# Supplementary material for: Synthesis and crystal structure of HDAC6 selective inhibitor of N-hy­droxy-4-{2-[(2-hy­droxy­eth­yl)(phen­yl)amino]-2-oxoeth­yl}benzamide monohydrate (HPOB·H2O)
Source: Acta Crystallogr E Crystallogr Commun. 2026 Jan 6;82(Pt 2):132–7. doi: 10.1107/S2056989025010989 (PMC12874237; doi:10.1107/S2056989025010989)
Supplement: Supplementary file 3 [file e-82-00132-sup2.txt]

data_I
#==============================================================================

# PROCESSING SUMMARY (IUCr Office Use Only)

_journal_date_recd_electronic      2025-08-01
_journal_date_to_coeditor         ?
_journal_date_from_coeditor       ?
_journal_date_accepted     ?
_journal_date_printers_first      ?
_journal_date_printers_final      ?
_journal_date_proofs_out          ?
_journal_date_proofs_in           ?
_journal_coeditor_name            ?
_journal_coeditor_code      EJ2016
_journal_coeditor_notes
; ?
;
_journal_paper_category      GO
_journal_techeditor_code      ?
_iucr_compatibility_tag          ACTA95
_journal_techeditor_notes  
;
;
_journal_coden_ASTM               ?
_journal_name_full                ?
_journal_year                     ?
_journal_volume                   ?
_journal_issue                    ?
_journal_page_first               ?
_journal_page_last                ?
_journal_suppl_publ_number        ?
_journal_suppl_publ_pages         ?

#==============================================================================


_publ_section_title_footnote
.
#Added by publCIF


_publ_section_acknowledgements
;
(type here to add)
;
#Added by publCIF


loop_
_geom_hbond_atom_site_label_d
_geom_hbond_atom_site_label_h
_geom_hbond_atom_site_label_a
_geom_hbond_distance_dh
_geom_hbond_distance_ha
_geom_hbond_distance_da
_geom_hbond_angle_dha

 O1 H1a O3 0.84(7) 2.1(1) 2.742(2) 131(8)
 O5A Hb O3 0.87(5) 2.03(5) 2.897(5) 176(5)
 O4 H4 O1 0.840(8) 1.818(7) 2.653(3) 172(2) 
 N2 H2 O5 0.85(3) 2.05(4) 2.855(5) 158(3) 
 O5 H O5' 0.87(3) 1.64(3) 2.359(6) 137(5) 
 O5 Ha O2 0.87(3) 1.88(3) 2.744(4) 176(5) 


_iucr_geom_hbonds_special_details   

;

;


#Added by publCIF


_publ_section_keywords
;
crystal structure, HPOB, HDAC6 inhibitor, inhibitors, cancer
;
#Added by publCIF


_publ_section_synopsis
;
The crystal structure of the title compound
<i>N</i>-hydroxy-4-(2-[(2-hydroxyethyl)(phenyl)amino]-2-oxoethyl)benzamide
monohydrate (<b>HPOB</b>\\cdot<b>H~2~O</b>) is reported.
;

#Added by publCIF


_publ_section_figure_captions
;


[Synthetic scheme for the synthesis of HPOB.]

[View of HPOB\\cdotH~2~O with 50% probability ellipsoids, showing the H~2~O
disorder. ]

[View of four molecules of HPOB and H~2~O in the unit cell with 50% probability
ellipsoids, highlighting intermolecular pi interactions. Distances between H
atoms are listed without standard deviations because the H atoms were
positionally fixed. ]

[View of one molecule of HPOB\\cdotH~2~O highlighting hydrogen bonding
interactions from neighboring molecules.]
;
#Added by publCIF


_publ_section_related_literature ?

_publ_contact_author_name 'Mahendran Adaickapillai'

_publ_contact_letter 
;
Please consider this CIF for publication. I certify that this contibution is the
original work of those listed as authors; that it has not been published
before (in any language or medium) and is not being considered for publication
elsewhere; that all authors concur with and are aware of the submission; that
all workers involved in the study are listed as authors or given proper credit
in the acknowledgements; that I have obtained permission for and acknowledged
the source of any excerpts from other copyright works; and that to the best of
my knowledge the paper contains no statements which are libellous, unlawful or
in any way actionable. All coauthors have made significant scientific
contributions to the work reported, including the ideas and their execution,
and share responsibility and accountability for the results.
;


_publ_contact_author_fax ?

_publ_contact_author_phone ?

_publ_contact_author_address

;
Department of Chemistry & Biochemistry
California State Polytechnic University, Pomona
3801 W. Temple Ave.
Pomona, CA 91768, 
USA
;


# Loop of author details

loop_
_publ_author_name
_publ_author_address
_publ_author_footnote
_publ_author_email
'Cervantes, Zola'
;
Department of Chemistry & Biochemistry
California State Polytechnic University, Pomona
3801 W. Temple Ave.
Pomona, CA 91768,
USA
;
.
.
'Bradford, Lauren'
;
Department of Chemistry & Biochemistry
California State Polytechnic University, Pomona
3801 W. Temple Ave.
Pomona, CA 91768,
USA
;
.
.
'Antonini Bertolazzo, Andressa'
;
Department of Chemistry & Biochemistry
California State Polytechnic University, Pomona
3801 W. Temple Ave.
Pomona, CA 91768,
USA
;
.
.
'Mahendran, Adaickapillai'
;
Department of Chemistry & Biochemistry
California State Polytechnic University, Pomona
3801 W. Temple Ave.
Pomona, CA 91768,
USA
;
.
;
mahendran@cpp.edu
;
'Stieber, S. Chantal E.'
;
Department of Chemistry & Biochemistry
California State Polytechnic University, Pomona
3801 W. Temple Ave.
Pomona, CA 91768,
USA
;
.
;
sestieber@cpp.edu
;


_publ_contact_author_email
;
mahendran@cpp.edu
;
#Added by publCIF


_audit_update_record
;
2025-07-29 # Formatted by publCIF

;
_publcif_datablock.id '{bfcc510f-09f0-461a-8f8c-a28febc570cb}'

_audit_creation_date               2025-07-29
_audit_creation_method
;
Olex2 1.5
(compiled 2025.07.13 svn.rb7424aed for OlexSys, GUI svn.r7308)
;
loop_
_publ_body_element
_publ_body_title
_publ_body_contents

 section 
;
Chemical context
;
;
The regulation of gene expression is significantly influenced by histone
acetylation, a reversible modification governed by two opposing classes of
enzymes: histone acetyltransferases (HATs) and histone deacetylases (HDACs).
HATs facilitate gene transcription by adding acetyl groups to histone
proteins, thereby loosening chromatin structure and enhancing DNA
accessibility. Conversely, HDACs remove these acetyl groups, resulting in a
more compact chromatin arrangement that restricts transcription. Abnormal
patterns of histone acetylation, particularly due to altered HDAC activity,
are commonly associated with the development and progression of cancer, making
HDACs attractive targets for therapeutic intervention (Kim <i>et al.</i> 2020;
Zhuang <i>et al.</i> 2014; Chen <i>et al.</i> 2015).

Among the eleven zinc-dependent HDAC isoforms found in humans, HDAC6 is
particularly notable for its distinct structural features and its involvement
in diverse cellular processes such as protein turnover, cytoskeletal dynamics,
and response to cellular stress (Kwon <i>et at</i>. 2012). Designing selective
inhibitors for specific HDAC isoforms is critical for elucidating their
individual biological roles and minimizing adverse effects linked to
non-selective inhibition (Rastelli <i>et at.</i> 2015). To date there are
several HDAC6 inhibitors have been developed with selectivities ranging from
10 fold inhibition to more than 1000 fold inhibition relative to HDAC1. The
HDAC6 inhibitor
N-hydroxy-4-(2-[(2-hydroxyethyl)(phenyl)amino]-2-oxoethyl)benzamide
(<b>HPOB</b>) has 52 fold selectivity for inhibition over HDAC1 (Lee <i>et
al.</i> 2013).

The co-crystal structure of HPOB complexed with HDAC6 (<i>Danio rerio</i>)
enzyme was reported (Hai <i>et al.</i> 2016), however a standalone crystal
structure of HPOB is not yet reported. The co-crystal structure of HPOB-HDAC6
complex has an unusual monodentate Zn^2+^ coordination from HPOB. It is also
reported that the HDAC inhibitor tricostatin A complexes with the HDAC6 Zn^2+^
binding pocket in two conformers. A major conformer (70%) with a canonical
bidentate hydroxamate- Zn^2+^ coordination geometry and a minor conformer
(30%) with monodentate hydroxamate- Zn^2+^ coordination geometry (Porter,
<i>et al.</i>, 2017). The ^1^H NMR spectra of a pyrimidine-based hydroxamic
acid in DMSO-<i>d~6~</i> have shown two sets of proton signals from NH and OH
groups representing <i>E</i> and <i>Z</i> forms (Jakubkiene <i>et. al</i>,
2022). It is also reported elsewhere that the ratio of Z to E isomer decreases
in the order of DMSO-d~6~, < CDCI~3~, < C~6~D~6~ (Brown <i>et al.</i>, 1996;
Brown <i>et al.</i>, 1991; Sow <i>et. al.</i>, 2023a; Sow <i>et. al.</i>,
2023b). This suggests that the Z isomer is preferentially stabilized in
DMSO-d~6~ (potentially through water interactions), while the E isomer becomes
more stable in non-polar hydrocarbon solvents.

In this work, we report the synthesis (Fig. 1) and crystal structure of
<b>HPOB</b>\\cdot<b>H~2~O</b>, a hydroxamic acid-based compound known for its
selectivity toward HDAC6. Our findings disclose the single crystal X-ray
structure of <b>HPOB</b>\\cdot<b>H~2~O</b> which adopts a <i>Z</i>
conformation. These structural insights provide valuable information about how
<b>HPOB</b> may interact with metal ions at the active site of HDAC6 and other
HDAC enzyme, contributing to a better understanding of its binding mode and
offering guidance for the development of related inhibitors.
;

 section 
;
Structural commentary
;
;
<b>HPOB\\cdotH~2~O</b> crystallizes with one molecule of HPOB and one molecule
of water within the asymmetric unit, as depicted in Fig. 2. The core chain of
the molecule has bond distances consistent with single bonds for C1-C2 at
1.520(3) \%A, C2-N1at 1.470(3) \%A, N1-C3 at 1.356(3) \%A, C3-C4 at 1.525(3)
\%A, and C4-C5 at 1.509(3)\%A. The bonds to oxygen atoms have bond lengths
consistent with terminal OH groups for O1-C1 at 1.434(3) \%A and N2-O4 at
1.397(2) \%A, and a bond distance consistent with a ketone for C9-O3 at
1.239(3) \%A. The core of the HPOB molecule is relatively planar between C2,
N1, C3, C4, and C5 with the two aryl rings rotated out of the plane. The aryl
rotation is reflected by the torsion angles C3-C4-C5-C6 of 113.79\% and
C3-N1-C12-C17 at 98.32\%. The hydroxamate group adopts a <i>Z</i>
conformation, similar to that observed in the co-crystal structure of HPOB
bound to the HDAC6 enzyme reported by David Christianson and co workers (Hat
<i>et al.</i>, 2016). In this conformation, the hydroxamate hydroxyl group
coordinates with the enzyme's Zn^2+^ cofactor through Zn^2+^ - bound water
molecule, which remains undisplaced.
;

 section 
;
Supramolecular features
;
;
Four molecules of HPOB and water are in the unit cell as depicted in Fig. 3
with primary stabilization from hydrogen bonding, and perpendicular pi
stacking. The perpendicular pi stacking is apparent from measuring a distance
from the centroid between C5-C6-C7-C8-C10-C11 and H13 of 2.465 \%A. Hydrogen
bonding distances and angles are reported in Table 1 and are highlighted in
Fig. 4. The two hydroxide moieties in the molecule have hydrogen bonds to a
neighboring molecule of HPOB with a <i>O1---H1a</i>...<i>O3</i> hydrogen bond
distance of 2.1(1) \%A to a second hydroxide, and a <i>O4---H4</i>...<i>O1</i>
hydrogen bond distance of 1.818(7) \%A to the carbonyl. The water molecule in
the structure also is involved in hydrogen bonding to the amino group of HPOB
with a <i>N2---H2</i>...<i>O5</i> hydrogen bond distance of 2.05(4) \%A, to
the carbonyls of HPOB with a <i>O5---Ha</i>...<i>O2</i> hydrogen bond distance
of 1.88(3) \%A and a <i>O5A---Hb</i>...<i>O3</i> hydrogen bond distance of
2.03(5) \%A, and with another water molecule with a <i>O5---H</i>...<i>O5'</i>
hydrogen bond distance of 1.64(3) \%A.
;

 section 
;
Database survey
;
;
A survey of Cambridge Structural Database (WebCSD accessed July 29, 2025; Groom
<i>et al.</i>, 2016) and Scifinder (SciFinder, 2025) yielded no exact matches
for a standalone structure for HPOB. However, the crystal structure of the
HPOB complexed with the HDAC6 enzyme has been reported (Hai <i>et al.</i>,
2016), in which the hydroxamate group is in the Z conformation and the C=O
group forms a hydrogen bond with a Zn^2+^-bound water molecule. Two of the
precursors to HPOB are also reported in hte Cambridge Structural Database
including Compound 1 (Saeed <i>et al.</i>, 2008) and Compound 2 (Yathirajan
<i>et al.</i>, 2007).
;

 section 
;
Synthesis and crystallization
;
;
<b>General Considerations.</b> All reagents were purchased from commercial
suppliers and used without further purification unless otherwise noted. ^1^H,
and ^13^C NMR spectra were recorded on a Varian 400 MHz instrument operating
at 399.7770024 MHz. Chemical shifts are reported in ppm relative to SiMe~4~.
Spectra were processed using MestReNova and original files and NMR data can be
accessed through Zenodo (Cervantes <i>et al.</i>, 2025).

<b>HPOB\\cdotH~2~O</b>
(N-hydroxy-4-(2-[(2-hydroxyethyl)(phenyl)amino]-2-oxoethyl)benzamide) was
synthesized from methyl-p-toluate (<b>1</b>) in 7 steps with an overall yield
of 4.8% (Scheme 1). First, compound <b>1</b> was brominated with NBS to
produce methyl 4-(bromomethyl)benzoate, compound <b>2</b> (Takahashi, <i>et
al.</i>, 2008). Then, compound <b>2</b> was reacted with KCN in methanol to
yield the cyano compound <b>3</b> (Sakellariou, <i>et al..</i> 2003) , which
was subsequently hydrolyzed to produce the diacid <b>4</b> (Saraswati, A.P.
2020). Compound <b>4</b> was then subjected to an esterification reaction with
methanol to yield diester <b>5</b> (Saraswati, A.P. <i>et al.</i> 2020) Then
diester <b>5</b> was selectively hydrolyzed at the aliphatic ester to form
monoester compound <b>6 (</b>Saraswati, A.P. <i>et al.</i> 2020). Then,
compound <b>6</b> was subjected to amide coupling with TBDMS-protected phenyl
amino ethanol (<b>7</b>)(Zhao H., <i>et al.</i> 2021), in the presence of EDCI
to produce amide <b>8</b>. Lastly, amide <b>8</b> was reacted with 50% aqueous
hydroxylamine solution in the presence of a catalytic amount of KCN, and then
hydrolyzed with HCl to produce the target compound <b>HPOB</b>.
<b>HPOB\\cdotH~2~O</b> was crystalized in 95% ethanol via slow evaporation
over the period of two days.

<b>Methyl-4-(bromomethyl)benzoate (2):</b> N-bromosuccinimide (6.6 g, 37.1
mmol, 1.3 eq) and azobisisobutyronitrile (433 mg, 2.6 mmol, 0.1 eq) were added
to a solution of methyl-<i>p</i>-toluate (<b>1</b>, 4.3 g, 28.5 mmol, 1 eq)
and 260 mL of chloroform. The reaction mixture was refluxed for 24 hours under
argon atmosphere. After cooling the reaction mixture to room temperature the
solvent was evaporated and the white solid was dissolved in ethy acetate (200
mL). Organic layer was washed with brine solution (100 mL) and then water (100
mL), dried with anhydrous Na~2~SO~4~, filtered, concentrated in <i>vacuo</i>.
The crude product was chromatographed on silica gel (Hexanes/EtOAc, 9:1) to
yield target compound <b>2</b>. Yield 5.5 g, (84%); ^1^H NMR (CHCl~3~, 400
MHz): \d 8.02 (d, <i>J</i>=8, Hz, 2H), 7.46 (d, <i>J</i>=8, Hz, 2H), 4.50 (s,
2H), 3.92 (s, 3H); ^13^C NMR (CDCl~3~, 100 MHz): \d 166.5, 142.6, 130.1,
129.0, 126.6, 52.2, 32.2.

<b>Methyl 4-(cyanomethyl)benzoate (3):</b> Potassium Cyanide (1.54 g, 23.4
mmol, 1.1 eq) was dissolved in water (5 mL), and subsequently added to the
methyl 4-bromomethyl benzoate <b>2</b> (4.7 g, 20.5 mmol 1 eq) in 40 mL of
methanol. The solution was then refluxed for 24 hours at 60 \%C. The resulting
solution was concentrated and extracted with diethyl ether (2 x 40 mL). The
combined organic layers was washed with 30 mL H~2~O, dried with anhydrous
Na~2~SO~4~, filtered, concentrated in <i>vacuo</i>. The crude product was
chromatographed on silica gel (Hexanes/EtOAc, 7:3) to yield target compound
<b>3</b>. Yield 1.50g (41%); ^1^H NMR (400 MHz, CDCl3): \d 8.05 (d,
<i>J</i>=8, Hz, 2H), 7.42 (d, <i>J</i>=8, Hz, 2H), 3.93 (s, 3H), 3.81 (s, 2H);
^13^C NMR (101 MHz, CDCl~3~) \d 166.4, 134.8, 130.4, 128.0, 117.1, 77.3, 77.0,
76.7, 52.3, 23.7, 23.6.

<b>4-(carboxymethyl)benzoic acid (4):</b> In a solution of methanol (20 mL) and
6 M Sodium hydroxide (20 mL), compound <b>3</b> (2.6 g, 11.3 mmol) was added
to a round bottom flask equipped with a magnetic stirrer. The solution was
subsequently heated under reflux at 90\%C for about 24 hours. After cooling it
to room temperature the solution was concentrated to remove methanol solvent.
The aqueous layer was acidified with hydrochloric acid to a pH of 1-2, and the
product was extracted with CH~2~Cl~2~ ( 35 mL x 2). Combined organic layers
was washed with 30 mL H~2~O, dried with anhydrous Na~2~SO~4~, filtered,
concentrated in <i>vacuo</i>. Yield 1.9 g (70%); ^1^H NMR (400 MHz, acetone):
\d 7.99 (d, <i>J</i>=8, Hz, 2H), 7.47 (d, <i>J</i>=8, Hz, 2H), 3.74 (s, 2H).

<b>Methyl 4-(2-methoxy-2-oxoethyl)benzoate (5):</b> Compound <b>4</b> (1.4 g,
7.8 mmol) was heated at reflux with con. H~2~SO~4~ (3 mL) as a catalyst, in a
methanol (30 mL) solvent at 90\%C for 18 hours. After cooling to room
temperature, the solvent was evaporated in vacuo. Ethyl acetate (25 mL) was
added to the reaction mixture and then the organic layer was washed with
NaHCO~3~ (25 mL). Organic layer was then dried with Na~2~SO~4~, filtered and
concentrated in <i>vacuo</i>. Yield: 1.06g (65%); ^1^H NMR (400 MHz, CDCl3):
\d 8.99 (d, <i>J</i>=8, Hz, 2H), 7.33 (d, <i>J</i>=8, Hz, 2H), 3.89 (s, 3H),
3.68 (s, 3H), 3.55 (s, 2H); ^13^C NMR (100 MHz, CDCl~3~) \d 170.1, 165.4,
138.8, 128.4, 128.0, 127.8, 52.3, 52.1, 42.3.

<b>2-(4-(methoxycarbonyl)phenyl)acetic acid (6):</b> K~2~CO~3~ (1.0 g, 7.24
mmol) was added to a solution of compound <b>5</b> (0.9 g, 4.28 mmol ) and 1:1
mixture of H~2~O/Methanol (31 mL). The reaction mixture was stirred overnight
at room temperature. Following this, it was concentrated in vacuo and
subsequently diluted with H~2~O (25 mL). The mixture was washed with
CH~2~Cl~2~ (25 mL x 2), acidified with HCl to pH 3, and then extracted with
ethyl acetate (25 mL x 2). The combined organic layer was then dried with
Na~2~SO~4~, filtered and concentrated in <i>vacuo</i>. Yield: 616 mg (74%);
^1^H NMR (CHCl~3~, 400 MHz): \d 8.03 (d, <i>J</i>=8 Hz, 2H), 7.35 (d, <i>J</i>
= 8 Hz, 2H), 3.91 (s, 3H), 3.71 (s, 2H); ^13^C NMR (CHCl~3~, 100 MHz): \d
176.4, 166.8, 138.3, 129.9, 129.5, 129.3, 52.1, 40.8.

<i><b>N</b></i><b>-(2-((</b><i><b>tert</b></i><b>-butyldimethylsilyl)oxy)\\
ethyl)aniline (7).</b> TBDMS-Cl (1.28 g, 8.02 mmol) and imidazole (1.45 g,
21.86 mmol) was added to a solution containing 2-(phenylamino) ethanol, (1.00
g, 7.29 mmol) in CH~2~Cl~2~ (20 mL). The reaction mixture was stirred at room
temperature in argon atmosphere for 3 h. Then the reaction was quenched with
sat. NH~4~Cl. (20 mL) and CH~2~Cl~2~ (20 mL) and then washed with brine (20
mL). The organic layer was dried (anhydrous sodium sulfate) and concentrated
<i>in vacuo</i> to yield target compound <b>7</b>. Yield 1.82 g, 99%. ^1^H NMR
(CHCl~3~, 400 MHz): \d 7.22 (dd, <i>J</i>=8.8, 7.4 Hz, 2H), 6.76 (t, <i>J</i>
= 7.4 Hz, 1H), 6.68 (d, <i>J</i> = 8.8, 2H), 4.09 (br s, 1H), 3.86 (t,
<i>J</i> = 5.2 Hz, 2H), 3.26 (t, <i>J</i> = 5.2 Hz, 2H), 0.95 (s, 9H), 0.11
(s, 6H); ^13^C NMR (CHCl~3~, 100 MHz): \d 148.4, 129.2, 117.5, 113.2, 61.6,
46.0, 25.9, 18.3, -5.3.

<b>Methyl
4-(2-((2-((</b><i><b>tert</b></i><b>-butyldimethylsilyl)oxy)ethyl)(phenyl)\\
amino)-2-oxoethyl) benzoate (8).</b> EDCI (114.5 mg, 0.60 mmol) was added to a
solution containing <i>N</i>-(2-((<i>tert</i>-butyldimethyl silyl)
oxy)ethyl)aniline, (100 mg, 0.398 mmol) and
2-(4-(methoxycarbonyl)phenyl)acetic acid, <b>7</b>, (116 mg, 0.597 mmol) in
CH~2~Cl~2~ (3 mL). The reaction mixture was stirred overnight at room
temperature in argon atmosphere. After completion of reaction the reaction
mixture was diluted with mixed solvent (CHCl~3~:i-PrOH = 4:1, 10 mL) and
washed with sat. NH~4~Cl. The organic layer was dried with Na~2~SO~4~,
filtered, and concentrated <i>in vacuo.</i> The crude product was
chromatographed on silica gel (Hexanes/EtOAc, 7:1) to yield target compound
<b>8</b>. Yield 306 mg (90%); ^1^H NMR (CHCl~3~, 400 MHz): \d 7.91 (d,
<i>J</i>=8.2, Hz, 2H), 7.38 (m, 3H), 7.15 (m, 4H), 3.91 (s, 3H), 3.80 (m, 4H),
3.50 (s, 2H), 0.85 (s, 9H), 0.02 (s, 6H); ^13^C NMR (CHCl~3~, 100 MHz): \d
170.2, 167.0, 142.9, 140.8, 129.6, 129.5, 129.1, 128.6, 128.5, 128.0, 60.1,
52.1, 52.0, 41.4, 25.8, 18.2, -5.4.

<b>N-hydroxy-4-(2-((2-hydroxyethyl)(phenyl)amino)-2-oxoethyl)benzamide
(HPOB).</b> Hydroxylamine (0.5 mL, 50% water solution) was added to a solution
containing compound <b>8</b>, (60 mg, 0.140 mmol) in THF/MeOH (1:1, 1 mL).
Reaction mixture was treated with cat. amount of KCN (\~0.5 mg) and stirred at
room temperature in argon atmosphere for 16 h. Then solution was acidified by
NH~4~Cl/HCl solution to pH 4. The mixture was diluted with mixed solvent
(CHCl~3~:i-PrOH = 4:1, 10 mL) and washed with sat. NH~4~Cl. The organic layer
was dried with Na~2~SO~4~, filtered, and concentrated <i>in vacuo.</i>
Resulted mixture was dissolved in 2% HCl in EtOH (5 mL) and stirred for 3 h.
Then the reaction mixture was concentrated <i>in vacuo.</i> The crude product
was chromatographed on silica gel (CH~2~Cl~2~/MeOH, 10:1) to yield target
compound <b>HPOB</b>. Yield 20 mg, 45%. ^1^H NMR (CD~3~OD, 400 MHz): \d 7.61
(d, <i>J</i>=8.4 Hz, 2H), 7.43 (m, 3H), 7.27 (d, <i>J</i>=8.0 Hz, 2H), 7.11(d,
<i>J</i>=8.0 Hz, 2H), 3.82 (t, <i>J</i> = 6.0 Hz, 2H), 3.65 (t, <i>J</i> = 6.0
Hz, 2H), 3.51 (s, 2H); ^13^C NMR (CD~3~OD, 100 MHz): \d 171.6, 166.5, 142.2,
139.7, 130.4, 129.5, 129.0, 128.3, 128.1, 126.7, 58.4, 51.4, 40.6.
;

 section 
;
Refinement
;
;
Crystal data, data collection and structure refinement details are summarized in
Table 1. Most hydrogen atoms were positionally fixed on calculated positions
using the AFIX command in SHELXL (Sheldrick 2015). These were refined as
riding with distances of 0.95 \%A for C---H, and 0.99 \%A for CH~2~, and
U~iso~ values for riding H-atoms 1.2 times U~eq~(C) for both. OH atoms were
also positionally fixes with U~iso~ values for riding H-atoms 1.5 times
U~eq~(C). The distances for O1-H1a and O1-H1b were restrained with a sigma
value of 0.02, and these were part of the positionally disordered water
molecule. The site occupancy factor was set with FVAR = 1 for H1a and H1b, and
was set to a value of 0.5 for O5, O5A, Ha, Hb, H, and Hc.
;


_publ_contact_author_id_orcid      ?
_publ_requested_category           EO
_publ_requested_journal            'Acta Cryst. E'
_publ_section_abstract
;
The synthesis and crystal structure of the title compound
N-hydroxy-4-(2-[(2-hydroxyethyl)(phenyl)amino]-2-oxoethyl)benzamide
monohydrate (<b>HPOB</b>\\cdot<b>H~2~O</b>) is reported. The water molecule is
positionally disordered at 106 K. The complex crystallizes with monoclinic
<i>P</i>2~1~/<i>n</i> symmetry, and the core of the molecule is relatively 
planar with the two
aryl substituents rotated out of the plane. This structure highlights how
<b>HPOB</b>\\cdot<b>H~2~O</b> has a hydroxamate moiety that adopts a <i>Z</i>
conformation.
;
_publ_section_references
;
Bourhis, L. J., Dolomanov, O. V., Gildea, R. J., Howard, J. A. K. & Puschmann,
H. (2015). <i>Acta Cryst.</i> A<b>71</b>, 59--75.

Brown, D. A., Glass, W. K., Mageswaran, R. & Mohammed, S. A. (1991). <i>Org.
Magn. Reson.</i> <b>29</b>, 40-45.

Brown, D. A., Coogan, R. A., Fitzpatrick, N. J., Glass, W. K., Abukshima, D.
E., Shiels, L., Ahlgr\'en, M., Smolander, K., Pakkanen, T. T., Pakkanen, T. A.
& Per\"akyl\"a, M. (1996). <i>J. Chem. Soc. Perkin Trans. 2</i>, <b>12</b>,
2673-2679.

Bruker (2018). <i>APEX4</i>. Bruker AXS Inc., Madison, Wisconsin, USA.

Cervantes, Z., Adaickapillai, M. & Stieber, S. C. E. (2025). <i>Zenodo</i>,
DOI: 10.5281/zenodo. 16621703

Chen, H. P., Zhao, Y. T. & Zhao, T. C. (2015). Crit. Rev. Oncog. <b>20</b> 
(1-2), 35--47.

Dolomanov, O. V., Bourhis, L. J., Gildea, R. J., Howard, J. A. K. & Puschmann,
H. (2009). <i>J. Appl. Cryst.</i> <b>42</b>, 339--341.

Hai, Y. & Christianson, D. (2016). <i>Nat. Chem. Biol.</i> <b>12</b>, 741--747.

Jakubkiene, V., Valiulis, E. G., Schweipert, M., Zubriene, A., Matulis, D.,
Meyer-Almes, F. & Tumkevicius, S. (2022). <i>Beilstein J. Org. Chem.</i>,
<b>18</b>, 837--844.

Kratzert, D., Holstein, J. J. & Krossing, I. (2015). <i>J. Appl. Cryst.</i>
<b>48</b>, 933--938.

Lee, J. H., Mahendran, A., Yao, Y., Ngo, L., Venta-Perez, G., Choy, M. L., Kim,
N., Ham, W. S., Breslow, R. & Marks, P. A. (2013). <i>Proc. Natl. Acad. Sci.
U. S. A.</i> <b>110</b>(39), 15704--15709.

Porter, N. J., Mahendran, A., Breslow, R. & Christianson, D. W. (2017).
<i>Proc. Natl. Acad. Sci. U. S. A.</i> <b>114</b> (51),13459--13464.

Saeed, A., Rafique, H. & Florke, U. (2008). <i>Acta Cryst. E</i>, <b>64</b>,
o821.

Sakellariou, E. G., Montalban, A. G., Beall, S. L., Henderson, D., Meunier, H.
G., Phillips, D., Suhling, K., Barrett, A. G. M. & Hoffman, B. M. (2003).
<i>Tetrahedron</i>, <b>59</b> (46), 9083--9090.

Saraswati, A. P., Relitti, N., Brindisi, M., Osko, J. D., Chemi, G., Federico,
S., Grillo, A., Brogi, S., McCabe, N. H., Turkington, R. C., Ibrahim, O.,
O?Sullivan, J., Lamponi, S., Ghanim, M., Kelly, V. P., Zisterer, D., Amet, R.,
Hannon Barroeta, P., Vanni, F., Ulivieri, C., Herp, D., Sarno, F., Di
Costanzo, A., Saccoccia, F., Ruberti, G., Jung, M., Altucci, L., Gemma, S.,
Butini, S., Christianson, D. W. & Campiani, G. (2020). <i>ACS Med. Chem.
Lett.</i> <b>11</b>(11), 2268--2276.

Sheldrick, G. M. (2015). <i>Acta Cryst.</i> C<b>71</b>, 3--8.

Sow, I. S., Gelbcke, M., Dufrasne, F. & Robeyns, K. (2023<i>a</i>).
<i>Molbank</i>, M1637.

Sow, I. S., Gelbcke, M., Meyer, F., Vandeput, M., Marloye, M., Basov, S., Van
Bael, M. J., Berger, G., Robeyns, K., Hermans, S., <i>et al.</i>
(2023<i>b</i>). <i>J. Coord. Chem</i>. <b>76</b>, 76--105.

Takahashi, M., Morimoto, H., Miyake, K., Kawai, H., Sei, Y., Yamaguchi, K.,
Sengoku, T. & Yoda, H. (2008). <i>New J. Chem</i>. <b>32</b> (3), 547-553.

Yathirajan, H. S., Bindya, S., Srojini, B. K., Narayana, B. & Bolte, M. (2007).
<i>Acta Cryst. E</i>, <b>63</b>, o1334.

Zhao, H. & Leonori, D. (2021). <i>Angew. Chem. Int. Ed</i>., <b>60</b>(14),
7669--7674.
;
_publ_section_title
;
Synthesis and Crystal Structure of HDAC6 Selective Inhibitor of
<i>N</i>-hydroxy-4-(2-[(2-hydroxyethyl)(phenyl)amino]-2-oxoethyl)benzamide
Monohydrate (HPOB\\cdotH~2~O)
;
_chemical_formula_moiety           'C17 H18 N2 O4, H2 O'
_chemical_formula_sum              'C17 H20 N2 O5'
_chemical_name_common 'HPOB monohydrate'
_chemical_formula_weight           332.359
loop_
  _atom_type_symbol
  _atom_type_scat_dispersion_real
  _atom_type_scat_dispersion_imag
  _atom_type_scat_Cromer_Mann_a1
  _atom_type_scat_Cromer_Mann_a2
  _atom_type_scat_Cromer_Mann_a3
  _atom_type_scat_Cromer_Mann_a4
  _atom_type_scat_Cromer_Mann_b1
  _atom_type_scat_Cromer_Mann_b2
  _atom_type_scat_Cromer_Mann_b3
  _atom_type_scat_Cromer_Mann_b4
  _atom_type_scat_Cromer_Mann_c
  _atom_type_scat_source
  _atom_type_scat_dispersion_source
 C 0.00313 0.00162 2.31000 1.02000 1.58860 0.86500 20.84390 10.20750 0.56870
 51.65120 0.21560 'International Tables Volume C Table 6.1.1.4 (pp. 500-502)'
 'Brennan, Cowan, Rev. Sci. Instrum., 1992, 63, 850'
 H 0.00000 0.00000 0.49300 0.32291 0.14019 0.04081 10.51090 26.12570 3.14236
 57.79970 0.00304 'International Tables Volume C Table 6.1.1.4 (pp. 500-502)'
 'Brennan, Cowan, Rev. Sci. Instrum., 1992, 63, 850'
 N 0.00612 0.00332 12.21260 3.13220 2.01250 1.16630 0.00570 9.89330 28.99750
 0.58260 -11.52900 'International Tables Volume C Table 6.1.1.4 (pp. 500-502)'
 'Brennan, Cowan, Rev. Sci. Instrum., 1992, 63, 850'
 O 0.01085 0.00610 3.04850 2.28680 1.54630 0.86700 13.27710 5.70110 0.32390
 32.90890 0.25080 'International Tables Volume C Table 6.1.1.4 (pp. 500-502)'
 'Brennan, Cowan, Rev. Sci. Instrum., 1992, 63, 850'

_space_group_crystal_system        monoclinic
_space_group_IT_number             14
_space_group_name_H-M_alt          'P 1 21/n 1'
_space_group_name_Hall             '-P 2yn'
loop_
  _space_group_symop_id
  _space_group_symop_operation_xyz
 1 x,y,z
 2 -x+1/2,y+1/2,-z+1/2
 3 -x,-y,-z
 4 x-1/2,-y-1/2,z-1/2

_symmetry_Int_Tables_number        14
_cell_length_a                     11.4354(4)
_cell_length_b                     6.9475(2)
_cell_length_c                     20.3670(7)
_cell_angle_alpha                  90
_cell_angle_beta                   100.277(1)
_cell_angle_gamma                  90
_cell_volume                       1592.15(9)
_cell_formula_units_Z              4
_cell_measurement_reflns_used      9673
_cell_measurement_temperature      106.00
_cell_measurement_theta_max        30.77
_cell_measurement_theta_min        3.10
_exptl_absorpt_coefficient_mu      0.103
_exptl_absorpt_correction_T_max    0.7461
_exptl_absorpt_correction_T_min    0.6636
_exptl_absorpt_correction_type     none
_exptl_absorpt_process_details
;
SADABS-2016/2 (Bruker,2016) was used for absorption correction.
wR2(int) was 0.1091 before and 0.0514 after correction.
The Ratio of minimum to maximum transmission is 0.8894.
The \l/2 correction factor is Not present.
;
_exptl_crystal_colour              yellow
_exptl_crystal_colour_primary      yellow
_exptl_crystal_density_diffrn      1.387
_exptl_crystal_description         prism
_exptl_crystal_F_000               704.518
_exptl_crystal_size_max            0.3
_exptl_crystal_size_mid            0.2
_exptl_crystal_size_min            0.2
_diffrn_reflns_av_R_equivalents    0.0340
_diffrn_reflns_av_unetI/netI       0.0174
_diffrn_reflns_Laue_measured_fraction_full  0.9917
_diffrn_reflns_Laue_measured_fraction_max  0.9832
_diffrn_reflns_limit_h_max         16
_diffrn_reflns_limit_h_min         -16
_diffrn_reflns_limit_k_max         9
_diffrn_reflns_limit_k_min         -9
_diffrn_reflns_limit_l_max         29
_diffrn_reflns_limit_l_min         -29
_diffrn_reflns_number              51035
_diffrn_reflns_point_group_measured_fraction_full  0.9917
_diffrn_reflns_point_group_measured_fraction_max  0.9832
_diffrn_reflns_theta_full          25.2417
_diffrn_reflns_theta_max           30.82
_diffrn_reflns_theta_min           2.03
_diffrn_ambient_temperature        106.00
_diffrn_measured_fraction_theta_full  0.9917
_diffrn_measured_fraction_theta_max  0.9832
_diffrn_measurement_device_type    'Bruker APEX-II CCD'
_diffrn_measurement_method         '\f and \w scans'
_diffrn_radiation_type             'Mo K\a'
_diffrn_radiation_wavelength       0.71073
_reflns_Friedel_coverage           0.0
_reflns_limit_h_max                13
_reflns_limit_h_min                -16
_reflns_limit_k_max                9
_reflns_limit_k_min                0
_reflns_limit_l_max                29
_reflns_limit_l_min                -12
_reflns_number_gt                  4763
_reflns_number_total               4905
_reflns_threshold_expression       I>=2u(I)
_computing_cell_refinement         'SAINT V8.38A (Bruker, 2018)'
_computing_data_reduction          'SAINT V8.38A (Bruker, 2018)'
_computing_molecular_graphics      'Olex2 1.5 (Dolomanov et al., 2009)'
_computing_publication_material    'Olex2 1.5 (Dolomanov et al., 2009)'
_computing_structure_refinement    'olex2.refine 1.5 (Bourhis et al., 2015)'
_computing_structure_solution      'olex2.solve 1.5 (Bourhis et al., 2015)'
_refine_diff_density_max           0.4843
_refine_diff_density_min           -0.4719
_refine_diff_density_rms           0.1132
_refine_ls_d_res_high              0.6936
_refine_ls_d_res_low               10.0201
_refine_ls_extinction_coef         0.0079(14)
_refine_ls_extinction_expression   Fc^*^=kFc[1+0.001xFc^2^\l^3^/sin(2\q)]^-1/4^
_refine_ls_goodness_of_fit_ref     0.9694
_refine_ls_hydrogen_treatment      mixed
_refine_ls_matrix_type             full
_refine_ls_number_constraints      38
_refine_ls_number_parameters       244
_refine_ls_number_reflns           4905
_refine_ls_number_restraints       2
_refine_ls_R_factor_all            0.0777
_refine_ls_R_factor_gt             0.0766
_refine_ls_restrained_S_all        0.9692
_refine_ls_shift/su_max            -0.0008
_refine_ls_shift/su_mean           0.0000
_refine_ls_structure_factor_coef   Fsqd
_refine_ls_weighting_details      
 'w=1/[\s^2^(Fo^2^)+(0.0000P)^2^+7.4240P] where P=(Fo^2^+2Fc^2^)/3'
_refine_ls_weighting_scheme        calc
_refine_ls_wR_factor_gt            0.1668
_refine_ls_wR_factor_ref           0.1673
_olex2_refinement_description
;
1. Fixed Uiso
 At 1.2 times of:
  All C(H) groups, All C(H,H) groups
 At 1.5 times of:
  All O(H) groups, All O(H,H) groups
2. Restrained distances
 O1-H1a \\sim O1-H1b
 with sigma of 0.02
3. Others
 Sof(H1b)=1-FVAR(1)
 Sof(H1a)=FVAR(1)
 Fixed Sof: O5(0.5) H(0.5) Ha(0.5) O5A(0.5) Hb(0.5) Hc(0.5)
4.a Free rotating group:
 O5(H,Ha), O5A(Hb,Hc)
4.b Secondary CH2 refined with riding coordinates:
 C2(H2a,H2b), C4(H4a,H4b), C1(H1c,H1d)
4.c Aromatic/amide H refined with riding coordinates:
 C17(H17), C10(H10), C13(H13), C16(H16), C6(H6), C15(H15), C7(H7), C11(H11),
 C14(H14)
4.d Idealised tetrahedral OH refined as rotating group:
 O1(H1a), O4(H4)
;
loop_
  _atom_site_label
  _atom_site_type_symbol
  _atom_site_fract_x
  _atom_site_fract_y
  _atom_site_fract_z
  _atom_site_U_iso_or_equiv
  _atom_site_adp_type
  _atom_site_occupancy
  _atom_site_refinement_flags_posn
  _atom_site_refinement_flags_occupancy
  _atom_site_disorder_group
 O1 O 0.00723(16) -0.2883(3) 0.45116(9) 0.0201(4) Uani 1.000000 D . .
 H1a H 0.043(13) -0.297(8) 0.491(3) 0.0302(5) Uiso 0.29(11) DGR P 1
 O3 O 0.77454(15) 0.3314(3) 0.46888(9) 0.0233(4) Uani 1.000000 . . .
 O4 O 0.84011(16) 0.6689(3) 0.52516(9) 0.0239(4) Uani 1.000000 . . .
 H4 H 0.8974(5) 0.684(6) 0.50495(9) 0.0358(6) Uiso 1.000000 GR . .
 O2 O 0.26595(15) -0.0148(3) 0.36080(10) 0.0222(4) Uani 1.000000 . . .
 N1 N 0.07493(15) 0.0741(3) 0.32907(9) 0.0123(3) Uani 1.000000 . . .
 N2 N 0.73517(18) 0.6467(3) 0.47879(10) 0.0195(4) Uani 1.000000 . . .
 O5 O 0.6027(4) 0.9675(7) 0.5137(2) 0.0237(9) Uani 0.500000 . P 1
 H H 0.5308(17) 0.962(11) 0.522(3) 0.0355(14) Uiso 0.500000 G P 1
 Ha H 0.647(4) 0.982(11) 0.5527(12) 0.0355(14) Uiso 0.500000 G P 1
 C12 C -0.01322(17) 0.2117(3) 0.29999(10) 0.0116(4) Uani 1.000000 . . .
 C17 C -0.06824(19) 0.3301(3) 0.34063(11) 0.0147(4) Uani 1.000000 . . .
 H17 H -0.04642(19) 0.3229(3) 0.38781(11) 0.0177(5) Uiso 1.000000 R . .
 C9 C 0.70516(19) 0.4693(3) 0.45758(10) 0.0140(4) Uani 1.000000 . . .
 C8 C 0.58347(18) 0.4441(3) 0.41677(10) 0.0129(4) Uani 1.000000 . . .
 C3 C 0.19332(19) 0.1083(3) 0.33641(11) 0.0142(4) Uani 1.000000 . . .
 C10 C 0.56656(19) 0.2879(3) 0.37312(12) 0.0172(4) Uani 1.000000 . . .
 H10 H 0.63229(19) 0.2094(3) 0.36791(12) 0.0206(5) Uiso 1.000000 R . .
 C13 C -0.04569(19) 0.2200(3) 0.23093(10) 0.0140(4) Uani 1.000000 . . .
 H13 H -0.00866(19) 0.1377(3) 0.20350(10) 0.0167(5) Uiso 1.000000 R . .
 C16 C -0.1552(2) 0.4586(3) 0.31153(12) 0.0169(4) Uani 1.000000 . . .
 H16 H -0.1927(2) 0.5403(3) 0.33891(12) 0.0203(5) Uiso 1.000000 R . .
 C6 C 0.37383(19) 0.5159(3) 0.38783(11) 0.0145(4) Uani 1.000000 . . .
 H6 H 0.30813(19) 0.5950(3) 0.39272(11) 0.0174(5) Uiso 1.000000 R . .
 C15 C -0.18780(19) 0.4683(3) 0.24231(11) 0.0161(4) Uani 1.000000 . . .
 H15 H -0.24764(19) 0.5560(3) 0.22262(11) 0.0193(5) Uiso 1.000000 R . .
 C7 C 0.48690(19) 0.5615(3) 0.42295(10) 0.0141(4) Uani 1.000000 . . .
 H7 H 0.49801(19) 0.6719(3) 0.45090(10) 0.0169(5) Uiso 1.000000 R . .
 C2 C 0.03527(19) -0.1112(3) 0.35218(11) 0.0148(4) Uani 1.000000 . . .
 H2a H -0.04315(19) -0.1451(3) 0.32556(11) 0.0177(5) Uiso 1.000000 R . .
 H2b H 0.09244(19) -0.2132(3) 0.34550(11) 0.0177(5) Uiso 1.000000 R . .
 C5 C 0.35599(18) 0.3567(3) 0.34581(11) 0.0143(4) Uani 1.000000 . . .
 C4 C 0.23250(19) 0.3010(3) 0.31170(11) 0.0164(4) Uani 1.000000 . . .
 H4a H 0.23047(19) 0.2933(3) 0.26298(11) 0.0197(5) Uiso 1.000000 R . .
 H4b H 0.17580(19) 0.4021(3) 0.31984(11) 0.0197(5) Uiso 1.000000 R . .
 C11 C 0.4544(2) 0.2462(4) 0.33716(12) 0.0193(5) Uani 1.000000 . . .
 H11 H 0.4445(2) 0.1419(4) 0.30650(12) 0.0232(5) Uiso 1.000000 R . .
 C14 C -0.1328(2) 0.3497(3) 0.20221(11) 0.0167(4) Uani 1.000000 . . .
 H14 H -0.1546(2) 0.3571(3) 0.15503(11) 0.0200(5) Uiso 1.000000 R . .
 C1 C 0.0259(2) -0.1006(4) 0.42561(12) 0.0210(5) Uani 1.000000 . . .
 H1c H -0.0411(2) -0.0154(4) 0.43120(12) 0.0252(6) Uiso 1.000000 R . .
 H1d H 0.0998(2) -0.0447(4) 0.45122(12) 0.0252(6) Uiso 1.000000 R . .
 O5A O 0.6446(4) 0.9970(7) 0.5013(2) 0.0224(9) Uani 0.500000 . P 2
 Hb H 0.681(5) 1.098(6) 0.490(3) 0.0336(13) Uiso 0.500000 G P 2
 Hc H 0.5696(12) 1.025(9) 0.490(4) 0.0336(13) Uiso 0.500000 G P 2
 H1b H 0.076(3) -0.336(7) 0.468(3) 0.023(15) Uiso 0.71(11) D P 2
 H2 H 0.690(3) 0.745(5) 0.4777(16) 0.025(8) Uiso 1.000000 . . .

loop_
  _atom_site_aniso_label
  _atom_site_aniso_U_11
  _atom_site_aniso_U_22
  _atom_site_aniso_U_33
  _atom_site_aniso_U_12
  _atom_site_aniso_U_13
  _atom_site_aniso_U_23
 O1 0.0194(8) 0.0182(8) 0.0220(8) -0.0032(7) 0.0015(6) 0.0073(7)
 O3 0.0152(8) 0.0278(10) 0.0244(9) 0.0079(7) -0.0033(6) -0.0055(7)
 O4 0.0175(8) 0.0297(10) 0.0210(8) -0.0096(7) -0.0057(6) 0.0027(7)
 O2 0.0134(7) 0.0167(8) 0.0340(10) 0.0034(6) -0.0022(6) 0.0034(7)
 N1 0.0102(7) 0.0105(8) 0.0156(8) 0.0002(6) 0.0011(6) 0.0020(6)
 N2 0.0148(9) 0.0207(10) 0.0203(9) -0.0044(8) -0.0041(7) 0.0019(8)
 O5 0.017(2) 0.024(2) 0.028(2) 0.0038(18) 0.0001(17) -0.0013(17)
 C12 0.0086(8) 0.0117(9) 0.0141(9) 0.0000(7) 0.0009(6) -0.0002(7)
 C17 0.0155(9) 0.0152(10) 0.0138(9) 0.0008(8) 0.0030(7) -0.0011(7)
 C9 0.0126(9) 0.0185(10) 0.0111(8) -0.0011(8) 0.0027(7) 0.0013(7)
 C8 0.0113(8) 0.0154(9) 0.0122(8) -0.0014(7) 0.0023(7) 0.0021(7)
 C3 0.0117(9) 0.0148(9) 0.0154(9) -0.0000(7) 0.0006(7) -0.0009(8)
 C10 0.0115(9) 0.0165(10) 0.0239(11) -0.0001(8) 0.0039(8) -0.0033(8)
 C13 0.0142(9) 0.0145(9) 0.0135(9) 0.0005(7) 0.0032(7) -0.0006(7)
 C16 0.0150(9) 0.0161(10) 0.0204(10) 0.0036(8) 0.0056(8) -0.0009(8)
 C6 0.0125(9) 0.0153(10) 0.0166(9) 0.0015(7) 0.0046(7) 0.0030(8)
 C15 0.0120(9) 0.0142(9) 0.0212(10) 0.0015(8) 0.0011(7) 0.0024(8)
 C7 0.0150(9) 0.0142(9) 0.0134(9) -0.0012(7) 0.0036(7) 0.0009(7)
 C2 0.0152(9) 0.0109(9) 0.0179(9) -0.0022(7) 0.0023(7) 0.0002(7)
 C5 0.0094(8) 0.0165(10) 0.0169(9) -0.0009(7) 0.0017(7) 0.0019(8)
 C4 0.0103(8) 0.0176(10) 0.0203(10) -0.0024(8) 0.0001(7) 0.0033(8)
 C11 0.0129(9) 0.0202(11) 0.0247(11) 0.0002(8) 0.0027(8) -0.0070(9)
 C14 0.0184(10) 0.0163(10) 0.0144(9) -0.0010(8) 0.0002(7) 0.0018(8)
 C1 0.0304(12) 0.0152(10) 0.0180(10) -0.0037(9) 0.0058(9) 0.0018(8)
 O5A 0.019(2) 0.0181(19) 0.028(2) -0.0002(17) -0.0015(17) 0.0024(16)

loop_
  _geom_bond_atom_site_label_1
  _geom_bond_atom_site_label_2
  _geom_bond_distance
  _geom_bond_site_symmetry_2
  _geom_bond_publ_flag
 O1 H1a 0.8400 . ?
 O1 C1 1.434(3) . ?
 O1 H1b 0.87(3) . ?
 O3 C9 1.239(3) . ?
 O4 H4 0.8400 . ?
 O4 N2 1.397(2) . ?
 O2 C3 1.234(3) . ?
 N1 C12 1.438(3) . ?
 N1 C3 1.356(3) . ?
 N1 C2 1.470(3) . ?
 N2 C9 1.330(3) . ?
 N2 H2 0.85(4) . ?
 O5 H 0.8689 . ?
 O5 Ha 0.8701 . ?
 C12 C17 1.394(3) . ?
 C12 C13 1.390(3) . ?
 C17 H17 0.9500 . ?
 C17 C16 1.388(3) . ?
 C9 C8 1.498(3) . ?
 C8 C10 1.394(3) . ?
 C8 C7 1.397(3) . ?
 C3 C4 1.525(3) . ?
 C10 H10 0.9500 . ?
 C10 C11 1.389(3) . ?
 C13 H13 0.9500 . ?
 C13 C14 1.392(3) . ?
 C16 H16 0.9500 . ?
 C16 C15 1.394(3) . ?
 C6 H6 0.9500 . ?
 C6 C7 1.398(3) . ?
 C6 C5 1.391(3) . ?
 C15 H15 0.9500 . ?
 C15 C14 1.388(3) . ?
 C7 H7 0.9500 . ?
 C2 H2a 0.9900 . ?
 C2 H2b 0.9900 . ?
 C2 C1 1.520(3) . ?
 C5 C4 1.509(3) . ?
 C5 C11 1.399(3) . ?
 C4 H4a 0.9900 . ?
 C4 H4b 0.9900 . ?
 C11 H11 0.9500 . ?
 C14 H14 0.9500 . ?
 C1 H1c 0.9900 . ?
 C1 H1d 0.9900 . ?
 O5A Hb 0.8705 . ?
 O5A Hc 0.8701 . ?

loop_
  _geom_angle_atom_site_label_1
  _geom_angle_atom_site_label_2
  _geom_angle_atom_site_label_3
  _geom_angle
  _geom_angle_site_symmetry_1
  _geom_angle_site_symmetry_3
  _geom_angle_publ_flag
 C1 O1 H1a 109.5 . . ?
 H1b O1 H1a 48.9 . . ?
 H1b O1 C1 108.0 . . ?
 N2 O4 H4 109.5 . . ?
 C3 N1 C12 122.78(18) . . ?
 C2 N1 C12 118.71(17) . . ?
 C2 N1 C3 118.50(18) . . ?
 C9 N2 O4 117.5(2) . . ?
 H2 N2 O4 112(2) . . ?
 H2 N2 C9 128(2) . . ?
 Ha O5 H 104.5 . . ?
 C17 C12 N1 120.33(18) . . ?
 C13 C12 N1 119.05(19) . . ?
 C13 C12 C17 120.58(19) . . ?
 H17 C17 C12 120.31(12) . . ?
 C16 C17 C12 119.4(2) . . ?
 C16 C17 H17 120.31(13) . . ?
 N2 C9 O3 122.4(2) . . ?
 C8 C9 O3 120.9(2) . . ?
 C8 C9 N2 116.7(2) . . ?
 C10 C8 C9 117.02(19) . . ?
 C7 C8 C9 123.5(2) . . ?
 C7 C8 C10 119.35(19) . . ?
 N1 C3 O2 120.7(2) . . ?
 C4 C3 O2 121.69(19) . . ?
 C4 C3 N1 117.63(19) . . ?
 H10 C10 C8 119.72(12) . . ?
 C11 C10 C8 120.6(2) . . ?
 C11 C10 H10 119.72(14) . . ?
 H13 C13 C12 120.20(12) . . ?
 C14 C13 C12 119.6(2) . . ?
 C14 C13 H13 120.20(13) . . ?
 H16 C16 C17 119.84(13) . . ?
 C15 C16 C17 120.3(2) . . ?
 C15 C16 H16 119.84(13) . . ?
 C7 C6 H6 119.48(13) . . ?
 C5 C6 H6 119.48(12) . . ?
 C5 C6 C7 121.0(2) . . ?
 H15 C15 C16 120.03(13) . . ?
 C14 C15 C16 119.9(2) . . ?
 C14 C15 H15 120.03(13) . . ?
 C6 C7 C8 119.7(2) . . ?
 H7 C7 C8 120.14(12) . . ?
 H7 C7 C6 120.14(13) . . ?
 H2a C2 N1 109.52(11) . . ?
 H2b C2 N1 109.52(11) . . ?
 H2b C2 H2a 108.1 . . ?
 C1 C2 N1 110.65(18) . . ?
 C1 C2 H2a 109.52(13) . . ?
 C1 C2 H2b 109.52(13) . . ?
 C4 C5 C6 120.6(2) . . ?
 C11 C5 C6 118.7(2) . . ?
 C11 C5 C4 120.6(2) . . ?
 C5 C4 C3 112.28(18) . . ?
 H4a C4 C3 109.15(12) . . ?
 H4a C4 C5 109.15(12) . . ?
 H4b C4 C3 109.15(12) . . ?
 H4b C4 C5 109.15(13) . . ?
 H4b C4 H4a 107.9 . . ?
 C5 C11 C10 120.4(2) . . ?
 H11 C11 C10 119.78(14) . . ?
 H11 C11 C5 119.78(13) . . ?
 C15 C14 C13 120.2(2) . . ?
 H14 C14 C13 119.92(13) . . ?
 H14 C14 C15 119.92(13) . . ?
 C2 C1 O1 110.74(19) . . ?
 H1c C1 O1 109.50(13) . . ?
 H1c C1 C2 109.50(13) . . ?
 H1d C1 O1 109.50(13) . . ?
 H1d C1 C2 109.50(13) . . ?
 H1d C1 H1c 108.1 . . ?
 Hc O5A Hb 104.4 . . ?

loop_
  _geom_torsion_atom_site_label_1
  _geom_torsion_atom_site_label_2
  _geom_torsion_atom_site_label_3
  _geom_torsion_atom_site_label_4
  _geom_torsion
  _geom_torsion_site_symmetry_1
  _geom_torsion_site_symmetry_2
  _geom_torsion_site_symmetry_3
  _geom_torsion_site_symmetry_4
  _geom_torsion_publ_flag
 O1 C1 C2 N1 -170.10(18) . . . . ?
 O3 C9 N2 O4 -11.7(3) . . . . ?
 O3 C9 C8 C10 -22.8(2) . . . . ?
 O3 C9 C8 C7 153.8(2) . . . . ?
 O4 N2 C9 C8 170.35(19) . . . . ?
 O2 C3 N1 C12 -179.0(2) . . . . ?
 O2 C3 N1 C2 1.3(3) . . . . ?
 O2 C3 C4 C5 -24.9(2) . . . . ?
 N1 C12 C17 C16 -178.4(2) . . . . ?
 N1 C12 C13 C14 178.61(19) . . . . ?
 N1 C3 C4 C5 156.8(2) . . . . ?
 N2 C9 C8 C10 155.2(2) . . . . ?
 N2 C9 C8 C7 -28.2(2) . . . . ?
 C12 N1 C3 C4 -0.7(2) . . . . ?
 C12 N1 C2 C1 -92.5(2) . . . . ?
 C12 C17 C16 C15 0.4(3) . . . . ?
 C12 C13 C14 C15 -0.8(3) . . . . ?
 C17 C12 N1 C3 -98.3(2) . . . . ?
 C17 C12 N1 C2 81.4(2) . . . . ?
 C17 C12 C13 C14 0.9(2) . . . . ?
 C17 C16 C15 C14 -0.3(3) . . . . ?
 C9 C8 C10 C11 175.2(2) . . . . ?
 C9 C8 C7 C6 -173.5(2) . . . . ?
 C8 C10 C11 C5 -2.0(3) . . . . ?
 C8 C7 C6 C5 -1.0(2) . . . . ?
 C3 N1 C12 C13 83.9(2) . . . . ?
 C3 N1 C2 C1 87.2(2) . . . . ?
 C3 C4 C5 C6 -113.8(2) . . . . ?
 C3 C4 C5 C11 64.5(2) . . . . ?
 C10 C8 C7 C6 3.0(2) . . . . ?
 C10 C11 C5 C6 4.0(3) . . . . ?
 C10 C11 C5 C4 -174.4(2) . . . . ?
 C13 C12 N1 C2 -96.4(2) . . . . ?
 C13 C12 C17 C16 -0.7(2) . . . . ?
 C13 C14 C15 C16 0.5(3) . . . . ?
 C7 C8 C10 C11 -1.5(3) . . . . ?
 C7 C6 C5 C4 175.9(2) . . . . ?
 C7 C6 C5 C11 -2.5(3) . . . . ?
 C2 N1 C3 C4 179.63(19) . . . . ?

loop_
  _diffrn_refln_index_h
  _diffrn_refln_index_k
  _diffrn_refln_index_l
  _diffrn_refln_intensity_net
  _diffrn_refln_intensity_u
 1 0 0 0 0.1
 2 0 0 433.26 11.7
 -2 0 0 438.66 11.7
 -2 0 0 423.26 11.5
 2 0 0 445.26 12.3
 2 0 0 425.66 11.5
 -2 0 0 445.06 12.3
 3 0 0 103.89 4.5
 -3 0 0 106.19 3.6
 -3 0 0 108.59 4.6
 -3 0 0 114.09 3.9
 3 0 0 110.59 3.7
 3 0 0 111.99 3.9
 -4 0 0 2445.96 87.69
 4 0 0 2522.75 89.99
 5 0 0 65.59 4.1
 5 0 0 67.09 3.3
 -5 0 0 66.19 3.3
 -5 0 0 57.79 4
 6 0 0 22.6 2
 -6 0 0 22.3 2.2
 -6 0 0 22.4 2.7
 6 0 0 24.7 2
 6 0 0 29.1 3
 6 0 0 25.6 1.9
 7 0 0 4.9 1.5
 7 0 0 7.4 1.5
 -7 0 0 10.9 1.9
 -7 0 0 3.7 1.3
 7 0 0 9.5 2.4
 7 0 0 8.9 1.5
 8 0 0 92.19 4.8
 8 0 0 107.99 6.7
 -8 0 0 99.69 5.1
 8 0 0 82.99 4.4
 -8 0 0 98.69 6.6
 8 0 0 104.79 5.1
 -9 0 0 89.39 5.2
 9 0 0 89.49 6.6
 9 0 0 97.69 5.2
 9 0 0 90.99 4.9
 9 0 0 87.99 4.7
 -9 0 0 94.79 6.7
 10 0 0 253.37 9.9
 -10 0 0 243.48 12.3
 10 0 0 240.88 9.6
 -10 0 0 243.08 10.1
 10 0 0 273.47 12.6
 10 0 0 239.48 9.3
 11 0 0 61.59 6.1
 -11 0 0 72.49 5.1
 11 0 0 59.79 4.3
 -11 0 0 59.09 6.1
 11 0 0 70.39 4.8
 11 0 0 61.79 4.2
 12 0 0 17.5 2.9
 -12 0 0 16.1 3.9
 -12 0 0 14.9 3.6
 12 0 0 20.3 4.6
 12 0 0 19.8 3.2
 12 0 0 15.5 2.7
 -13 0 0 1.9 2.4
 -13 0 0 3.1 2.9
 13 0 0 3.5 1.6
 13 0 0 2.6 2.9
 13 0 0 2.5 1.6
 14 0 0 284.07 12.1
 -14 0 0 296.97 16
 14 0 0 305.07 16
 15 0 0 1.1 1.5
 -15 0 0 3.2 2.8
 15 0 0 5.6 3.1
 15 0 0 3.1 2
 16 0 0 6.9 2.2
 16 0 0 13.6 3.1
 16 0 0 6.5 4
 -16 0 0 13.1 5
 0 -1 0 0.3 0.2
 0 -1 0 0.2 0.3
 0 -1 0 0.6 0.3
 0 -1 0 0.1 0.2
 0 -1 0 0.2 0.3
 0 -1 0 0.2 0.2
 0 1 0 0.2 0.2
 0 1 0 0.4 0.3
 0 1 0 1.8 0.4
 -1 -1 0 2217.58 62.39
 1 -1 0 2252.57 66.19
 1 1 0 2124.49 61.69
 2 -1 0 721.83 21.2
 -2 -1 0 832.32 20.8
 -2 -1 0 752.92 21.2
 2 -1 0 783.42 20.5
 2 1 0 797.12 21
 -2 1 0 781.02 21.4
 2 1 0 793.02 20.7
 -2 1 0 751.82 20.5
 -3 -1 0 4490.85 133.09
 3 -1 0 4681.43 138.39
 3 1 0 4618.44 142.39
 -3 1 0 4300.47 135.79
 4 -1 0 1250.17 32.2
 -4 -1 0 1223.18 31.7
 4 -1 0 1218.98 33.6
 -4 -1 0 1210.98 32.8
 -4 -1 0 1179.18 32.2
 4 1 0 1252.27 32.9
 -4 1 0 1186.38 33.6
 -4 1 0 1179.98 32.1
 4 1 0 1208.68 32.4
 4 1 0 1184.08 31.5
 -5 -1 0 27.7 2.6
 5 -1 0 25 2.1
 -5 -1 0 26.9 2
 5 -1 0 25.8 2.8
 5 -1 0 25.7 1.6
 -5 -1 0 24.3 2
 -5 1 0 25.8 2.1
 -5 1 0 22.2 2.7
 5 1 0 26.7 2.6
 5 1 0 23.8 2.1
 5 1 0 25.3 1.8
 -6 -1 0 560.94 16.1
 6 -1 0 522.95 15.8
 6 -1 0 557.04 16.4
 6 -1 0 581.24 18.4
 -6 -1 0 537.95 17.5
 -6 -1 0 536.35 16.1
 6 1 0 559.04 15.8
 -6 1 0 537.05 18.3
 6 1 0 567.04 17.7
 6 1 0 535.75 16.5
 6 1 0 533.75 15.4
 -6 1 0 530.35 16.4
 -7 -1 0 159.08 7.7
 7 -1 0 150.78 6.1
 -7 -1 0 149.49 6.1
 7 -1 0 158.98 8.6
 7 -1 0 148.19 5.6
 7 -1 0 148.29 6.4
 -7 -1 0 156.08 6.3
 -7 1 0 153.98 9.3
 7 1 0 142.89 7.3
 7 1 0 153.38 5.7
 7 1 0 154.58 6
 7 1 0 150.88 6.6
 -7 1 0 147.59 6.5
 8 -1 0 451.75 16.5
 -8 -1 0 413.46 15.7
 8 -1 0 396.46 13.3
 -8 -1 0 399.66 13.4
 8 -1 0 410.16 12.9
 8 -1 0 417.06 13.9
 -8 -1 0 440.36 13.9
 -8 1 0 422.76 14.1
 8 1 0 411.36 14.1
 8 1 0 442.96 15.7
 8 1 0 423.36 13.5
 8 1 0 420.86 13.3
 -8 1 0 425.66 16.4
 9 -1 0 26.5 4.8
 9 -1 0 18.4 2.8
 -9 -1 0 10.8 2.3
 9 -1 0 13.7 2.3
 9 -1 0 14.3 2.2
 -9 -1 0 12.3 2.1
 -9 -1 0 14.6 3.3
 -9 1 0 15.2 3.4
 9 1 0 15.1 2.4
 -9 1 0 14.7 2.5
 9 1 0 9.7 2.6
 9 1 0 14.8 2.1
 9 1 0 11.2 2.3
 -10 -1 0 783.42 26.3
 10 -1 0 785.02 26.7
 -10 -1 0 745.13 23.3
 -10 -1 0 777.22 26.7
 10 -1 0 757.42 22.3
 10 -1 0 737.83 23.3
 10 -1 0 737.53 22.8
 10 1 0 782.22 23.9
 -10 1 0 753.92 26.9
 10 1 0 759.82 22.6
 10 1 0 782.22 26.1
 10 1 0 720.13 24.2
 11 -1 0 72.59 4.4
 -11 -1 0 75.89 7
 -11 -1 0 78.49 6.8
 11 -1 0 70.69 5.1
 11 -1 0 73.09 6.7
 -11 -1 0 78.59 5.1
 11 -1 0 64.89 4.5
 11 1 0 73.29 4.6
 11 1 0 68.69 6.3
 11 1 0 61.99 5
 -11 1 0 70.99 6.9
 11 1 0 63.49 4.1
 -12 -1 0 46.5 7.1
 12 -1 0 41.8 3.4
 -12 -1 0 35.9 5.9
 12 -1 0 38.9 4
 12 -1 0 29.6 5.3
 12 1 0 36.8 5.9
 -12 1 0 50.29 7.4
 12 1 0 31.3 3.1
 12 1 0 38.2 3.6
 12 1 0 38.5 3.9
 -13 -1 0 91.49 8.1
 13 -1 0 90.19 10.5
 13 -1 0 78.89 5.7
 13 -1 0 69.89 4.8
 13 1 0 80.99 5.4
 13 1 0 77.69 5.9
 13 1 0 74.49 4.9
 13 1 0 93.39 8
 -14 -1 0 10.7 4.7
 14 -1 0 9.4 3.9
 14 -1 0 11 2.4
 -14 -1 0 18 4.7
 14 -1 0 5.8 2.5
 14 1 0 5.8 2.3
 14 1 0 8.2 3.8
 14 1 0 8.6 2.4
 -14 1 0 13.2 4.1
 15 -1 0 150.78 8.5
 15 -1 0 156.38 7.6
 15 -1 0 143.19 12
 -15 -1 0 150.98 11.5
 15 1 0 142.39 7.7
 -15 1 0 148.59 11.2
 15 1 0 143.39 8.6
 15 1 0 143.99 11.3
 16 -1 0 6.9 4
 16 1 0 1.3 4.1
 -16 1 0 9.7 4.1
 0 -2 0 79.69 3.1
 0 -2 0 79.29 3.5
 0 -2 0 79.49 3.2
 0 -2 0 74.39 2.9
 0 -2 0 77.29 2.5
 0 -2 0 76.89 3.1
 0 -2 0 76.39 3.3
 0 -2 0 73.19 3.1
 0 -2 0 79.69 2.8
 0 2 0 71.29 3
 0 2 0 74.09 3.2
 0 2 0 77.39 3
 1 -2 0 263.17 7.5
 1 -2 0 278.87 8
 -1 -2 0 290.97 9
 1 -2 0 253.17 8.5
 -1 -2 0 264.37 8
 -1 -2 0 273.77 8.6
 1 -2 0 269.07 7.7
 1 -2 0 268.77 7.9
 1 -2 0 275.87 7.8
 -1 -2 0 269.87 7.2
 -1 -2 0 279.37 8
 -1 -2 0 263.57 7.9
 -1 -2 0 278.67 8.7
 1 2 0 261.57 8.2
 1 2 0 259.77 8
 1 2 0 250.87 8.5
 -1 2 0 259.17 7.8
 -1 2 0 256.27 7.7
 1 2 0 263.07 7.9
 -1 2 0 249.38 8.6
 -1 2 0 271.67 7.7
 -1 2 0 265.27 7.8
 2 -2 0 2849.01 89.29
 -2 -2 0 2472.35 86.09
 2 2 0 2719.03 80.29
 -3 -2 0 1003.8 26.1
 -3 -2 0 986.1 27.1
 -3 -2 0 938.51 25.5
 -3 -2 0 971.2 26.6
 3 -2 0 994.6 26
 -3 -2 0 875.51 26.3
 -3 -2 0 978 25
 3 -2 0 939.81 27.1
 -3 2 0 951.6 26
 3 2 0 984.2 24.4
 3 2 0 907.71 25.5
 3 2 0 973.7 24.5
 3 2 0 984.9 25.8
 3 2 0 937.61 26
 3 2 0 987 26.8
 -3 2 0 949.71 25.1
 -3 2 0 967.9 27.4
 -4 -2 0 1827.92 46.4
 4 -2 0 1831.32 47.3
 -4 -2 0 1806.82 48.8
 -4 -2 0 1778.82 47.6
 4 -2 0 1823.42 49
 -4 -2 0 1781.72 47.8
 -4 2 0 1808.72 49.2
 4 2 0 1802.62 48.2
 4 2 0 1772.32 47
 4 2 0 1865.91 47.7
 -4 2 0 1725.33 47.3
 4 2 0 1805.52 45.8
 -5 -2 0 48.6 3.8
 5 -2 0 50.09 4
 -5 -2 0 48.2 3.2
 -5 -2 0 54.29 3.5
 5 -2 0 47.9 2.8
 -5 -2 0 49.3 2.7
 5 -2 0 49 3
 5 2 0 48.2 2.8
 -5 2 0 47.6 3.1
 -5 2 0 49.8 4.1
 5 2 0 48.6 3.4
 5 2 0 46 2.2
 5 2 0 49.4 3.4
 5 2 0 48.8 2.3
 -6 -2 0 16 2.2
 6 -2 0 17.7 1.9
 6 -2 0 23.7 3.8
 -6 -2 0 15.5 2.8
 -6 -2 0 12.9 1.8
 6 -2 0 16.9 2.3
 -6 -2 0 19.3 2.8
 6 2 0 18.2 2.3
 6 2 0 16.2 1.7
 6 2 0 15.8 1.4
 6 2 0 15.6 1.5
 6 2 0 14.6 2.3
 -6 2 0 18.9 3.5
 -6 2 0 21.9 3.1
 -7 -2 0 76.09 5.2
 7 -2 0 79.49 4.6
 7 -2 0 89.39 4.5
 7 -2 0 86.19 3.7
 -7 -2 0 85.19 4.7
 -7 -2 0 89.49 6.1
 -7 -2 0 87.69 6.1
 7 -2 0 89.69 6.2
 7 2 0 87.59 3.7
 7 2 0 95.89 4.5
 -7 2 0 86.09 4.8
 7 2 0 93.89 5.4
 -7 2 0 82.79 6.1
 7 2 0 88.39 3.9
 7 2 0 87.89 5.4
 -8 -2 0 36.8 3
 8 -2 0 45.6 3.2
 8 -2 0 36.2 2.4
 8 -2 0 38 4.5
 -8 -2 0 42.1 4.4
 8 -2 0 33.4 3.2
 -8 -2 0 33.5 3
 -8 -2 0 34.1 3.7
 8 2 0 41.3 2.6
 -8 2 0 41.2 3.5
 8 2 0 38.4 3.6
 8 2 0 41.2 2.7
 -8 2 0 39.8 4.6
 8 2 0 33.6 3.6
 -9 -2 0 1171.88 35.3
 -9 -2 0 1188.28 36.5
 9 -2 0 1141.79 31.2
 9 -2 0 1099.29 32.4
 9 -2 0 1150.68 36.3
 9 -2 0 1163.18 33.3
 -9 -2 0 1129.09 32.6
 9 2 0 1125.09 31.3
 9 2 0 1141.09 34.1
 9 2 0 1142.89 31.5
 -9 2 0 1102.29 36.5
 9 2 0 1334.77 40.6
 -9 2 0 1106.99 33.4
 -10 -2 0 196.58 8.5
 10 -2 0 201.78 11.2
 10 -2 0 196.18 8.9
 -10 -2 0 204.68 11.2
 10 -2 0 171.68 9.1
 10 -2 0 194.38 7.3
 -10 2 0 186.28 11.1
 10 2 0 209.68 10.5
 -10 2 0 187.48 9.1
 10 2 0 195.88 7.5
 10 2 0 201.38 9.5
 10 2 0 187.48 7.5
 11 -2 0 6.3 2.4
 -11 -2 0 5.5 1.9
 -11 -2 0 9.5 3
 -11 -2 0 4.9 2.7
 11 -2 0 6 1.5
 11 -2 0 5.4 2.5
 -11 2 0 7.2 3.1
 11 2 0 10.3 3.4
 11 2 0 9.1 2.4
 11 2 0 5.7 1.6
 11 2 0 6.1 1.7
 12 -2 0 10.9 2
 -12 -2 0 7.5 2.6
 12 -2 0 15.3 4.3
 12 -2 0 14.8 5
 12 2 0 9.4 2
 12 2 0 9.1 1.9
 12 2 0 6.8 2.6
 12 2 0 6.1 2.7
 13 -2 0 90.29 9
 -13 -2 0 72.49 7.5
 13 -2 0 80.19 4.6
 -13 -2 0 85.49 10.8
 13 2 0 66.99 5.9
 13 2 0 80.49 5.7
 13 2 0 93.59 8.1
 13 2 0 82.29 5
 13 2 0 79.49 4.7
 14 -2 0 2 1.2
 -14 -2 0 4.5 2.5
 14 -2 0 1.3 2
 -14 -2 0 4.4 3.3
 14 2 0 2.9 3
 14 2 0 1.7 1.6
 14 2 0 1.2 2
 14 2 0 0.4 1.9
 14 2 0 4 2.1
 -15 -2 0 5.6 3.8
 15 -2 0 8.9 2.7
 15 -2 0 11.9 4.9
 15 -2 0 8.8 1.8
 15 2 0 9.8 2.9
 15 2 0 9.6 3.9
 -15 2 0 14.5 4.5
 15 2 0 3.6 2.2
 15 2 0 11.6 3.2
 15 2 0 9.6 2.4
 0 -3 0 0.3 0.6
 0 -3 0 -0.1 0.6
 0 -3 0 1.2 0.5
 0 -3 0 0.5 0.8
 0 -3 0 0 0.7
 0 -3 0 1.2 0.7
 0 -3 0 -0.7 0.6
 0 -3 0 2.7 0.9
 0 -3 0 0.5 0.6
 0 3 0 -0.1 0.5
 0 3 0 -0.1 0.6
 0 3 0 0.3 0.6
 0 3 0 0 0.6
 -1 -3 0 85.39 3.9
 1 -3 0 81.59 4.2
 -1 -3 0 97.39 4
 -1 -3 0 90.99 4.1
 -1 -3 0 84.49 3
 1 -3 0 90.79 3.9
 -1 -3 0 84.29 4.3
 1 -3 0 89.79 3.6
 -1 -3 0 86.29 4.2
 1 -3 0 90.19 3.4
 1 -3 0 88.69 3.8
 1 -3 0 88.39 3.7
 1 3 0 83.89 4.3
 -1 3 0 91.49 3.6
 1 3 0 89.69 3.8
 -1 3 0 76.89 4.3
 1 3 0 92.39 3.9
 -1 3 0 87.49 3.3
 1 3 0 83.89 3.9
 -1 3 0 86.99 3.6
 -1 3 0 82.69 3.8
 -2 -3 0 103.69 4.2
 -2 -3 0 95.59 4.8
 -2 -3 0 100.09 4.1
 2 -3 0 99.49 3.8
 -2 -3 0 91.19 4.5
 2 -3 0 101.29 4.2
 -2 -3 0 91.59 4.7
 -2 -3 0 100.79 4.2
 2 -3 0 89.69 4.8
 2 -3 0 92.69 3.9
 2 -3 0 97.99 4.2
 2 -3 0 100.39 3.7
 -2 -3 0 98.49 3.4
 -2 3 0 95.39 3.9
 2 3 0 90.69 4.8
 -2 3 0 92.29 3.9
 -2 3 0 92.29 4
 2 3 0 97.19 4.3
 -2 3 0 99.99 5.1
 2 3 0 100.49 4.2
 -3 -3 0 36.5 2.5
 -3 -3 0 37.8 3.2
 3 -3 0 43.7 2.4
 -3 -3 0 40.9 3
 -3 -3 0 41.6 2
 3 -3 0 38.1 3.2
 3 -3 0 40.8 2
 -3 -3 0 39 3
 -3 -3 0 39.9 2.4
 3 -3 0 37.2 2.3
 3 -3 0 39.6 2.6
 -3 3 0 39.4 2.2
 -3 3 0 34.5 2.5
 3 3 0 36.8 3.1
 3 3 0 45.2 2.7
 3 3 0 41.5 2.7
 -3 3 0 31.6 3.1
 4 -3 0 402.26 14.5
 -4 -3 0 412.06 12.4
 4 -3 0 433.06 13.1
 -4 -3 0 409.56 13.8
 4 -3 0 409.26 12.5
 -4 -3 0 418.86 14.4
 -4 -3 0 415.76 13.8
 -4 -3 0 416.76 12.9
 4 -3 0 427.56 12.1
 -4 -3 0 416.46 11.8
 -4 3 0 406.46 12
 -4 3 0 414.26 14.8
 4 3 0 408.06 12.9
 4 3 0 425.16 14.2
 -4 3 0 398.86 12.9
 4 3 0 403.76 12.8
 4 3 0 404.36 12.6
 5 -3 0 55.59 4.5
 -5 -3 0 49.9 3.6
 -5 -3 0 57.69 4.4
 5 -3 0 56.59 3.3
 -5 -3 0 58.19 2.9
 5 -3 0 49.6 3.4
 -5 -3 0 53.99 4
 -5 -3 0 53.69 3.5
 -5 3 0 57.59 3.6
 5 3 0 54.69 4.1
 5 3 0 53.89 3.3
 5 3 0 52.59 3.5
 5 3 0 49.3 3.1
 -5 3 0 52.19 2.7
 -5 3 0 57.39 4.6
 6 -3 0 378.26 14.5
 6 -3 0 361.46 12
 -6 -3 0 374.36 12.9
 -6 -3 0 360.86 13
 -6 -3 0 381.06 11.5
 -6 -3 0 371.06 14.3
 -6 -3 0 349.57 13.4
 6 -3 0 350.96 12.3
 6 3 0 370.96 12.2
 6 3 0 382.86 10.1
 -6 3 0 383.36 14.9
 -6 3 0 366.36 12.7
 6 3 0 377.96 10.2
 6 3 0 362.56 12.8
 -6 3 0 369.76 11.2
 6 3 0 356.76 13.6
 6 3 0 395.16 12.2
 -7 -3 0 7.9 1.8
 7 -3 0 11.1 3.1
 7 -3 0 11.6 2.4
 -7 -3 0 11.4 2.8
 7 -3 0 12.9 2.2
 -7 -3 0 10.7 2.2
 7 3 0 14 2.5
 7 3 0 13.5 2.1
 7 3 0 11.1 1.1
 -7 3 0 18.3 3.9
 7 3 0 11 1.2
 -7 3 0 10.9 2.4
 7 3 0 20.3 3.3
 7 3 0 12.8 2.5
 -7 3 0 9.6 1.5
 8 -3 0 74.59 4.8
 8 -3 0 77.19 6.3
 -8 -3 0 76.79 5.4
 -8 -3 0 70.29 4.2
 -8 -3 0 59.79 5.6
 8 -3 0 75.49 4.5
 8 3 0 74.99 5.4
 -8 3 0 76.39 6.4
 8 3 0 66.39 4.4
 -8 3 0 68.09 4.8
 -8 3 0 87.59 6.1
 8 3 0 72.99 5.5
 8 3 0 75.29 3.3
 8 3 0 79.39 4.5
 -9 -3 0 79.89 5.9
 9 -3 0 83.99 5.4
 9 -3 0 92.49 7.2
 -9 -3 0 76.69 6.5
 9 -3 0 78.89 3.7
 -9 -3 0 83.29 4.8
 9 3 0 87.69 6.2
 -9 3 0 74.89 6.8
 -9 3 0 83.59 5.5
 9 3 0 80.89 6
 9 3 0 87.49 4.9
 9 3 0 78.99 3.6
 -9 3 0 76.79 4.2
 9 3 0 81.59 3.8
 10 -3 0 14.9 1.7
 -10 -3 0 17 3.7
 -10 -3 0 15.9 2.7
 -10 -3 0 23.1 4.8
 10 -3 0 21 3.4
 10 -3 0 10.9 3.1
 10 3 0 10.6 2.3
 10 3 0 17.6 2.1
 10 3 0 14.1 3.2
 10 3 0 12.7 3.2
 -10 3 0 19.5 2.5
 -10 3 0 15 3.7
 10 3 0 16.7 1.7
 10 3 0 15.8 2.5
 -10 3 0 13.9 2.9
 11 -3 0 5.4 3.6
 -11 -3 0 6.1 2.5
 11 -3 0 3.1 1.1
 -11 -3 0 6.1 1.8
 -11 -3 0 3.6 2.3
 11 -3 0 2.8 1.7
 11 3 0 2.8 1.6
 11 3 0 1.6 1.1
 11 3 0 5.4 1.7
 11 3 0 3.6 2.2
 -11 3 0 3.4 1.4
 11 3 0 4.2 2.2
 12 -3 0 77.29 7.7
 -12 -3 0 65.89 6.7
 12 -3 0 64.79 3.5
 12 -3 0 67.59 5.5
 -12 -3 0 68.69 7.2
 12 3 0 53.19 3.5
 12 3 0 61.49 5
 12 3 0 57.69 4.6
 -12 3 0 56.49 4.2
 12 3 0 54.69 5.6
 12 3 0 51.49 10.5
 13 -3 0 27.7 4.4
 13 -3 0 24.8 2.3
 -13 -3 0 27.2 5.6
 -13 -3 0 30.4 5.6
 13 3 0 31.1 2.7
 13 3 0 29.4 3.8
 13 3 0 31.4 6
 13 3 0 25.6 2.7
 13 3 0 26.8 4
 13 3 0 30.6 4.8
 -14 -3 0 4.2 3.1
 14 -3 0 4 3.3
 -14 -3 0 0.1 3.1
 14 -3 0 3.7 2.4
 14 -3 0 4.1 1.2
 14 3 0 4.3 3.2
 14 3 0 3.4 3.1
 14 3 0 3.4 1.5
 14 3 0 1.7 1.4
 14 3 0 6.4 2.5
 15 -3 0 37.5 7
 15 -3 0 47.2 6
 -15 -3 0 42.8 7.4
 15 3 0 49.8 7.2
 15 3 0 51.99 3.5
 15 3 0 55.19 8.5
 0 -4 0 334.67 11.4
 0 -4 0 342.57 11.2
 0 -4 0 334.17 11.8
 0 -4 0 336.17 11.1
 0 -4 0 355.36 10.1
 0 -4 0 358.76 11.7
 0 -4 0 358.56 10.7
 0 -4 0 345.47 11
 0 4 0 334.67 10.8
 0 4 0 343.37 11.1
 0 4 0 335.77 11.5
 0 4 0 328.17 10.8
 -1 -4 0 1025.2 28.7
 -1 -4 0 1046.4 28.1
 -1 -4 0 1014 26.9
 1 -4 0 1037.1 28
 1 -4 0 995.9 27.2
 -1 -4 0 1017.7 28.8
 -1 -4 0 1025.3 27.4
 -1 -4 0 1019.1 28.4
 -1 -4 0 998.7 28.5
 -1 -4 0 1043.2 29.5
 1 -4 0 1021.4 29
 1 -4 0 1031.2 27.9
 1 -4 0 1006.3 27.8
 1 -4 0 1026.4 29.1
 1 4 0 1014.7 28
 1 4 0 1010.5 28.2
 -1 4 0 1067.79 28.7
 -1 4 0 1024.1 28.4
 -1 4 0 1027.6 27.7
 1 4 0 1004.3 29.1
 1 4 0 979.2 28.2
 2 -4 0 49.6 2.9
 2 -4 0 47.4 2.7
 -2 -4 0 46.7 2.9
 -2 -4 0 47.2 3.6
 -2 -4 0 46.5 2.3
 -2 -4 0 42.8 3.2
 2 -4 0 51.79 3.1
 -2 -4 0 48.5 3
 -2 -4 0 49.3 3.6
 2 -4 0 45.3 4.1
 2 -4 0 47.5 2.6
 2 -4 0 46 3
 2 -4 0 53.29 3.4
 -2 -4 0 51.79 3.1
 2 4 0 45.6 3
 2 4 0 50.29 3.8
 -2 4 0 49.7 3.9
 -2 4 0 52.59 2.7
 2 4 0 42 2.9
 -2 4 0 44.8 3
 -2 4 0 44.7 2.8
 3 -4 0 83.99 5.2
 3 -4 0 90.79 4.5
 -3 -4 0 92.49 4.4
 -3 -4 0 85.39 3.5
 -3 -4 0 93.09 5.3
 3 -4 0 89.59 4.4
 3 -4 0 89.79 4.1
 -3 -4 0 79.69 4.1
 3 -4 0 91.19 4.2
 3 -4 0 87.99 3.6
 -3 -4 0 85.69 4.9
 3 4 0 81.69 4.4
 -3 4 0 84.79 5.4
 3 4 0 84.09 4.3
 -3 4 0 85.39 4
 -3 4 0 81.79 4.1
 3 4 0 76.79 5
 -4 -4 0 37.6 3.6
 -4 -4 0 36.9 3.3
 4 -4 0 35.5 2.5
 -4 -4 0 38.4 2.2
 4 -4 0 35.2 2.6
 4 -4 0 36.3 3.5
 -4 -4 0 32.2 3.4
 -4 -4 0 37.1 2.7
 4 -4 0 40.9 3.9
 -4 4 0 39.3 3.8
 -4 4 0 36.5 2.9
 4 4 0 39.6 3.1
 4 4 0 36.5 2.8
 -4 4 0 36 2.7
 -4 4 0 35.7 2.5
 5 -4 0 264.77 9.1
 -5 -4 0 247.78 10.9
 -5 -4 0 247.98 9.2
 5 -4 0 255.67 9.4
 5 -4 0 267.67 11.2
 -5 -4 0 259.37 8.1
 5 -4 0 243.48 8.5
 -5 -4 0 241.38 10.2
 5 4 0 257.47 9.4
 -5 4 0 245.18 9.4
 -5 4 0 245.38 8.4
 5 4 0 223.58 9.8
 5 4 0 216.88 9
 5 4 0 258.97 10.9
 -5 4 0 250.07 11.4
 -6 -4 0 21.2 3.7
 6 -4 0 18 1.9
 6 -4 0 15.6 2.3
 6 -4 0 18.4 2.7
 6 -4 0 14.5 3.1
 -6 -4 0 20.2 2
 -6 -4 0 19.5 2.4
 6 4 0 14.9 2.9
 -6 4 0 14.7 2
 6 4 0 16.3 2.4
 6 4 0 17.7 2.6
 -6 4 0 21.4 4.2
 -6 4 0 19.8 2.9
 6 4 0 15.5 2.5
 7 -4 0 24.6 3.9
 -7 -4 0 34.6 3.4
 7 -4 0 25.9 2.8
 -7 -4 0 34.1 2.7
 7 -4 0 37.8 3.5
 -7 -4 0 35.4 5.1
 -7 4 0 27.9 4.3
 7 4 0 34 3.3
 -7 4 0 36.3 2.6
 7 4 0 31.4 3
 7 4 0 35.4 4.1
 -7 4 0 34.8 3.5
 7 4 0 32.8 3.3
 -8 -4 0 11.9 2.1
 -8 -4 0 11.1 2.5
 8 -4 0 12.2 3.2
 8 -4 0 11.1 2.5
 8 -4 0 14.8 3.8
 -8 -4 0 7.9 3
 8 4 0 8.2 2.6
 8 4 0 8.2 2.3
 8 4 0 11.6 2.3
 -8 4 0 7.9 2.1
 8 4 0 12.6 2.6
 9 -4 0 45.9 4.1
 -9 -4 0 32.1 4
 9 -4 0 33.3 5.2
 -9 -4 0 31.9 3.1
 -9 -4 0 34.3 5.3
 9 4 0 36.6 4
 9 4 0 36 3.5
 -9 4 0 35.9 2.8
 9 4 0 39.1 4.6
 -9 4 0 34.3 7
 -9 4 0 40.7 4
 9 4 0 42.2 3.9
 -10 -4 0 18.4 4.2
 10 -4 0 20 3.6
 -10 -4 0 24.9 3.2
 10 -4 0 19.4 4.5
 -10 -4 0 19.2 3.9
 10 -4 0 19.7 1.9
 10 4 0 25.5 4.1
 -10 4 0 19.6 2.6
 10 4 0 18.2 3.1
 10 4 0 24 3.3
 10 4 0 18.2 4
 11 -4 0 1.8 0.9
 -11 -4 0 5.8 2.7
 11 -4 0 2.3 2.8
 -11 -4 0 1 1.4
 -11 -4 0 0.4 1.9
 11 -4 0 0.5 1.7
 11 4 0 1.7 1.3
 11 4 0 0.3 1.4
 -11 4 0 2.8 1.3
 11 4 0 4.5 1.9
 11 4 0 -0.8 2
 -12 -4 0 9.1 3.3
 12 -4 0 17.1 5.4
 -12 -4 0 15.8 4.6
 12 -4 0 15.3 3.5
 12 -4 0 14.5 1.8
 12 4 0 14.1 2.7
 12 4 0 14.4 3.3
 -12 4 0 8.4 2.1
 12 4 0 8.9 2.9
 -13 -4 0 108.59 9.6
 -13 -4 0 86.09 7.9
 13 -4 0 85.69 8.8
 13 -4 0 88.89 4.2
 13 -4 0 91.09 6.9
 13 4 0 91.79 6.7
 13 4 0 95.99 7.8
 14 -4 0 6.5 2.6
 14 -4 0 2.1 2.7
 -14 -4 0 -1 2.9
 -14 -4 0 3.7 2.5
 14 4 0 6.3 2.7
 14 4 0 0.5 2.5
 0 -5 0 6 1.6
 0 -5 0 1.8 0.9
 0 -5 0 2.9 1.1
 0 -5 0 0.3 0.8
 0 -5 0 3 1.1
 0 -5 0 2.3 1.2
 0 5 0 1.7 1
 0 5 0 3.2 1.2
 0 5 0 1.3 1.1
 1 -5 0 669.03 20.4
 -1 -5 0 558.34 23.1
 -1 -5 0 665.53 18.2
 1 -5 0 660.33 18.5
 -1 -5 0 647.94 19.8
 1 -5 0 628.94 19.1
 1 -5 0 626.34 19.2
 1 -5 0 631.54 20.3
 -1 -5 0 650.33 19.3
 1 -5 0 643.74 18.9
 -1 -5 0 642.24 21.2
 -1 -5 0 644.74 18.8
 -1 -5 0 666.53 19.9
 1 -5 0 664.33 20.3
 1 5 0 651.23 19.5
 1 5 0 645.84 20.5
 1 5 0 663.03 19.2
 -1 5 0 653.33 18.8
 -1 5 0 629.94 19.7
 -2 -5 0 167.08 6.9
 2 -5 0 176.08 7
 2 -5 0 165.78 6.3
 2 -5 0 174.18 8
 -2 -5 0 156.68 7.4
 2 -5 0 167.78 7.5
 -2 -5 0 160.48 6.8
 -2 -5 0 161.18 7.6
 -2 -5 0 165.38 6.4
 2 -5 0 166.68 6.8
 -2 -5 0 173.58 7.4
 -2 -5 0 161.28 5.9
 2 -5 0 167.68 6.4
 -2 5 0 166.38 6.4
 2 5 0 160.78 7.9
 2 5 0 143.49 6.8
 -2 5 0 153.08 6.8
 2 5 0 173.28 7
 3 -5 0 66.99 3.3
 3 -5 0 70.09 3.9
 -3 -5 0 64.89 3.9
 3 -5 0 72.59 5
 3 -5 0 69.29 5
 -3 -5 0 66.19 4.6
 -3 -5 0 67.49 4
 -3 -5 0 62.69 3.2
 3 -5 0 61.99 4
 3 -5 0 65.49 3.7
 -3 -5 0 72.29 5
 -3 5 0 62.79 3.5
 3 5 0 59.39 3.9
 -3 5 0 58.69 4.1
 3 5 0 71.79 4.4
 -3 5 0 63.59 3.8
 -3 5 0 58.39 4.9
 -4 -5 0 67.49 5.1
 -4 -5 0 64.39 4.9
 -4 -5 0 70.29 4.1
 4 -5 0 74.09 4.4
 4 -5 0 66.59 4.3
 4 -5 0 65.59 3.9
 4 -5 0 70.59 5.4
 -4 -5 0 65.59 3.3
 4 -5 0 66.19 3.9
 4 5 0 65.49 4.4
 -4 5 0 71.99 5.7
 4 5 0 70.79 4.3
 -4 5 0 68.49 4.1
 -4 5 0 92.09 6.1
 -4 5 0 67.99 4
 -5 -5 0 389.46 11.9
 -5 -5 0 365.86 13.8
 5 -5 0 389.76 15.4
 5 -5 0 398.96 13.6
 5 -5 0 390.96 12.7
 5 -5 0 380.46 12.9
 -5 -5 0 382.56 15.2
 5 5 0 358.86 12.2
 -5 5 0 376.76 15.9
 5 5 0 388.56 13.4
 5 5 0 430.36 14.1
 -5 5 0 387.76 12.7
 -5 5 0 381.96 13.2
 -5 5 0 408.16 12.7
 6 -5 0 14.9 2.4
 -6 -5 0 9.8 2.9
 6 -5 0 13.5 2.1
 -6 -5 0 11.2 2.2
 6 -5 0 23.2 4
 6 5 0 12.4 2.4
 -6 5 0 12.6 1.9
 6 5 0 13.3 2.7
 -6 5 0 15.7 3.3
 -7 -5 0 16.2 2.2
 -7 -5 0 11 3.2
 7 -5 0 20.6 3.2
 7 -5 0 15.8 3.3
 -7 -5 0 20.8 3.2
 -7 5 0 14.5 2.8
 7 5 0 17.1 2.8
 -7 5 0 17.2 2.3
 -7 5 0 13.6 3.8
 7 5 0 19.9 3.3
 -8 -5 0 421.36 15.2
 8 -5 0 371.06 15.1
 8 -5 0 380.86 14.3
 -8 -5 0 438.36 18
 -8 -5 0 416.86 13.7
 8 -5 0 415.66 17.8
 8 -5 0 422.06 15.3
 -8 5 0 438.76 14.6
 -8 5 0 430.06 15.5
 8 5 0 422.56 14.8
 8 5 0 401.46 15
 8 5 0 406.66 14.6
 -9 -5 0 28.3 5.4
 9 -5 0 27.4 7.2
 9 -5 0 21.1 3.6
 -9 -5 0 21.2 3
 -9 -5 0 25.6 3.9
 -9 5 0 23.1 2.8
 9 5 0 26.8 3.3
 9 5 0 21.2 3.3
 9 5 0 24.6 4.1
 -10 -5 0 102.49 5.8
 -10 -5 0 115.09 9
 10 -5 0 105.79 8.7
 -10 -5 0 95.69 6.9
 10 -5 0 98.49 6.6
 10 5 0 97.79 6.2
 10 5 0 96.59 6.6
 -10 5 0 93.49 5.3
 10 5 0 89.39 6.4
 11 -5 0 2.5 1.8
 -11 -5 0 3.9 2.3
 -11 -5 0 0.7 2.7
 11 -5 0 5 1.2
 11 -5 0 4.4 3
 11 5 0 7 2.5
 11 5 0 8.4 2.3
 11 5 0 4.4 1.9
 -11 5 0 2.4 1.4
 12 -5 0 193.08 7.4
 12 -5 0 209.98 10.8
 -12 -5 0 206.38 11.6
 12 -5 0 215.98 13.6
 -12 -5 0 227.78 13.9
 -12 5 0 214.08 9
 12 5 0 196.68 10.4
 12 5 0 206.58 10.9
 12 5 0 220.28 10.3
 -13 -5 0 118.19 10.4
 -13 -5 0 103.79 8.7
 13 -5 0 139.89 8.7
 13 -5 0 124.29 10.5
 13 5 0 135.49 8.4
 13 5 0 112.19 8.3
 14 5 0 13 4.1
 0 -6 0 365.06 13.4
 0 -6 0 358.76 11.8
 0 -6 0 354.46 13
 0 -6 0 379.76 12.9
 0 -6 0 368.86 12.4
 0 -6 0 349.87 12.6
 0 -6 0 366.06 13.3
 0 6 0 367.36 12.4
 -1 -6 0 167.38 8
 -1 -6 0 153.28 6.3
 1 -6 0 164.08 6.6
 1 -6 0 164.58 8.1
 1 -6 0 170.78 8.1
 -1 -6 0 166.68 7.8
 1 -6 0 171.08 7
 -1 -6 0 161.98 7.3
 1 -6 0 166.68 8.2
 1 -6 0 158.68 7.3
 -1 -6 0 163.38 7
 -1 -6 0 168.48 7.7
 1 6 0 160.48 7.2
 1 6 0 167.88 8.3
 1 6 0 176.08 7.7
 -1 6 0 170.08 7.9
 -1 6 0 156.08 7.4
 -1 6 0 168.48 7
 -2 -6 0 1310.37 38.1
 -2 -6 0 1249.28 36.9
 2 -6 0 1334.47 37
 2 -6 0 1354.66 37
 2 -6 0 1321.07 36
 -2 -6 0 1304.97 36.3
 -2 -6 0 1344.97 35.6
 -2 -6 0 1276.97 37.9
 2 -6 0 1321.07 36.2
 2 -6 0 1370.26 38.7
 2 -6 0 1341.87 38.7
 -2 -6 0 1326.97 37.3
 -2 -6 0 1283.97 36.8
 -2 6 0 1313.57 37.3
 2 6 0 1289.87 38.8
 2 6 0 1334.67 37
 -2 6 0 1339.87 36
 2 6 0 1335.57 37.4
 3 -6 0 342.47 11.8
 3 -6 0 351.56 11.1
 3 -6 0 351.46 13.9
 -3 -6 0 332.07 11.6
 -3 -6 0 357.56 13.8
 -3 -6 0 334.47 11.9
 -3 -6 0 346.27 12.6
 -3 -6 0 340.27 11
 3 -6 0 328.87 12
 3 -6 0 336.67 12.3
 -3 6 0 353.06 11.3
 -3 6 0 336.77 12.2
 3 6 0 356.06 12.5
 -4 -6 0 124.09 6.1
 4 -6 0 126.89 6.3
 4 -6 0 136.69 6.7
 -4 -6 0 132.59 5.5
 4 -6 0 138.89 6.4
 4 -6 0 127.09 7.9
 4 -6 0 130.99 5.3
 -4 -6 0 131.39 7.8
 -4 6 0 125.49 8.2
 -4 6 0 141.59 5.8
 4 6 0 124.09 6.9
 -4 6 0 126.29 5.4
 4 6 0 129.09 6.6
 -4 6 0 132.59 6.3
 5 -6 0 12.9 2.3
 5 -6 0 10.6 2.8
 -5 -6 0 11.9 2.9
 -5 -6 0 12.1 2.2
 5 -6 0 12 2.5
 5 -6 0 12.9 2.4
 -5 -6 0 11.5 2.6
 -5 6 0 10 2
 -5 6 0 12.5 2.1
 5 6 0 15.5 2.7
 -5 6 0 9.3 3.1
 -5 6 0 11 2
 5 6 0 10.8 2.3
 6 -6 0 24.3 3.4
 6 -6 0 14.2 2.5
 -6 -6 0 18.5 3.8
 -6 -6 0 21.5 2.5
 6 -6 0 20.2 4
 -6 -6 0 23 2.2
 6 -6 0 20.6 2.9
 -6 6 0 22.3 2.4
 6 6 0 20.8 3.2
 -6 6 0 18.2 2.9
 -6 6 0 17.1 2.4
 6 6 0 19.9 3.4
 7 -6 0 38.4 4.7
 -7 -6 0 28.1 2.7
 7 -6 0 28.1 3
 7 -6 0 29.8 4.3
 7 -6 0 35.9 5.4
 -7 -6 0 36.3 5.6
 -7 6 0 39.1 3.8
 -7 6 0 32.2 3
 7 6 0 43.4 5
 7 6 0 34.4 3.7
 7 6 0 29.7 2.6
 8 -6 0 209.78 9
 -8 -6 0 220.38 13.3
 -8 -6 0 226.78 8.9
 -8 -6 0 236.58 10.1
 8 -6 0 230.38 12.9
 8 -6 0 231.58 10.5
 8 6 0 243.88 10.9
 -8 6 0 235.88 9.1
 -8 6 0 230.78 9.5
 -8 6 0 220.28 10.2
 8 6 0 233.58 10.3
 8 6 0 223.68 8.9
 9 -6 0 23.1 6.6
 -9 -6 0 18.4 2.8
 9 -6 0 18.5 3.6
 -9 -6 0 20.5 3.3
 -9 -6 0 18.3 4.5
 9 6 0 18.3 3.2
 9 6 0 17.5 2.8
 -9 6 0 19.4 2.8
 9 6 0 18.2 3.4
 -9 6 0 19.2 3.3
 -9 6 0 16.3 3.5
 10 -6 0 91.79 4.8
 10 -6 0 108.39 9.2
 10 -6 0 95.89 6.8
 -10 -6 0 97.49 6.9
 -10 -6 0 102.69 8.8
 -10 -6 0 101.39 6
 10 6 0 102.69 7.1
 10 6 0 94.39 6
 -10 6 0 104.99 5.8
 11 -6 0 32.9 6.1
 11 -6 0 31.9 2.3
 -11 -6 0 37.7 6.4
 -11 -6 0 32.2 4.8
 11 -6 0 31.3 5
 11 6 0 29.8 4.6
 -11 6 0 22 3.3
 11 6 0 34.9 4.6
 12 -6 0 8.1 3
 -12 -6 0 11.2 3.5
 12 -6 0 12.1 3.3
 -12 -6 0 18.8 4.7
 12 6 0 12.3 3.2
 12 6 0 10.9 2.7
 0 -7 0 0.7 1.3
 0 -7 0 2.4 1.4
 0 -7 0 0.4 1
 0 -7 0 1.6 1
 0 -7 0 1.1 1.1
 0 7 0 -0.3 1.4
 0 7 0 2.6 1.5
 -1 -7 0 372.26 12.8
 -1 -7 0 377.16 13.3
 -1 -7 0 363.76 12
 -1 -7 0 322.67 13.3
 1 -7 0 352.36 14.1
 -1 -7 0 362.46 13.4
 1 -7 0 341.37 12.3
 1 -7 0 358.96 13.8
 -1 -7 0 361.66 13.7
 1 -7 0 374.66 13
 1 -7 0 337.47 12.1
 1 7 0 344.07 12.7
 -1 7 0 323.47 13.2
 1 7 0 314.87 13.9
 -2 -7 0 11.9 2
 2 -7 0 20.5 3.5
 2 -7 0 14.7 2.3
 2 -7 0 11.9 2
 -2 -7 0 14.4 2.9
 -2 -7 0 16.9 2.8
 2 -7 0 17.8 2.9
 -2 -7 0 13.8 2.5
 2 -7 0 11.7 2.8
 2 7 0 10.2 2.3
 -2 7 0 10.9 2.5
 2 7 0 10.1 2.3
 3 -7 0 35.9 2.8
 -3 -7 0 37.2 2.9
 3 -7 0 36.3 3.4
 3 -7 0 38.9 3.8
 3 -7 0 34.8 4.2
 -3 -7 0 36.7 3.4
 -3 -7 0 34.8 3.2
 3 -7 0 37.3 4.4
 -3 -7 0 33.6 4.5
 -3 7 0 31.3 4
 3 7 0 34.3 3.7
 3 7 0 45.4 4
 -3 7 0 39.4 2.9
 -4 -7 0 136.19 8.3
 -4 -7 0 138.89 6
 -4 -7 0 145.59 7.1
 -4 -7 0 126.99 6.3
 4 -7 0 135.59 8.5
 4 -7 0 133.69 7.2
 4 -7 0 146.19 8.7
 -4 -7 0 141.39 7.9
 4 -7 0 134.59 5.7
 4 7 0 125.19 7.4
 -4 7 0 126.39 6.8
 4 7 0 143.19 7.3
 -4 7 0 140.69 5.8
 -5 -7 0 30.3 5
 5 -7 0 38.4 4.8
 -5 -7 0 30.5 3.2
 5 -7 0 31.7 4
 5 -7 0 36.9 4
 -5 -7 0 32.6 3.6
 -5 -7 0 27.8 2.6
 -5 -7 0 29.5 2.9
 5 7 0 26.5 3.6
 5 7 0 28.4 4.1
 -5 7 0 26.1 3.3
 -5 7 0 27.4 2.5
 -5 7 0 33.6 2.4
 -6 -7 0 52.39 3.5
 -6 -7 0 49.8 3.8
 6 -7 0 48.5 4.4
 6 -7 0 46 5.6
 -6 -7 0 53.49 5.5
 -6 7 0 51.09 4
 6 7 0 49.4 4.7
 6 7 0 49.5 4.4
 -6 7 0 57.19 3.5
 -6 7 0 58.29 4
 -7 -7 0 76.29 5
 -7 -7 0 79.19 7
 -7 -7 0 71.79 4.4
 7 7 0 90.09 5.9
 -7 7 0 73.29 4.9
 7 7 0 80.19 6.1
 -7 7 0 76.89 4.2
 -7 7 0 80.79 5
 -8 -7 0 67.09 4.5
 -8 -7 0 70.09 4.9
 8 -7 0 72.89 7.3
 -8 -7 0 73.39 7.2
 8 -7 0 71.19 6.5
 -8 7 0 69.79 5.4
 -8 7 0 72.59 4.3
 8 7 0 59.99 5.6
 8 7 0 77.39 5.7
 -8 7 0 63.49 4.6
 9 -7 0 44.6 5.5
 -9 -7 0 47.7 6.9
 -9 -7 0 42.5 4.3
 9 -7 0 52.09 6.3
 -9 -7 0 33.8 3.6
 -9 7 0 40.9 3.9
 9 7 0 42.1 5.5
 -9 7 0 49 7.1
 9 7 0 35.5 4.5
 -9 7 0 39.3 3.4
 -10 -7 0 141.69 10.5
 10 -7 0 120.59 7.9
 10 -7 0 130.19 10.3
 -10 -7 0 98.69 9
 10 7 0 116.29 7.5
 -10 7 0 121.29 6.2
 10 7 0 131.79 8.5
 -10 7 0 108.89 6.4
 11 -7 0 16.2 3.7
 -11 -7 0 23.2 5.3
 -11 7 0 19.2 3.2
 11 7 0 19.4 4.3
 11 7 0 15.7 3.4
 0 -8 0 27.6 3.4
 0 -8 0 37.3 4
 0 -8 0 22.9 3.3
 0 -8 0 28.4 4.2
 0 -8 0 30.5 3.9
 0 8 0 28.5 4.5
 -1 -8 0 51.99 4.6
 -1 -8 0 50.79 4.4
 1 -8 0 52.59 4.4
 1 -8 0 48.7 3.9
 1 -8 0 52.49 5
 -1 -8 0 39.6 4
 -1 -8 0 48 3.8
 1 -8 0 49.7 4.6
 1 -8 0 53.49 4.1
 -1 -8 0 47.8 4.2
 1 8 0 53.29 4.3
 -1 8 0 49.4 4.9
 -2 -8 0 42.6 3.6
 2 -8 0 48.5 4.7
 2 -8 0 45 5.1
 -2 -8 0 40.5 3.8
 -2 -8 0 43.5 3.9
 2 -8 0 42.6 4
 2 -8 0 39.6 4.1
 2 -8 0 43.3 3.5
 -2 -8 0 41.6 4.3
 -2 -8 0 40.4 3.8
 2 8 0 43.4 4.1
 -2 8 0 32.7 4.3
 3 -8 0 69.19 6.4
 -3 -8 0 67.49 4.9
 -3 -8 0 68.69 4.4
 3 -8 0 58.49 4.9
 3 -8 0 64.79 4.8
 -3 -8 0 70.79 4.7
 3 -8 0 60.69 5.9
 -3 -8 0 68.29 5.6
 -3 -8 0 59.99 4.4
 3 -8 0 62.39 3.9
 -3 8 0 60.09 5
 3 8 0 69.99 5.6
 3 8 0 61.69 5
 -4 -8 0 17.6 2.9
 4 -8 0 10.9 3.3
 -4 -8 0 14.5 2.5
 -4 -8 0 15.4 2.5
 4 -8 0 13.2 3.5
 -4 -8 0 9.8 3
 -4 -8 0 16.2 2.5
 4 -8 0 18.2 3.3
 -4 8 0 10.2 2.8
 4 8 0 13.2 3.2
 5 -8 0 8.3 3.2
 -5 -8 0 12.8 3.4
 -5 -8 0 6.8 1.7
 -5 -8 0 14 2.7
 5 -8 0 9.8 2.6
 -5 -8 0 13.3 2.3
 -5 -8 0 13.5 2.5
 5 8 0 11.6 2.6
 5 8 0 12.9 3.2
 -5 8 0 8.6 2.4
 6 -8 0 37 4.1
 -6 -8 0 28.9 3
 6 -8 0 33 5.4
 -6 -8 0 27.1 2.9
 -6 -8 0 36.5 3.7
 -6 -8 0 34.7 3.6
 6 -8 0 38.1 6.9
 6 8 0 29 4.6
 6 8 0 36.7 4.7
 -6 8 0 33.8 4.2
 7 -8 0 59.59 6.8
 -7 -8 0 58.49 4.2
 -7 -8 0 72.69 7
 -7 -8 0 55.89 4.8
 -7 -8 0 49.6 6.5
 -7 -8 0 56.49 4.6
 7 -8 0 38.2 6.1
 7 -8 0 65.29 5.7
 7 8 0 46.1 6.3
 7 8 0 52.39 5.4
 -7 8 0 53.49 4.6
 -8 -8 0 17.5 3.4
 -8 -8 0 21.4 3.7
 8 -8 0 17.7 4.5
 -8 -8 0 15.5 2.8
 -8 -8 0 11.9 3.7
 -8 -8 0 12.3 2.5
 8 -8 0 18.9 3.6
 8 8 0 22.2 3.7
 8 8 0 19.3 4
 -8 8 0 12 2.6
 -9 -8 0 28.9 3.4
 9 -8 0 27.8 4.4
 9 -8 0 16.3 5
 -9 -8 0 31.2 5.8
 9 8 0 23.9 5.1
 9 8 0 21.2 3.8
 0 -9 0 2.1 1.6
 0 -9 0 2.2 1.9
 0 -9 0 6.4 2.2
 0 -9 0 -1.6 1.9
 0 -9 0 3 1.6
 1 -9 0 87.29 5.6
 -1 -9 0 103.29 6.5
 1 -9 0 95.39 7.3
 1 -9 0 97.79 6.7
 -1 -9 0 103.89 6
 -1 -9 0 89.49 6.3
 1 -9 0 108.89 6.5
 -1 -9 0 90.59 6.1
 -2 -9 0 124.99 6.8
 -2 -9 0 143.29 7.8
 2 -9 0 131.69 6.6
 2 -9 0 139.89 9.2
 2 -9 0 142.39 7.9
 2 -9 0 130.79 9.7
 -2 -9 0 167.38 7.7
 -2 -9 0 131.19 6.8
 2 9 0 146.59 9
 3 -9 0 10.3 2.8
 3 -9 0 17.1 4
 -3 -9 0 15.1 3
 -3 -9 0 13.7 2.4
 -3 -9 0 11.6 2.3
 3 -9 0 15.9 2.4
 -3 -9 0 11.2 2.7
 -3 -9 0 13.8 3.3
 3 -9 0 12.2 4.5
 -3 9 0 12.2 3.3
 3 9 0 13 2.9
 4 -9 0 5.2 3.2
 4 -9 0 3.4 2.4
 -4 -9 0 -0.8 1.9
 -4 -9 0 1.5 1.3
 4 -9 0 0.6 2
 -4 -9 0 4 1.4
 -4 -9 0 -2.1 1.6
 -4 -9 0 1.1 1.8
 -4 9 0 -0.2 2.2
 4 9 0 1.5 1.7
 4 9 0 1.4 1.8
 -5 -9 0 11.2 2
 -5 -9 0 9.8 2.5
 -5 -9 0 15.5 3.6
 -5 -9 0 12.7 3.4
 -5 -9 0 14.2 2.3
 5 -9 0 16.9 3.7
 5 -9 0 9.4 4.2
 5 -9 0 16.3 4
 5 9 0 11.9 2.9
 -5 9 0 4.9 2.7
 5 9 0 16.7 3.9
 -6 -9 0 5.7 2.6
 6 -9 0 0.3 2.5
 6 -9 0 -3.1 2
 -6 -9 0 2.9 2.2
 6 9 0 4 3.1
 6 9 0 3.7 2
 16 0 -1 -0.1 1.6
 16 0 -1 -1.4 3.9
 -16 0 1 -2 2.8
 16 0 -1 1.9 1.9
 -15 0 1 28.6 6.3
 15 0 -1 24.5 3.9
 15 0 -1 31.7 4.4
 15 0 -1 32.6 7.9
 -14 0 1 5 3.1
 14 0 -1 0.9 1.6
 14 0 -1 1.3 2.2
 14 0 -1 0.5 2
 13 0 -1 1.1 1.6
 13 0 -1 5.9 2.7
 -13 0 1 5.1 2.8
 13 0 -1 0.7 1.5
 12 0 -1 1.8 1.5
 12 0 -1 2.1 1.2
 -12 0 1 7.9 3.2
 12 0 -1 2.8 2.5
 12 0 -1 2.5 1.7
 11 0 -1 27.5 3.7
 -11 0 1 25 3.6
 11 0 -1 22.2 4.2
 -11 0 1 20 3.8
 11 0 -1 19.3 2.7
 11 0 -1 29.4 3.6
 10 0 -1 2.6 1.1
 -10 0 1 1.7 2
 10 0 -1 0.6 1.2
 10 0 -1 1.6 1.3
 -10 0 1 -0.7 1.3
 10 0 -1 1.1 1.2
 9 0 -1 490.15 15.7
 -9 0 1 506.65 18.7
 9 0 -1 519.65 18.5
 -9 0 1 488.25 16
 9 0 -1 456.35 15.2
 9 0 -1 480.65 15.7
 8 0 -1 73.39 4.2
 8 0 -1 77.69 5.6
 8 0 -1 72.49 4.2
 -8 0 1 69.79 5.5
 -8 0 1 77.49 4.4
 8 0 -1 74.59 4
 7 0 -1 457.15 14.2
 -7 0 1 460.45 16.3
 7 0 -1 473.75 14.4
 7 0 -1 483.55 16.3
 -7 0 1 437.96 14.3
 7 0 -1 448.46 13.8
 6 0 -1 6 1.2
 -6 0 1 4.4 1.2
 6 0 -1 5.8 1.3
 6 0 -1 6.1 1.8
 6 0 -1 4.2 1.1
 -6 0 1 3.9 1.4
 5 0 -1 261.17 8.5
 5 0 -1 287.47 10.1
 -5 0 1 275.67 8.9
 5 0 -1 279.27 8.8
 -5 0 1 272.77 10.1
 5 0 -1 273.27 8.7
 -4 0 1 50.99 2.6
 -4 0 1 52.29 3.3
 4 0 -1 50.79 2.5
 4 0 -1 50.19 3.2
 4 0 -1 53.19 2.5
 4 0 -1 49.99 2.4
 -3 0 1 3973.1 117.89
 3 0 -1 3875.71 117.89
 2 0 -1 1.8 0.7
 -2 0 1 0.8 0.4
 -2 0 1 1.2 0.8
 2 0 -1 3.5 0.6
 2 0 -1 1.8 0.4
 -2 0 1 1.6 0.4
 2 0 -1 1.4 0.4
 -1 0 1 43.8 1.5
 1 0 -1 38.8 1.5
 1 0 1 326.97 9.1
 -1 0 -1 319.57 8.9
 1 0 1 337.77 8.7
 -2 0 -1 9.3 0.7
 2 0 1 8.3 0.7
 -2 0 -1 11.5 0.9
 2 0 1 10 0.9
 -2 0 -1 9.6 1.2
 2 0 1 8 1.2
 -3 0 -1 164.68 5.6
 3 0 1 183.58 6.5
 -3 0 -1 173.88 6.4
 -3 0 -1 174.38 5.2
 3 0 1 168.98 5.3
 3 0 1 176.18 5.6
 -4 0 -1 21.6 1.4
 4 0 1 19.3 1.6
 -4 0 -1 21.6 2.2
 -4 0 -1 20 1.6
 4 0 1 20 2.2
 4 0 1 18.5 1.4
 -5 0 -1 2685.43 70.89
 -6 0 -1 45.7 2.9
 6 0 1 38.2 2.6
 -6 0 -1 39.8 3.5
 6 0 1 45.4 2.7
 -6 0 -1 42.4 2.4
 6 0 1 41.9 3.7
 7 0 1 11 2.3
 7 0 1 14.2 2.1
 -7 0 -1 10.4 1.9
 -7 0 -1 17 3.2
 7 0 1 12.4 1.8
 -8 0 -1 127.29 6
 8 0 1 116.79 5.3
 8 0 1 117.79 5.4
 -8 0 -1 124.99 7.6
 8 0 1 118.59 5.7
 9 0 1 1.3 1.2
 -9 0 -1 2.6 1.3
 9 0 1 4.6 1.4
 9 0 1 4.7 2.1
 -9 0 -1 3.5 2.2
 9 0 1 3.1 1.3
 10 0 1 0.1 0.9
 10 0 1 1.9 1.1
 10 0 1 -0.9 1.3
 10 0 1 0.7 1.3
 -10 0 -1 2.4 2.1
 -10 0 -1 3.6 1.5
 -11 0 -1 200.18 9.2
 11 0 1 213.68 11.5
 11 0 1 188.58 8.5
 -11 0 -1 210.28 11.3
 11 0 1 180.88 8.1
 -11 0 -1 195.48 11.2
 11 0 1 203.08 8.9
 12 0 1 1.2 1.3
 -12 0 -1 6.5 3
 12 0 1 1.1 2.3
 12 0 1 2.4 1.8
 12 0 1 -1.8 0.9
 -13 0 -1 32.4 5.9
 13 0 1 36.3 4.9
 -13 0 -1 38.1 6.2
 13 0 1 37.2 3.7
 13 0 1 24.3 4.9
 -14 0 -1 6.2 3
 14 0 1 1.7 1.5
 14 0 1 1.9 2.3
 14 0 1 2.4 2.2
 -15 0 -1 50.29 7.5
 15 0 1 43.8 4.6
 15 0 1 51.19 8.6
 -16 0 -1 8.6 4.2
 16 -1 -1 83.39 9.5
 16 -1 -1 84.69 6.6
 16 1 -1 81.39 9.3
 16 1 -1 88.19 6.7
 -16 1 1 101.99 9.5
 16 1 -1 82.09 6
 15 -1 -1 40.4 3.8
 -15 -1 1 37.1 6.6
 15 -1 -1 48.4 7.6
 15 -1 -1 43.1 10.9
 15 1 -1 45.1 7.5
 15 1 -1 43.5 4.8
 -15 1 1 45.5 7.3
 15 1 -1 42.1 4.2
 14 -1 -1 9.1 2.2
 -14 -1 1 3.6 2.4
 -14 -1 1 7.1 3.3
 14 1 -1 8.3 2.1
 14 1 -1 9.1 2.7
 14 1 -1 8.8 3.9
 -13 -1 1 11.5 4
 -13 -1 1 16 4.6
 13 -1 -1 19.1 3.4
 13 -1 -1 17 2.8
 13 -1 -1 13.1 3.9
 13 1 -1 12.9 3.6
 13 1 -1 17.4 2.9
 -12 -1 1 71.39 7.2
 12 -1 -1 70.89 6.9
 -12 -1 1 64.99 6.7
 12 -1 -1 68.79 5.1
 12 -1 -1 64.99 4.4
 12 1 -1 68.39 6.4
 12 1 -1 72.69 5.4
 -12 1 1 69.19 7.1
 12 1 -1 59.79 4.2
 12 1 -1 68.89 4.7
 -11 -1 1 101.39 7.7
 11 -1 -1 99.99 7.9
 11 -1 -1 105.49 6.2
 -11 -1 1 97.69 5.8
 11 -1 -1 102.59 6.6
 11 -1 -1 101.39 5.5
 11 1 -1 99.99 6.3
 11 1 -1 111.19 5.5
 11 1 -1 104.99 7.7
 -11 1 1 98.79 8
 11 1 -1 106.39 5.6
 10 -1 -1 19 2.6
 -10 -1 1 21.7 2.9
 10 -1 -1 23.8 3.3
 10 -1 -1 20.5 2.8
 10 -1 -1 19.2 3.7
 -10 -1 1 22.1 4.1
 10 1 -1 23.7 2.6
 -10 1 1 18.8 3.7
 10 1 -1 20.4 3.5
 10 1 -1 20 3
 9 -1 -1 134.89 6.2
 9 -1 -1 123.99 8
 9 -1 -1 133.09 5.9
 -9 -1 1 129.49 7.8
 9 -1 -1 128.89 6.4
 -9 -1 1 129.99 6.3
 9 1 -1 120.79 5.6
 9 1 -1 138.49 6.8
 9 1 -1 129.29 5.8
 -9 1 1 134.09 8.5
 9 1 -1 135.39 7.8
 -9 1 1 136.59 6.7
 8 -1 -1 379.66 12.7
 8 -1 -1 383.26 12.2
 -8 -1 1 394.16 12.9
 8 -1 -1 408.66 15.4
 8 -1 -1 392.06 13.1
 -8 -1 1 379.76 14.7
 8 1 -1 385.96 13.4
 8 1 -1 390.46 12.2
 -8 1 1 391.36 13.3
 8 1 -1 398.66 14.7
 -8 1 1 384.26 15.5
 7 -1 -1 141.49 7.6
 -7 -1 1 138.09 7.1
 -7 -1 1 142.39 5.9
 7 -1 -1 137.69 5.8
 7 -1 -1 136.29 5.4
 7 -1 -1 134.49 6
 7 1 -1 145.79 7.1
 -7 1 1 137.59 6.2
 7 1 -1 145.39 5.6
 -7 1 1 148.49 7.9
 7 1 -1 133.29 6.2
 7 1 -1 149.79 5.5
 -6 -1 1 8 1.5
 6 -1 -1 7.3 1.4
 6 -1 -1 5.8 1.7
 -6 -1 1 6.9 1.3
 6 -1 -1 6.7 1.4
 -6 -1 1 13.2 2.4
 6 -1 -1 8.2 1.3
 6 1 -1 9.5 1.5
 6 1 -1 7.8 1.4
 -6 1 1 7.4 2
 6 1 -1 6.7 1.6
 -6 1 1 11.1 1.9
 6 1 -1 10 1.4
 -5 -1 1 369.96 12
 5 -1 -1 348.27 12.5
 5 -1 -1 354.86 10.8
 -5 -1 1 354.86 11
 -5 -1 1 350.06 10.7
 5 -1 -1 372.36 11.2
 -5 1 1 352.56 12.7
 5 1 -1 353.56 10.3
 5 1 -1 360.46 11.8
 5 1 -1 346.47 11.3
 5 1 -1 360.06 10.4
 -5 1 1 335.67 11.1
 -4 -1 1 39.1 2.7
 -4 -1 1 36.5 2.3
 4 -1 -1 35.8 2.3
 4 -1 -1 37.7 3
 4 -1 -1 37.7 2.2
 -4 -1 1 39.8 2.1
 -4 1 1 34 2.9
 4 1 -1 36.6 2.5
 4 1 -1 38.8 1.9
 -4 1 1 32.5 2.2
 4 1 -1 37.5 2.5
 4 1 -1 34.6 1.8
 3 -1 -1 1384.26 37.9
 -3 -1 1 1416.26 37.1
 -3 1 1 1451.35 37
 3 1 -1 1370.46 36.9
 -3 1 1 1447.56 38.2
 -2 -1 1 1734.53 53.39
 2 -1 -1 1716.63 59.59
 2 1 -1 1727.63 54.09
 -2 1 1 1761.82 60.49
 0 -1 1 1259.87 36.5
 0 -1 -1 1258.87 40.1
 0 1 1 1292.97 40
 0 1 -1 1281.87 36.6
 1 -1 1 3.4 0.6
 -1 -1 -1 3.1 0.7
 -1 -1 -1 4 0.6
 -1 -1 -1 3.8 0.8
 1 -1 1 2 0.6
 1 -1 1 3.2 0.3
 -1 -1 -1 2.9 0.8
 -1 -1 -1 2.7 0.5
 1 1 1 3.1 0.5
 -1 1 -1 2 0.5
 1 1 1 2.8 0.8
 -1 1 -1 3.2 0.8
 1 1 1 1.8 0.6
 -2 -1 -1 6434.06 177.88
 2 -1 1 6216.38 178.98
 2 1 1 6270.07 176.88
 -2 1 -1 6741.63 179.78
 3 -1 1 80.29 4.1
 -3 -1 -1 85.19 3.2
 -3 -1 -1 84.29 3.8
 -3 -1 -1 89.49 4.2
 -3 -1 -1 79.29 3.5
 3 -1 1 79.89 3.4
 -3 1 -1 83.89 3.4
 3 1 1 77.29 3.8
 3 1 1 73.19 3.5
 3 1 1 81.89 3
 -3 1 -1 76.79 4
 -4 -1 -1 236.18 8.8
 -4 -1 -1 243.88 7.6
 -4 -1 -1 234.78 7.8
 4 -1 1 244.68 9.1
 4 -1 1 253.27 8
 -4 -1 -1 237.48 8.6
 4 -1 1 242.48 6.9
 -4 1 -1 239.68 7.9
 -4 1 -1 234.18 9
 4 1 1 237.88 8.6
 4 1 1 244.88 8.1
 4 1 1 238.48 7.4
 -5 -1 -1 2679.83 69.69
 5 -1 1 2605.54 70.09
 -5 1 -1 2602.14 68.39
 -5 1 -1 2635.14 70.29
 5 1 1 2696.83 69.69
 -6 -1 -1 161.28 6.3
 -6 -1 -1 161.48 7.5
 -6 -1 -1 158.98 6.2
 6 -1 1 161.28 5.5
 -6 -1 -1 160.08 7.7
 6 -1 1 160.08 6.6
 6 -1 1 159.48 7.8
 -6 1 -1 160.08 7.9
 6 1 1 158.68 6
 -6 1 -1 161.68 6.5
 6 1 1 161.48 6.6
 6 1 1 173.88 7.6
 7 -1 1 49.8 3.5
 -7 -1 -1 50.79 3.3
 -7 -1 -1 58.49 4.5
 -7 -1 -1 52.49 3.2
 7 -1 1 53.49 4.7
 7 -1 1 54.09 2.8
 -7 -1 -1 63.19 4.8
 7 1 1 52.69 3.6
 -7 1 -1 54.99 3.6
 -7 1 -1 48.7 4.5
 7 1 1 57.49 4.4
 7 1 1 52.59 3.2
 8 -1 1 247.88 11.2
 -8 -1 -1 237.68 10.6
 8 -1 1 226.78 9
 8 -1 1 216.28 7.8
 8 -1 1 224.78 8.4
 -8 -1 -1 238.58 10.9
 -8 -1 -1 223.78 8.4
 -8 -1 -1 227.68 8.8
 8 1 1 224.18 8.4
 8 1 1 221.28 8
 -8 1 -1 241.28 11.2
 -8 1 -1 230.68 9.1
 8 1 1 228.18 9.1
 8 1 1 225.18 10.4
 9 -1 1 24.6 3
 9 -1 1 18.8 3.4
 9 -1 1 21.8 2.2
 -9 -1 -1 24.4 4.4
 -9 -1 -1 19.1 3.8
 -9 -1 -1 22.6 2.3
 9 -1 1 22.5 3
 -9 -1 -1 25.8 2.7
 -9 1 -1 28.1 3.6
 9 1 1 24 2.9
 9 1 1 25.9 3
 9 1 1 23.1 2.3
 9 1 1 24 4.4
 -9 1 -1 20.3 3.6
 10 -1 1 85.09 4.9
 10 -1 1 82.39 4.4
 -10 -1 -1 81.39 5.3
 -10 -1 -1 84.19 6.6
 10 -1 1 88.49 5.4
 10 -1 1 88.59 7
 -10 -1 -1 85.09 6.8
 10 1 1 84.39 4.9
 10 1 1 87.09 5.4
 -10 1 -1 78.29 6.9
 10 1 1 76.79 4.4
 10 1 1 81.89 6.5
 11 -1 1 90.69 7.6
 -11 -1 -1 100.29 7.7
 11 -1 1 82.09 5.5
 -11 -1 -1 83.29 5.5
 11 -1 1 79.79 4.6
 -11 -1 -1 84.79 7.2
 11 1 1 87.79 5.2
 11 1 1 101.09 7.6
 11 1 1 86.09 5.6
 11 1 1 84.19 4.9
 -11 1 -1 86.49 7.7
 12 -1 1 15.2 3
 12 -1 1 11.1 3.4
 -12 -1 -1 11.3 3.5
 12 -1 1 10.7 1.9
 -12 -1 -1 12.8 3.8
 -12 1 -1 10.8 3.9
 12 1 1 11.5 2.7
 12 1 1 12.6 2.4
 12 1 1 12.7 3.8
 12 1 1 7.6 2.1
 13 -1 1 44 4.5
 13 -1 1 55.29 3.9
 -13 -1 -1 50.99 7.2
 -13 -1 -1 44.6 6.4
 13 1 1 44.6 6.5
 13 1 1 50.49 4.6
 13 1 1 54.39 4.4
 14 -1 1 368.26 13.3
 -14 -1 -1 438.66 19.6
 14 -1 1 370.56 15
 14 -1 1 374.66 19
 14 1 1 370.96 15
 -14 1 -1 404.66 18.4
 14 1 1 386.66 18.7
 14 1 1 329.07 15.3
 -15 -1 -1 72.09 9.4
 15 -1 1 76.49 6
 15 -1 1 61.49 7.8
 -15 1 -1 81.49 8.1
 15 1 1 65.79 8.3
 -15 -2 1 6.9 3.3
 15 -2 -1 7 2.7
 15 -2 -1 -2.5 2.7
 15 -2 -1 3.7 1.6
 15 2 -1 2.4 2.1
 15 2 -1 5.2 2.1
 15 2 -1 7.3 3.7
 15 2 -1 6.4 2.4
 -14 -2 1 20.5 5.3
 14 -2 -1 16.5 3.6
 14 -2 -1 22.3 3.1
 14 -2 -1 14.6 4.2
 14 2 -1 28.6 4.8
 14 2 -1 20.2 2.8
 14 2 -1 23 5.2
 14 2 -1 16 3.2
 14 2 -1 18.2 2.8
 13 -2 -1 47.5 4.7
 13 -2 -1 35.1 9.3
 -13 -2 1 47.7 7.9
 -13 -2 1 37 5.9
 13 -2 -1 43.5 3.4
 13 2 -1 37.2 4
 13 2 -1 45.8 3.5
 13 2 -1 31.7 4.8
 13 2 -1 33.5 5.6
 13 2 -1 35.3 3.3
 -12 -2 1 140.59 9.6
 12 -2 -1 158.78 6.8
 12 -2 -1 148.09 10.3
 12 2 -1 157.38 9.7
 12 2 -1 130.39 6.3
 12 2 -1 141.09 6.5
 12 2 -1 143.89 8.4
 11 -2 -1 34.8 5.6
 11 -2 -1 35.2 2.9
 -11 -2 1 29.7 3.3
 -11 -2 1 39.6 6.2
 11 -2 -1 34.8 4.4
 -11 -2 1 26 4.5
 -11 2 1 34.5 5.6
 11 2 -1 29.8 2.7
 11 2 -1 47.2 8.9
 11 2 -1 33.1 3.9
 11 2 -1 31.8 2.8
 10 -2 -1 351.56 13.1
 10 -2 -1 344.37 15.5
 10 -2 -1 338.97 11.4
 -10 -2 1 355.06 12.6
 -10 -2 1 371.16 16
 -10 -2 1 347.27 14.7
 10 2 -1 361.66 13.9
 -10 2 1 309.87 14.4
 -10 2 1 313.07 15.5
 10 2 -1 352.06 14.5
 10 2 -1 339.67 11.7
 9 -2 -1 1078.09 29.6
 9 -2 -1 1080.89 31.4
 -9 -2 1 1103.09 30.8
 9 -2 -1 1120.59 34.5
 -9 -2 1 1059.99 33
 -9 -2 1 1146.99 34.9
 9 -2 -1 1012.7 30.7
 9 2 -1 1082.99 29.5
 9 2 -1 1090.99 29.9
 9 2 -1 1100.69 32.4
 -9 2 1 1021.2 31.5
 -9 2 1 1058.49 34.9
 8 -2 -1 583.84 18.2
 8 -2 -1 572.34 17
 -8 -2 1 603.94 18
 8 -2 -1 591.64 18.6
 -8 -2 1 549.35 18.3
 -8 -2 1 609.24 20
 8 -2 -1 591.94 21.1
 -8 -2 1 616.84 21.3
 8 2 -1 579.24 16.9
 8 2 -1 603.44 19.8
 -8 2 1 584.74 18.9
 8 2 -1 602.14 16.9
 -8 2 1 590.14 21.5
 8 2 -1 616.84 19.6
 -7 -2 1 8.2 2.5
 7 -2 -1 5.3 1.7
 -7 -2 1 6.8 2.2
 7 -2 -1 9.3 1.8
 -7 -2 1 6.3 1.7
 -7 -2 1 7.5 1.4
 7 -2 -1 5 1.3
 -7 -2 1 5.9 1.4
 7 2 -1 4.8 1.7
 7 2 -1 5.9 1.1
 -7 2 1 6.7 2.2
 7 2 -1 6.6 1.8
 7 2 -1 6 1.1
 7 2 -1 5.8 1.4
 -7 2 1 6.6 1.8
 -6 -2 1 80.39 4.5
 -6 -2 1 96.99 5.4
 6 -2 -1 95.49 4.5
 -6 -2 1 94.79 5.2
 -6 -2 1 90.79 4.1
 6 -2 -1 97.69 4.8
 -6 -2 1 104.39 6.1
 6 2 -1 98.99 5.3
 6 2 -1 99.19 5.2
 6 2 -1 95.09 4.4
 -6 2 1 90.69 5.5
 6 2 -1 96.19 3.7
 6 2 -1 94.79 3.6
 -5 -2 1 1870.91 51.89
 -5 -2 1 1990.3 52.89
 5 -2 -1 1911.11 50.49
 -5 -2 1 1953.6 51.29
 5 -2 -1 1909.81 50.89
 -5 -2 1 1907.71 49.9
 5 -2 -1 1964.1 52.99
 -5 -2 1 1870.61 51.19
 5 2 -1 1969.2 49.2
 -5 2 1 1942.21 51.19
 5 2 -1 1949.7 49.2
 -5 2 1 1937.81 53.19
 -5 2 1 1918.31 49.9
 5 2 -1 1946.81 51.19
 5 2 -1 1914.21 51.69
 -4 -2 1 69.89 4
 -4 -2 1 71.49 3.6
 -4 -2 1 76.39 3
 4 -2 -1 73.59 4.6
 4 -2 -1 72.19 3.6
 -4 -2 1 72.59 4.4
 4 -2 -1 71.39 3.4
 -4 -2 1 75.99 3.9
 4 2 -1 63.99 3.9
 4 2 -1 79.29 3.5
 4 2 -1 77.49 3.3
 -4 2 1 76.09 3.8
 4 2 -1 70.69 2.3
 4 2 -1 71.69 3.6
 -4 2 1 78.29 3.1
 -4 2 1 70.79 4.6
 4 2 -1 74.29 2.4
 -3 -2 1 60.29 2.3
 -3 -2 1 59.19 3.4
 3 -2 -1 58.69 3.8
 -3 -2 1 60.99 2.8
 3 -2 -1 60.69 3.1
 3 -2 -1 59.59 2.8
 -3 -2 1 63.09 2.9
 -3 -2 1 64.79 3.7
 -3 -2 1 66.89 3.4
 -3 2 1 55.59 3.8
 3 2 -1 60.79 2.9
 3 2 -1 74.49 3.9
 -3 2 1 59.69 3.1
 3 2 -1 54.99 2.7
 3 2 -1 60.79 3.5
 -3 2 1 63.69 2.7
 2 -2 -1 7.9 1.2
 2 -2 -1 9.8 0.9
 -2 -2 1 6.8 1.2
 -2 -2 1 9.5 1
 -2 -2 1 9.6 1
 2 -2 -1 9.6 0.9
 -2 -2 1 12.5 1.8
 2 -2 -1 9.1 1.7
 2 -2 -1 9.7 1.1
 -2 -2 1 10.4 0.6
 -2 -2 1 11.2 1.6
 -2 -2 1 10.2 1.2
 -2 2 1 8.6 1.3
 -2 2 1 6.4 0.9
 2 2 -1 9.9 1.3
 2 2 -1 7.6 1.4
 2 2 -1 11.4 1.7
 2 2 -1 10.3 1.2
 -2 2 1 9.9 1.8
 1 -2 -1 1861.91 47.4
 -1 2 1 1703.53 47.4
 -1 2 1 1824.42 46.3
 1 2 -1 1816.22 46.9
 0 -2 1 1836.22 45.9
 0 -2 -1 1734.13 45.6
 0 -2 -1 1845.32 46.9
 0 2 -1 1704.53 45.9
 0 2 1 1798.62 46.4
 0 2 -1 1802.22 46
 1 -2 1 1809.82 45.8
 1 -2 1 1833.22 46.6
 -1 2 -1 1775.22 45.6
 -1 2 -1 1739.53 46.5
 -2 -2 -1 805.52 22.4
 -2 -2 -1 773.62 21.2
 2 -2 1 802.52 21.3
 -2 -2 -1 803.72 21.9
 2 -2 1 788.72 20.5
 -2 -2 -1 793.22 20.8
 2 -2 1 795.92 22.3
 -2 -2 -1 837.02 21.9
 -2 -2 -1 830.32 22.3
 2 2 1 767.92 21.3
 -2 2 -1 799.22 22.4
 -2 2 -1 775.12 21.2
 2 2 1 786.72 22.4
 2 2 1 784.62 21.4
 2 2 1 771.02 20.4
 2 2 1 778.42 21.8
 -2 2 -1 788.82 20.6
 -3 -2 -1 1926.51 50.49
 -3 -2 -1 1838.42 49.8
 3 -2 1 1942.01 49.1
 3 -2 1 1934.01 50.49
 -3 2 -1 1901.11 50.59
 3 2 1 1831.32 50.39
 3 2 1 1856.51 49.6
 -3 2 -1 1891.41 49.1
 4 -2 1 1117.59 31.1
 -4 -2 -1 1112.39 28.8
 4 -2 1 1086.19 29.4
 -4 -2 -1 1053.49 30.8
 -4 -2 -1 1139.49 30.2
 -4 -2 -1 1092.19 30.1
 4 2 1 1062.59 28.4
 -4 2 -1 1076.39 31.2
 4 2 1 1081.69 30.4
 -4 2 -1 1116.99 29.6
 4 2 1 1057.69 29.1
 4 2 1 1070.49 30.1
 -4 2 -1 1070.69 28.3
 -5 -2 -1 44.6 3.1
 5 -2 1 51.09 3.2
 5 -2 1 51.09 4
 -5 -2 -1 44.6 3.8
 -5 -2 -1 46.8 2.7
 -5 -2 -1 45.1 3.4
 -5 2 -1 52.29 4.1
 -5 2 -1 52.49 3.2
 5 2 1 45.4 3.4
 5 2 1 48.5 2.5
 5 2 1 43.4 3.4
 5 2 1 46.5 2.8
 6 -2 1 61.59 3.9
 -6 -2 -1 68.19 4.5
 -6 -2 -1 66.79 4.8
 -6 -2 -1 73.49 4.1
 -6 -2 -1 75.59 3.7
 6 -2 1 70.59 5.1
 -6 2 -1 63.49 4
 6 2 1 66.09 3.6
 6 2 1 65.39 4.4
 6 2 1 68.59 4.3
 -6 2 -1 74.69 5.3
 6 2 1 74.19 3.4
 7 -2 1 229.08 9
 -7 -2 -1 228.98 9.9
 -7 -2 -1 227.38 8.9
 7 -2 1 226.28 10.6
 -7 -2 -1 234.18 8.5
 7 -2 1 224.48 7.3
 -7 -2 -1 247.18 10.8
 7 2 1 235.98 7.9
 7 2 1 241.78 10.1
 -7 2 -1 238.08 11
 7 2 1 233.38 7.6
 7 2 1 231.88 9.5
 -7 2 -1 230.08 9
 -8 -2 -1 226.08 10.3
 8 -2 1 224.18 7.4
 8 -2 1 210.28 8.4
 8 -2 1 223.68 11
 -8 -2 -1 220.78 8.9
 -8 -2 -1 221.38 10.8
 -8 -2 -1 220.78 8.6
 8 -2 1 231.38 9.2
 8 2 1 223.88 7.7
 8 2 1 230.78 8.1
 -8 2 -1 236.18 9.4
 8 2 1 233.18 10.4
 8 2 1 217.98 9.5
 -8 2 -1 229.68 11.4
 9 -2 1 297.37 11.5
 -9 -2 -1 309.67 13.1
 9 -2 1 271.17 10.7
 9 -2 1 304.07 9.7
 -9 -2 -1 316.07 13.8
 -9 -2 -1 298.57 11
 9 -2 1 320.17 14.2
 9 2 1 312.27 12.2
 -9 2 -1 282.27 13.8
 9 2 1 313.27 13.6
 -9 2 -1 295.97 11.6
 9 2 1 307.67 10.4
 9 2 1 297.17 10.5
 -10 -2 -1 195.48 10.8
 10 -2 1 168.08 7.8
 10 -2 1 186.18 8.6
 -10 -2 -1 182.48 8.2
 -10 -2 -1 177.98 10
 10 -2 1 187.38 10.9
 10 -2 1 178.38 6.8
 10 2 1 184.28 7.5
 -10 2 -1 193.18 11.1
 10 2 1 187.98 9.2
 -10 2 -1 188.38 8.9
 10 2 1 187.58 10.5
 10 2 1 186.38 7.3
 -11 -2 -1 8 2.2
 -11 -2 -1 3.2 1.9
 11 -2 1 3.9 1.3
 11 -2 1 5.7 2.8
 -11 -2 -1 5.5 2.7
 11 -2 1 3.1 1.8
 11 2 1 7.1 1.9
 -11 2 -1 1.2 2.1
 11 2 1 4.7 1.5
 11 2 1 3.8 2.4
 11 2 1 5.3 2.2
 12 -2 1 257.87 11.5
 -12 -2 -1 261.17 13.7
 12 -2 1 257.37 9.2
 12 -2 1 266.77 14.3
 12 2 1 251.17 9.6
 12 2 1 266.67 13.6
 12 2 1 247.48 9.9
 -13 -2 -1 140.19 10.4
 13 -2 1 137.09 9.6
 13 -2 1 154.58 6.4
 13 -2 1 152.98 11.1
 13 2 1 137.09 6.8
 13 2 1 165.58 10.8
 13 2 1 152.78 8.8
 13 2 1 151.18 7.2
 13 2 1 154.88 8.1
 -14 -2 -1 5.7 3.9
 -14 -2 -1 8.9 3.7
 14 -2 1 2.6 2.1
 14 -2 1 9.2 1.7
 14 2 1 4.8 1.9
 14 2 1 5.8 2
 14 2 1 2.8 3.2
 14 2 1 6.7 2.2
 -15 -2 -1 18.8 5.2
 15 -2 1 18.1 5.3
 15 -2 1 14.4 3.5
 -15 2 -1 17.3 5
 15 2 1 23.2 6.1
 15 2 1 14.8 3.4
 15 -3 -1 71.49 9.8
 15 -3 -1 52.89 5.5
 -15 -3 1 65.39 9.1
 15 -3 -1 51.19 3.4
 15 3 -1 47.8 3.2
 15 3 -1 55.29 8.1
 15 3 -1 35.3 5.7
 15 3 -1 53.39 4.8
 -14 -3 1 13.1 3.7
 -14 -3 1 11 4
 14 -3 -1 14.1 2.2
 14 -3 -1 12.6 3.2
 14 -3 -1 15.9 4.9
 14 3 -1 10.3 1.9
 14 3 -1 11.6 2.6
 14 3 -1 7.2 3.5
 14 3 -1 12.4 3.4
 14 3 -1 15 3.3
 13 -3 -1 9 2.8
 13 -3 -1 9.5 4.3
 13 -3 -1 12 2.1
 -13 -3 1 11.8 4.3
 -13 -3 1 7.7 3
 13 3 -1 7.7 2.1
 13 3 -1 8.1 2.5
 13 3 -1 8 1.6
 13 3 -1 8.1 3.2
 13 3 -1 12 3.2
 13 3 -1 7.8 1.7
 12 -3 -1 46.8 4.6
 -12 -3 1 44.1 5.4
 -12 -3 1 51.49 7.3
 12 -3 -1 50.09 3.4
 12 3 -1 48.8 3.1
 12 3 -1 52.29 4.1
 12 3 -1 53.59 5.6
 12 3 -1 49.99 5.4
 12 3 -1 51.39 4.6
 -11 -3 1 55.29 5.6
 11 -3 -1 53.39 6.1
 11 -3 -1 53.59 3.4
 11 -3 -1 62.89 5.1
 -11 -3 1 56.49 4.4
 -11 -3 1 58.99 6.3
 11 3 -1 49.6 4.4
 11 3 -1 47.6 5.1
 -11 3 1 52.79 3.8
 11 3 -1 49.9 3
 11 3 -1 54.89 3.1
 11 3 -1 57.49 5.5
 11 3 -1 56.39 4.2
 -10 -3 1 126.59 8.9
 -10 -3 1 124.69 6.5
 10 -3 -1 136.69 5.6
 -10 -3 1 137.09 8.2
 10 -3 -1 133.09 9.1
 10 -3 -1 129.09 7.2
 10 3 -1 130.89 5.1
 10 3 -1 128.29 5
 -10 3 1 136.99 6.2
 10 3 -1 131.39 6.9
 10 3 -1 135.49 7.9
 -10 3 1 133.09 9.4
 -10 3 1 105.89 6.8
 10 3 -1 143.59 6.6
 10 3 -1 124.29 8.3
 9 -3 -1 174.78 8.4
 9 -3 -1 196.18 10.7
 -9 -3 1 177.88 10.2
 9 -3 -1 176.98 6.7
 -9 -3 1 175.58 9
 -9 -3 1 171.78 7.5
 -9 3 1 189.38 11
 9 3 -1 173.08 6
 9 3 -1 174.68 9.2
 -9 3 1 171.58 8.5
 9 3 -1 195.58 9.3
 9 3 -1 174.68 7.5
 9 3 -1 184.88 6
 -9 3 1 177.28 7.2
 -8 -3 1 9.3 2.9
 -8 -3 1 15.7 2.3
 -8 -3 1 17.6 3.1
 8 -3 -1 15.5 3.7
 8 -3 -1 13.9 2.4
 8 -3 -1 14.6 2.5
 8 3 -1 16 3
 -8 3 1 14.3 1.9
 -8 3 1 14.2 3.5
 8 3 -1 19.1 2.9
 8 3 -1 14.3 1.3
 8 3 -1 13.4 2.1
 -8 3 1 20.4 3.3
 8 3 -1 13.3 1.3
 8 3 -1 15.6 3
 -7 -3 1 220.58 9.3
 -7 -3 1 257.17 11.3
 7 -3 -1 223.78 9
 7 -3 -1 225.18 10.8
 7 -3 -1 214.28 8.5
 -7 -3 1 219.48 8
 7 3 -1 228.28 9.3
 7 3 -1 230.88 6.6
 -7 3 1 234.28 8
 -7 3 1 223.18 9.3
 7 3 -1 225.48 6.4
 -7 3 1 226.18 11.2
 7 3 -1 225.28 8.5
 7 3 -1 227.78 10
 7 3 -1 216.18 8.6
 -6 -3 1 357.96 11
 6 -3 -1 351.26 11.7
 6 -3 -1 350.96 14
 -6 -3 1 334.67 13
 -6 -3 1 374.66 14
 6 -3 -1 337.57 12
 -6 -3 1 336.47 12.5
 -6 -3 1 356.76 12.2
 -6 3 1 355.46 12.4
 -6 3 1 360.36 11
 6 3 -1 359.16 12.2
 6 3 -1 357.36 13.3
 -6 3 1 359.66 14.5
 6 3 -1 375.76 11.7
 6 3 -1 355.96 11.9
 -5 -3 1 124.49 6.7
 -5 -3 1 116.69 5.4
 -5 -3 1 119.79 5.9
 -5 -3 1 121.29 4.5
 5 -3 -1 117.69 5.5
 -5 -3 1 121.99 6.2
 5 -3 -1 116.79 6.7
 5 -3 -1 120.29 5.3
 5 3 -1 118.29 6.3
 -5 3 1 112.69 5.6
 -5 3 1 115.79 6.9
 5 3 -1 124.09 5.2
 -5 3 1 127.79 4.8
 5 3 -1 115.69 5.3
 5 3 -1 114.79 5.3
 4 -3 -1 269.17 9.3
 -4 -3 1 257.47 8.6
 -4 -3 1 251.07 8.7
 4 -3 -1 266.87 10.6
 -4 -3 1 258.27 9.7
 4 -3 -1 268.27 8.3
 -4 -3 1 261.87 7.8
 -4 -3 1 261.57 9.9
 4 -3 -1 258.87 8.8
 -4 -3 1 273.37 10.4
 -4 3 1 256.87 10.8
 -4 3 1 276.07 8.5
 4 3 -1 259.27 9
 4 3 -1 258.57 10.1
 4 3 -1 264.57 8.8
 -4 3 1 262.37 9.3
 3 -3 -1 533.05 17.2
 3 -3 -1 523.35 14.8
 -3 -3 1 531.35 15.4
 -3 -3 1 494.75 16.4
 -3 -3 1 538.85 15.2
 -3 -3 1 541.55 14.3
 3 -3 -1 555.64 15.9
 3 -3 -1 534.45 15.2
 -3 -3 1 519.45 16.5
 -3 -3 1 545.25 16.9
 -3 -3 1 533.95 15.5
 3 -3 -1 545.35 15.4
 -3 3 1 545.35 15.9
 3 3 -1 555.94 16.3
 3 3 -1 557.54 15.6
 3 3 -1 521.05 15.7
 3 3 -1 519.55 16.8
 -3 3 1 540.05 17.6
 -3 3 1 526.15 15.2
 2 -3 -1 625.44 17.2
 2 -3 -1 619.14 16.9
 -2 -3 1 625.54 16.8
 -2 -3 1 602.54 18.1
 2 -3 -1 606.34 17.4
 2 -3 -1 609.24 16.9
 -2 -3 1 597.64 17.1
 -2 -3 1 609.14 15.8
 -2 -3 1 587.44 18
 2 -3 -1 595.54 16.7
 2 -3 -1 614.94 18.6
 -2 -3 1 598.64 17.9
 -2 -3 1 632.34 17.2
 -2 3 1 596.74 17.2
 -2 3 1 594.34 17.1
 -2 3 1 600.34 18.8
 -2 3 1 600.34 16.4
 2 3 -1 596.94 17.1
 2 3 -1 627.24 17.4
 2 3 -1 588.24 17.7
 2 3 -1 592.14 18.4
 1 -3 -1 61.69 2.9
 -1 -3 1 55.99 3.4
 1 -3 -1 59.89 2.8
 -1 -3 1 58.99 2.1
 -1 -3 1 62.59 3.4
 1 -3 -1 63.59 3.1
 -1 -3 1 66.79 3.5
 1 -3 -1 63.49 3
 -1 -3 1 66.39 3.1
 -1 -3 1 59.49 3.1
 1 -3 -1 62.79 3.2
 1 -3 -1 66.09 3.8
 -1 -3 1 63.99 2.9
 1 -3 -1 58.79 3
 1 3 -1 60.19 3.4
 1 3 -1 66.89 3.2
 1 3 -1 62.19 3.3
 -1 3 1 67.19 3.3
 -1 3 1 62.79 2.9
 1 3 -1 58.09 2.9
 -1 3 1 59.09 2.7
 -1 3 1 62.49 2.9
 0 -3 1 4339.27 120.09
 0 -3 -1 4137.39 125.99
 0 -3 -1 4279.07 125.29
 0 -3 1 3956.3 119.79
 1 -3 1 171.88 5.9
 -1 -3 -1 175.48 5.9
 -1 -3 -1 177.88 5.6
 -1 -3 -1 176.18 6.8
 -1 -3 -1 169.68 6.5
 -1 -3 -1 181.08 7.1
 -1 -3 -1 162.18 6
 1 -3 1 173.78 5.7
 1 -3 1 186.48 6.3
 1 -3 1 166.38 6.4
 1 -3 1 177.38 6.6
 1 -3 1 184.78 6.7
 -1 -3 -1 169.88 6.3
 -1 3 -1 170.28 6
 -1 3 -1 174.28 6.7
 -1 3 -1 167.18 6.2
 -1 3 -1 169.28 5.2
 -1 3 -1 175.78 5.9
 1 3 1 173.88 6.2
 1 3 1 171.78 6.1
 1 3 1 163.78 6.8
 2 -3 1 937.01 25.5
 2 -3 1 938.31 25.4
 -2 -3 -1 956 26.1
 2 -3 1 944.21 24.5
 -2 -3 -1 941.61 24.7
 2 -3 1 911.91 25.3
 -2 -3 -1 937.51 26.7
 -2 -3 -1 969.6 25.5
 -2 -3 -1 956.4 26
 -2 -3 -1 879.51 25.3
 2 -3 1 968.8 26.6
 -2 -3 -1 947.71 26.8
 -2 3 -1 904.71 24.9
 2 3 1 937.91 25.7
 2 3 1 958.7 25.6
 2 3 1 920.71 25.7
 2 3 1 952.3 26.9
 -2 3 -1 920.71 26.7
 -2 3 -1 916.41 25.6
 -2 3 -1 943.71 25.1
 3 -3 1 442.76 12.5
 -3 -3 -1 431.56 12.1
 -3 -3 -1 437.66 14
 -3 -3 -1 449.95 14.4
 -3 -3 -1 437.46 13.3
 -3 -3 -1 422.06 13.6
 3 -3 1 424.56 14.1
 -3 -3 -1 433.76 12.7
 3 -3 1 420.46 12.8
 -3 3 -1 413.76 14.3
 3 3 1 407.36 12.9
 -3 3 -1 421.46 12.1
 3 3 1 409.06 12.8
 3 3 1 414.56 13.2
 -3 3 -1 413.46 12.8
 3 3 1 430.46 14.4
 -4 -3 -1 270.67 10.6
 -4 -3 -1 270.17 10
 4 -3 1 282.47 9.3
 -4 -3 -1 270.37 8.4
 -4 -3 -1 277.07 9.7
 4 -3 1 272.07 11.9
 -4 -3 -1 256.57 9.9
 -4 3 -1 280.27 10.9
 4 3 1 268.47 7.3
 4 3 1 263.87 9.2
 4 3 1 278.47 10.5
 4 3 1 277.37 9.7
 4 3 1 268.17 7.4
 -4 3 -1 274.57 8.2
 -4 3 -1 267.77 9.3
 4 3 1 274.17 9.1
 5 -3 1 43.7 3.1
 -5 -3 -1 48.5 3.7
 -5 -3 -1 47.1 3.5
 -5 -3 -1 47.6 3.5
 5 -3 1 42.7 3.9
 -5 -3 -1 45.4 4
 -5 -3 -1 44.7 2.6
 5 3 1 43.3 2.9
 5 3 1 37.9 3.5
 -5 3 -1 44.7 4
 5 3 1 46.6 1.9
 -5 3 -1 46.6 2.4
 -5 3 -1 47.4 3.3
 5 3 1 41.2 1.9
 5 3 1 48.4 3.5
 5 3 1 44.7 3.1
 -6 -3 -1 45.6 2.9
 -6 -3 -1 42.7 3.8
 -6 -3 -1 44.6 4.2
 6 -3 1 44.5 3
 -6 -3 -1 45.6 3.6
 -6 -3 -1 42.6 3.6
 6 -3 1 41.3 4.3
 6 -3 1 44.6 3.4
 -6 3 -1 48.6 4.5
 6 3 1 51.59 3.2
 6 3 1 47.6 2.2
 -6 3 -1 46.2 2.5
 -6 3 -1 43.4 3.4
 6 3 1 43.6 3.2
 6 3 1 44.8 2.2
 6 3 1 48.3 4
 6 3 1 43.1 3.6
 7 -3 1 15.3 3
 7 -3 1 19 2.5
 -7 -3 -1 22.6 4
 7 -3 1 20 2.8
 -7 -3 -1 27 3.8
 -7 -3 -1 21.5 2.2
 -7 3 -1 23.5 1.9
 7 3 1 22.2 2.4
 -7 3 -1 25.7 2.7
 7 3 1 19.1 1.8
 7 3 1 23.5 3.7
 7 3 1 27.1 3.2
 7 3 1 24.5 3.6
 7 3 1 18.7 1.6
 -7 3 -1 20.5 3.7
 8 -3 1 297.97 10.9
 -8 -3 -1 304.77 13.6
 -8 -3 -1 305.87 12.5
 8 -3 1 306.47 11.6
 -8 -3 -1 305.27 10.8
 8 -3 1 287.67 9.2
 8 -3 1 318.87 13.9
 8 3 1 311.17 12.6
 -8 3 -1 294.87 13.9
 -8 3 -1 310.67 10
 8 3 1 305.17 11.1
 8 3 1 303.87 12.6
 8 3 1 307.67 9.4
 -8 3 -1 296.97 11.7
 8 3 1 301.17 10.9
 8 3 1 322.47 10.3
 -9 -3 -1 43.6 5.7
 9 -3 1 36.7 2.3
 9 -3 1 29.7 4.6
 -9 -3 -1 36.3 3.3
 9 -3 1 37.2 3.8
 -9 -3 -1 39.3 4.3
 9 3 1 41.1 2.5
 -9 3 -1 34.2 2.7
 9 3 1 33.6 2.5
 -9 3 -1 29.1 5.1
 9 3 1 48.7 4.8
 9 3 1 38.1 4.2
 9 3 1 38.9 3.6
 -9 3 -1 36.3 3.7
 -10 -3 -1 312.87 13.9
 10 -3 1 332.97 15.5
 -10 -3 -1 306.97 12
 10 -3 1 321.97 9.9
 10 -3 1 309.17 12.5
 -10 -3 -1 316.77 15.1
 10 3 1 310.97 13.9
 10 3 1 331.67 12.3
 -10 3 -1 316.57 10.9
 -10 3 -1 323.27 15.6
 10 3 1 310.17 13.6
 10 3 1 313.27 10.2
 -11 -3 -1 228.98 12.9
 -11 -3 -1 223.68 9.8
 -11 -3 -1 207.98 11.4
 11 -3 1 233.78 13
 11 -3 1 218.18 7.4
 11 3 1 208.68 8
 11 3 1 205.38 10.9
 -11 3 -1 215.48 8.6
 11 3 1 231.78 9.9
 11 3 1 225.38 11.7
 12 -3 1 365.26 11.3
 -12 -3 -1 328.67 16.4
 12 -3 1 362.26 15.1
 -12 -3 -1 430.46 19
 12 -3 1 380.26 18.3
 12 3 1 366.26 12.3
 12 3 1 406.06 14.7
 12 3 1 374.56 13.9
 12 3 1 372.26 15.9
 -12 3 -1 358.16 13
 12 3 1 375.86 16.8
 12 3 1 363.96 12.1
 13 -3 1 18.7 4.6
 -13 -3 -1 20.2 5.3
 13 -3 1 17.2 1.7
 -13 -3 -1 10.1 3
 13 -3 1 15.1 3.5
 13 3 1 14.7 2.3
 13 3 1 15 2.4
 13 3 1 17.9 3.6
 13 3 1 14.4 4
 13 3 1 13.9 2.8
 14 -3 1 57.69 5.5
 -14 -3 -1 51.39 8
 14 -3 1 51.59 8.6
 14 3 1 57.79 5.4
 14 3 1 56.09 7.1
 14 3 1 51.69 4.7
 14 3 1 41.6 3.6
 14 3 1 47.7 3.7
 -14 3 -1 64.19 6.8
 15 -3 1 133.29 13.6
 15 -3 1 133.09 12.3
 -15 3 -1 109.69 9.2
 15 3 1 114.39 5.8
 15 3 1 110.39 10.4
 15 3 1 118.09 8
 15 3 1 110.89 7.1
 14 -4 -1 38 6.8
 -14 -4 1 42.4 6.7
 -14 -4 1 39 6.9
 14 -4 -1 34 2.6
 14 -4 -1 43.4 4.7
 14 4 -1 34 4.5
 14 4 -1 35.6 6
 14 4 -1 44.4 5.7
 -13 -4 1 130.09 9.5
 13 -4 -1 126.39 5.4
 13 -4 -1 119.99 7.9
 -13 -4 1 140.89 10.9
 13 -4 -1 134.69 10.7
 13 4 -1 116.09 9.1
 13 4 -1 122.19 7.2
 13 4 -1 123.69 7.9
 13 4 -1 120.49 8.7
 12 -4 -1 32.6 2.6
 12 -4 -1 28.5 7.5
 12 -4 -1 28.9 4.5
 -12 -4 1 36.5 5.6
 -12 -4 1 36.5 6.1
 12 4 -1 42.7 4.9
 12 4 -1 25.5 4
 12 4 -1 32.8 5.7
 12 4 -1 31 4
 -11 -4 1 128.09 9.6
 11 -4 -1 114.09 5
 -11 -4 1 106.69 6.3
 11 -4 -1 121.59 9.5
 11 -4 -1 106.79 7
 -11 -4 1 104.69 7.7
 11 4 -1 117.89 6.6
 -11 4 1 113.09 5.9
 11 4 -1 108.49 7.4
 11 4 -1 114.79 8.2
 11 4 -1 109.39 6.9
 -10 -4 1 315.07 13.8
 -10 -4 1 331.97 12.2
 10 -4 -1 324.47 10.7
 10 -4 -1 351.96 13.6
 -10 -4 1 355.66 16.3
 10 -4 -1 337.37 16
 10 4 -1 334.57 14.9
 10 4 -1 335.47 13.1
 10 4 -1 331.37 12.5
 -10 4 1 319.67 11.6
 10 4 -1 324.57 13.5
 -9 -4 1 12.2 3.5
 -9 -4 1 14.5 3.1
 -9 -4 1 12.4 2.2
 9 -4 -1 12.5 3.1
 9 -4 -1 12.7 2.9
 -9 4 1 11 2.5
 9 4 -1 14.7 3.8
 -9 4 1 11.5 1.9
 -9 4 1 10.2 3.3
 9 4 -1 12 2.3
 9 4 -1 13.8 3
 9 4 -1 14.7 3
 8 -4 -1 116.99 8.1
 -8 -4 1 125.29 8.3
 -8 -4 1 114.59 5.5
 8 -4 -1 119.09 6.6
 -8 -4 1 125.29 6.9
 8 -4 -1 126.99 7.1
 -8 4 1 120.49 6.8
 8 4 -1 116.79 6.5
 8 4 -1 113.99 7.5
 8 4 -1 123.09 6.1
 -8 4 1 119.59 5.5
 7 -4 -1 1369.06 40.5
 7 -4 -1 1268.27 35.5
 -7 -4 1 1310.37 37.3
 7 -4 -1 1307.47 36.9
 -7 -4 1 1329.27 40.1
 7 -4 -1 1337.47 37.4
 7 4 -1 1318.87 37
 -7 4 1 1302.57 35.8
 7 4 -1 1356.26 36.9
 -7 4 1 1329.87 41.1
 -7 4 1 1341.87 37.9
 7 4 -1 1341.77 37.3
 7 4 -1 1259.87 39.2
 6 -4 -1 1030.8 31.3
 6 -4 -1 1036.3 28.8
 -6 -4 1 973.9 30.7
 -6 -4 1 973.8 28.1
 6 -4 -1 991 27.2
 6 -4 -1 974.1 28.1
 -6 -4 1 981.9 26.8
 6 4 -1 971.5 30.4
 6 4 -1 978.9 28.5
 -6 4 1 955.6 31.6
 -6 4 1 986.8 28.9
 6 4 -1 992 28.1
 -6 4 1 949.51 27.2
 -5 -4 1 35.1 2.8
 5 -4 -1 37.3 2.5
 -5 -4 1 38.1 2.3
 -5 -4 1 41.9 4.1
 -5 -4 1 35.7 3.4
 5 -4 -1 46.4 4.4
 5 -4 -1 35.7 2.9
 5 -4 -1 48 3.5
 5 4 -1 36.9 3.1
 -5 4 1 40.2 2.7
 -5 4 1 39 4.2
 -5 4 1 34.8 3.1
 5 4 -1 40.3 3.5
 -4 -4 1 358.26 11.5
 4 -4 -1 371.86 11.9
 -4 -4 1 359.96 11.8
 -4 -4 1 364.36 13.6
 4 -4 -1 392.46 14.2
 -4 -4 1 368.96 13.3
 -4 -4 1 372.66 10.6
 -4 -4 1 360.96 13.2
 4 -4 -1 371.76 11.5
 4 -4 -1 359.86 12.2
 4 4 -1 370.36 13.8
 4 4 -1 350.86 11.9
 4 4 -1 355.86 11
 -4 4 1 367.96 14.4
 4 4 -1 380.66 12.4
 -4 4 1 377.16 11.4
 -4 4 1 361.26 12.2
 -4 4 1 363.06 11.6
 -3 -4 1 574.24 18.1
 3 -4 -1 574.34 18.8
 3 -4 -1 585.44 16.2
 3 -4 -1 562.64 16.7
 -3 -4 1 588.54 17
 -3 -4 1 543.85 18.1
 -3 -4 1 589.44 16.5
 3 -4 -1 585.24 16.7
 3 -4 -1 565.14 17.2
 -3 -4 1 571.44 15.5
 3 -4 -1 571.74 17
 -3 -4 1 589.74 18.5
 -3 -4 1 542.75 16.8
 -3 4 1 560.14 16.9
 3 4 -1 571.14 18.7
 -3 4 1 558.34 16.8
 3 4 -1 561.54 16.9
 -3 4 1 565.84 16
 3 4 -1 574.04 17.3
 -3 4 1 567.24 19.2
 2 -4 -1 208.28 7.6
 2 -4 -1 208.98 7.7
 -2 -4 1 198.98 8.1
 2 -4 -1 205.78 7.1
 -2 -4 1 201.88 9.3
 2 -4 -1 204.58 7.1
 -2 -4 1 192.58 8.1
 -2 -4 1 208.18 6.2
 -2 -4 1 209.08 7.1
 -2 -4 1 182.98 7.3
 -2 -4 1 205.58 7.5
 2 -4 -1 217.08 7.4
 -2 4 1 194.48 8.9
 2 4 -1 195.38 7.6
 2 4 -1 204.48 8
 2 4 -1 199.68 8.4
 -2 4 1 203.68 7.1
 2 4 -1 213.98 7.5
 -2 4 1 200.08 6.7
 -2 4 1 214.18 7.7
 -1 -4 1 522.85 15.9
 -1 -4 1 521.85 14.4
 1 -4 -1 503.25 16.2
 -1 -4 1 515.85 15.4
 -1 -4 1 511.85 16
 1 -4 -1 525.65 15.3
 1 -4 -1 519.05 15.3
 1 -4 -1 518.05 15.5
 1 -4 -1 520.85 14.8
 -1 -4 1 510.25 16.4
 -1 -4 1 540.55 15.5
 -1 -4 1 456.05 16
 1 -4 -1 514.65 15.1
 -1 -4 1 515.55 14
 1 -4 -1 515.85 16.3
 -1 -4 1 522.35 15.3
 1 -4 -1 527.15 16.7
 1 4 -1 507.45 16.1
 -1 4 1 511.95 15.8
 -1 4 1 515.55 14.7
 1 4 -1 505.05 15.2
 -1 4 1 501.25 15
 1 4 -1 505.95 15.5
 1 4 -1 508.05 15.7
 0 -4 1 54.29 3.8
 0 -4 1 53.09 2.8
 0 -4 -1 50.39 3.5
 0 -4 -1 57.09 3.2
 0 -4 1 48.9 3.4
 0 -4 -1 50.99 3.5
 0 -4 -1 50.69 3.6
 0 -4 1 52.99 3.2
 0 -4 1 53.29 2.4
 0 -4 -1 51.49 3.7
 0 -4 -1 48.9 2.7
 0 -4 1 50.19 3.4
 0 -4 1 54.89 3.1
 0 -4 -1 52.79 3.1
 0 -4 -1 46.6 3
 0 -4 1 56.79 3.2
 0 -4 -1 53.49 3.3
 0 4 -1 53.59 3.2
 0 4 1 50.99 2.9
 0 4 1 51.49 3.5
 0 4 1 54.29 3.2
 0 4 1 49.4 2.9
 0 4 -1 50.49 3.3
 0 4 -1 54.99 3
 0 4 -1 55.79 3.2
 -1 -4 -1 836.92 23.5
 -1 -4 -1 855.81 23.9
 1 -4 1 823.62 23.8
 1 -4 1 838.92 24.2
 1 -4 1 853.11 23.2
 1 -4 1 856.41 23.5
 -1 -4 -1 840.92 24.2
 -1 -4 -1 841.82 22.7
 1 -4 1 840.72 22.5
 1 -4 1 827.32 23
 -1 -4 -1 842.12 25
 -1 -4 -1 857.91 24.5
 -1 -4 -1 851.41 23.3
 1 -4 1 817.82 24.2
 -1 -4 -1 878.61 24.9
 -1 4 -1 834.02 23.2
 1 4 1 842.12 23.5
 1 4 1 827.02 24.7
 -1 4 -1 818.92 23.5
 1 4 1 809.02 23.6
 -1 4 -1 828.22 23.5
 -2 -4 -1 -0.3 0.7
 2 -4 1 0.4 0.6
 -2 -4 -1 0.9 0.6
 2 -4 1 1.3 0.8
 2 -4 1 0.5 0.8
 -2 -4 -1 0.2 0.8
 2 -4 1 2.1 0.7
 -2 -4 -1 0.5 0.7
 -2 -4 -1 2.2 1.2
 -2 -4 -1 1.1 0.9
 -2 -4 -1 0.6 0.7
 2 -4 1 -0.4 0.5
 2 -4 1 -1.3 0.5
 2 -4 1 0.5 0.9
 2 4 1 -0.1 1
 -2 4 -1 0.1 0.8
 2 4 1 1.1 0.8
 -2 4 -1 0.7 0.8
 -2 4 -1 0.2 0.6
 2 4 1 0.5 0.9
 -2 4 -1 0.1 0.6
 -3 -4 -1 16.5 2.1
 3 -4 1 16 1.7
 3 -4 1 16.7 1.7
 3 -4 1 17 2.2
 -3 -4 -1 22 3.1
 -3 -4 -1 17.4 1.6
 3 -4 1 17.1 1.4
 -3 -4 -1 14.7 2.7
 3 -4 1 23.4 2.7
 3 -4 1 20.3 2.6
 -3 -4 -1 18.2 2.1
 -3 -4 -1 20.8 2.9
 3 -4 1 11.7 2.2
 3 4 1 17 1.9
 3 4 1 17.7 2.9
 3 4 1 14.7 2.1
 -3 4 -1 15.9 1.9
 -3 4 -1 17.6 1.9
 -3 4 -1 15.1 2.7
 3 4 1 15.7 2.2
 -3 4 -1 16.8 1.7
 -4 -4 -1 29 2.9
 4 -4 1 29.8 2.3
 -4 -4 -1 32.7 2.2
 4 -4 1 27.9 3.3
 -4 -4 -1 31.3 2.7
 -4 -4 -1 27.3 5.1
 -4 -4 -1 30.8 2.8
 -4 -4 -1 33.5 4.2
 4 -4 1 34.8 2.5
 -4 4 -1 29 2.5
 4 4 1 27.5 2.6
 -4 4 -1 30.9 2.8
 4 4 1 35.6 2.9
 -4 4 -1 29.5 2.1
 -4 4 -1 27 3.2
 4 4 1 33.7 2.7
 -5 -4 -1 28.8 4
 -5 -4 -1 26.5 2.7
 5 -4 1 24.2 2.2
 -5 -4 -1 25.6 2.1
 5 -4 1 23 2
 5 -4 1 27.1 4.1
 -5 -4 -1 28.5 3.1
 5 -4 1 28.7 2.7
 -5 4 -1 29.8 3.6
 5 4 1 23.5 2.5
 -5 4 -1 25 2.6
 5 4 1 28.1 2.8
 5 4 1 28.1 2.7
 -5 4 -1 27.6 2
 -6 -4 -1 90.19 5.3
 6 -4 1 88.19 4.3
 -6 -4 -1 94.99 4.5
 6 -4 1 85.49 5
 -6 -4 -1 98.99 6.7
 6 -4 1 96.99 4.9
 6 -4 1 102.39 6.8
 6 4 1 89.79 5.3
 -6 4 -1 94.39 6.7
 6 4 1 87.29 5.1
 -6 4 -1 86.49 4.1
 -6 4 -1 87.19 5.2
 6 4 1 97.59 5.1
 -7 -4 -1 149.69 6.5
 7 -4 1 146.49 6.9
 -7 -4 -1 158.88 7.8
 -7 -4 -1 166.68 9.4
 7 -4 1 172.48 7.8
 7 -4 1 167.58 9.5
 -7 4 -1 166.48 6.2
 -7 4 -1 155.58 7.5
 7 4 1 165.78 7.3
 7 4 1 158.28 7.4
 -7 4 -1 167.58 9.6
 7 4 1 149.69 7.7
 -8 -4 -1 175.18 10.1
 -8 -4 -1 174.98 8.8
 8 -4 1 188.28 10.5
 -8 -4 -1 171.08 7.4
 8 -4 1 174.18 8.3
 -8 4 -1 171.88 6.7
 -8 4 -1 176.08 8.4
 8 4 1 176.38 8.7
 8 4 1 185.08 8.4
 8 4 1 186.08 8
 -9 -4 -1 110.39 5.8
 9 -4 1 110.89 4.3
 -9 -4 -1 117.99 7.3
 -9 -4 -1 119.09 8.5
 9 -4 1 104.89 5.9
 9 -4 1 112.49 8.2
 9 -4 1 113.39 6.6
 -9 4 -1 117.39 6.8
 9 4 1 109.89 7.1
 -9 4 -1 104.19 5.1
 9 4 1 100.19 6.2
 9 4 1 117.19 6.3
 10 -4 1 114.59 8.7
 -10 -4 -1 109.59 8.6
 -10 -4 -1 95.79 6.9
 10 -4 1 100.89 4.1
 10 -4 1 106.99 6.8
 -10 -4 -1 104.69 6.5
 10 4 1 101.99 6
 -10 4 -1 100.39 5.1
 10 4 1 93.79 7
 10 4 1 95.19 6.2
 11 -4 1 25.7 4.2
 11 -4 1 16.8 4
 -11 -4 -1 25 5
 -11 -4 -1 21.9 4.9
 11 4 1 22.8 4.4
 11 4 1 26 3.6
 11 4 1 17.7 1.2
 11 4 1 21.1 3.6
 -11 4 -1 22.4 2.8
 -12 -4 -1 44 6.3
 12 -4 1 67.49 5.7
 12 -4 1 63.59 7.4
 -12 -4 -1 52.59 7.6
 12 4 1 46.8 5.8
 12 4 1 49.6 5
 12 4 1 49.5 4.6
 -12 4 -1 50.39 3.9
 -13 -4 -1 19.1 4.7
 13 -4 1 12.9 3.2
 -13 -4 -1 23.7 5.3
 13 -4 1 18.8 5.1
 13 4 1 8.4 2.7
 13 4 1 18.3 3.3
 -13 4 -1 8 2.3
 13 4 1 12.1 4.5
 -14 -4 -1 193.38 13.4
 14 -4 1 192.78 10.4
 -14 -4 -1 146.39 12.3
 14 4 1 169.48 10.1
 -14 4 -1 191.28 11.1
 14 4 1 156.08 10.9
 14 4 1 178.58 9.4
 -14 -5 1 17.6 5.5
 -13 -5 1 5.2 2.9
 13 -5 -1 2.5 1
 13 -5 -1 5.4 2.4
 -13 -5 1 1.1 2.6
 13 -5 -1 3.5 2.9
 13 5 -1 1.6 1.9
 13 5 -1 -0.2 1.6
 13 5 -1 0.4 2.1
 12 -5 -1 6.9 3.2
 -12 -5 1 1 2.3
 -12 -5 1 4.4 2.5
 12 -5 -1 5.8 1.3
 12 -5 -1 4.7 2.2
 12 5 -1 2.5 2.3
 12 5 -1 4.4 2.4
 12 5 -1 2.7 1.9
 -11 -5 1 12.8 4
 -11 -5 1 24 3.8
 11 -5 -1 30.1 5.8
 11 -5 -1 22.3 2.1
 11 -5 -1 23.8 4
 -11 -5 1 25.1 4.3
 11 5 -1 23.7 4.1
 -11 5 1 21.9 2.9
 11 5 -1 22.7 3.5
 11 5 -1 27.8 4.4
 -10 -5 1 43.5 6.7
 -10 -5 1 53.79 4.9
 -10 -5 1 48.8 6.6
 10 -5 -1 52.39 4.9
 10 -5 -1 59.09 6.6
 10 5 -1 53.19 4.5
 10 5 -1 50.19 4.8
 10 5 -1 48.4 4.3
 -10 5 1 44.7 3.8
 9 -5 -1 104.29 8.7
 -9 -5 1 99.79 6.3
 9 -5 -1 96.99 6.4
 -9 -5 1 91.29 7.8
 -9 -5 1 95.39 5.3
 9 5 -1 103.39 7.9
 9 5 -1 99.29 6.4
 -9 5 1 90.19 5.2
 -9 5 1 102.99 6.9
 9 5 -1 101.99 6.1
 -8 -5 1 96.19 4.9
 8 -5 -1 86.89 5.5
 8 -5 -1 90.09 4.9
 8 -5 -1 105.19 8.1
 8 -5 -1 104.49 6.3
 -8 -5 1 92.79 5.7
 -8 -5 1 93.69 7.5
 8 5 -1 91.39 7.2
 8 5 -1 92.09 5.9
 -8 5 1 91.79 6.1
 8 5 -1 97.79 5.8
 -8 5 1 94.89 5.1
 -7 -5 1 94.59 7.1
 -7 -5 1 83.99 5
 -7 -5 1 78.49 4.1
 7 -5 -1 78.09 4.4
 7 -5 -1 75.99 6.6
 7 -5 -1 82.39 5.4
 7 5 -1 83.39 4.6
 7 5 -1 78.19 5.3
 -7 5 1 71.89 5.3
 7 5 -1 80.59 5.1
 -6 -5 1 353.46 12.1
 6 -5 -1 345.57 14.8
 6 -5 -1 354.46 12.7
 6 -5 -1 347.87 12.7
 6 -5 -1 331.07 12.2
 -6 -5 1 371.16 14.8
 -6 -5 1 340.57 10.9
 -6 5 1 357.26 11.6
 -6 5 1 345.27 12.8
 -6 5 1 348.97 11.8
 6 5 -1 349.17 12.4
 -6 5 1 334.27 15.3
 6 5 -1 322.37 11
 6 5 -1 335.07 12.7
 5 -5 -1 307.17 11.2
 5 -5 -1 298.67 10.3
 5 -5 -1 296.47 12.9
 -5 -5 1 296.27 9.3
 -5 -5 1 288.47 10.1
 5 -5 -1 292.77 10.6
 -5 -5 1 299.37 12.6
 5 5 -1 284.67 10.7
 -5 5 1 291.57 10.4
 -5 5 1 307.87 14.1
 5 5 -1 272.27 9
 5 5 -1 279.37 11.1
 -5 5 1 294.17 13.4
 -5 5 1 296.27 9.7
 4 -5 -1 2.9 1.1
 -4 -5 1 5 1
 -4 -5 1 6.1 1.9
 -4 -5 1 4.4 1.2
 4 -5 -1 5.5 1.5
 4 -5 -1 2.8 1.9
 4 -5 -1 3.5 1
 4 -5 -1 4.6 1.5
 -4 5 1 1.9 1.3
 4 5 -1 3.6 1.5
 -4 5 1 2.1 1.9
 4 5 -1 4.1 1.4
 3 -5 -1 -0.2 0.9
 -3 -5 1 -1.2 0.8
 -3 -5 1 0.1 0.7
 -3 -5 1 1.1 1.2
 3 -5 -1 0.2 1.1
 3 -5 -1 -0.4 0.7
 -3 -5 1 0.6 0.6
 3 -5 -1 1 0.9
 -3 -5 1 1 0.9
 3 -5 -1 0.6 0.8
 -3 5 1 0.9 0.8
 3 5 -1 0.1 0.8
 -3 5 1 0.3 0.8
 3 5 -1 1.5 1.2
 -3 5 1 3.6 2
 2 -5 -1 1.6 1
 -2 -5 1 2 0.8
 -2 -5 1 2.5 1
 2 -5 -1 5.5 1.8
 -2 -5 1 2.2 0.9
 -2 -5 1 1.4 0.8
 2 -5 -1 1.7 0.9
 -2 -5 1 3 1.3
 2 -5 -1 5.8 1.6
 -2 -5 1 3.7 1.3
 2 -5 -1 4.6 1.5
 2 -5 -1 6.1 1.9
 -2 -5 1 3.7 1.7
 2 5 -1 2.2 1.2
 -2 5 1 1 0.9
 2 5 -1 2.3 1.1
 -2 5 1 3.6 1.3
 1 -5 -1 188.18 8.6
 -1 -5 1 204.68 6.7
 -1 -5 1 203.48 7.8
 -1 -5 1 174.08 8.4
 -1 -5 1 197.18 8.6
 1 -5 -1 209.38 7.8
 -1 -5 1 191.58 7.7
 -1 -5 1 204.08 7.2
 1 -5 -1 206.68 8.9
 1 -5 -1 201.88 7.3
 1 -5 -1 210.78 8.9
 -1 -5 1 196.38 8.4
 1 -5 -1 205.58 7.9
 -1 -5 1 197.28 8.2
 1 -5 -1 207.38 7.8
 1 5 -1 193.88 7.6
 1 5 -1 202.18 8.6
 -1 5 1 202.88 8.4
 -1 5 1 198.68 7.1
 1 5 -1 207.48 8.2
 -1 5 1 202.38 8.3
 1 5 -1 197.48 8
 0 -5 1 876.51 24
 0 -5 -1 881.81 23.7
 0 -5 1 886.11 24.6
 0 -5 1 775.22 26.8
 0 -5 1 874.11 23.2
 0 -5 -1 809.42 25.8
 0 -5 -1 872.91 24.5
 0 -5 1 828.22 25
 0 -5 -1 842.42 24.4
 0 -5 -1 844.52 24.4
 0 -5 -1 850.81 24.8
 0 -5 1 868.21 24.6
 0 -5 1 855.51 24.7
 0 -5 -1 859.31 25.7
 0 -5 1 826.42 25.6
 0 -5 -1 833.62 25.4
 0 5 -1 876.81 24.7
 0 5 1 828.92 25.4
 0 5 -1 850.51 24.4
 0 5 -1 888.11 25.2
 -1 -5 -1 478.35 15.9
 1 -5 1 491.45 14.8
 -1 -5 -1 507.75 15.1
 1 -5 1 454.55 15.9
 -1 -5 -1 470.05 14.2
 1 -5 1 492.45 14.7
 -1 -5 -1 489.45 16.3
 -1 -5 -1 475.65 15.1
 -1 -5 -1 488.55 15.9
 1 -5 1 475.65 14.1
 1 -5 1 479.15 15.7
 1 -5 1 478.15 15.1
 -1 -5 -1 481.25 15.5
 1 -5 1 492.55 15.8
 -1 5 -1 475.45 15.3
 -1 5 -1 476.35 15
 1 5 1 482.75 16.4
 1 5 1 488.85 15.1
 1 5 1 497.15 15.5
 -2 -5 -1 473.65 15.8
 -2 -5 -1 454.45 15.2
 2 -5 1 461.45 15.6
 2 -5 1 453.95 14.3
 -2 -5 -1 453.05 14.2
 2 -5 1 451.15 13.7
 -2 -5 -1 457.25 14.5
 -2 -5 -1 470.35 15.8
 -2 -5 -1 456.45 13.6
 2 -5 1 457.05 14.5
 2 -5 1 470.95 13.6
 -2 -5 -1 454.15 15
 2 5 1 424.96 15.8
 2 5 1 449.36 14.8
 -2 5 -1 430.56 15.8
 2 5 1 461.45 14.6
 -2 5 -1 460.35 14.4
 -2 5 -1 451.75 14.3
 -3 -5 -1 64.89 4.6
 3 -5 1 71.99 3.9
 -3 -5 -1 78.19 5.2
 -3 -5 -1 75.49 4.6
 3 -5 1 84.19 6.5
 3 -5 1 85.99 5.5
 3 -5 1 78.39 3.4
 3 -5 1 74.59 4.5
 3 -5 1 71.99 4.1
 -3 -5 -1 72.99 3.6
 -3 5 -1 78.39 5.9
 -3 5 -1 75.69 4.2
 -3 5 -1 72.19 5.3
 3 5 1 69.69 5.2
 -3 5 -1 73.59 3.5
 3 5 1 72.29 4.5
 3 5 1 67.09 4.2
 4 -5 1 357.36 14
 -4 -5 -1 344.47 13.3
 -4 -5 -1 372.76 11.3
 4 -5 1 350.86 11.8
 4 -5 1 368.66 12.1
 4 -5 1 355.26 12.3
 -4 -5 -1 370.26 14.2
 -4 -5 -1 363.56 12.5
 4 -5 1 359.66 12.4
 4 5 1 348.87 12.3
 -4 5 -1 359.36 12
 4 5 1 379.56 12.9
 -4 5 -1 362.96 11.6
 -4 5 -1 337.47 14.2
 -4 5 -1 348.77 11.7
 5 -5 1 10.8 2.9
 -5 -5 -1 10.9 1.6
 -5 -5 -1 6.4 2.4
 5 -5 1 10.1 2.1
 5 -5 1 6 1.8
 5 -5 1 9.4 2.1
 -5 -5 -1 8 1.9
 5 -5 1 10.7 2
 -5 5 -1 11.8 2.2
 -5 5 -1 7.3 2.5
 5 5 1 7.1 2
 -5 5 -1 9.1 1.6
 5 5 1 10.4 2.2
 -6 -5 -1 766.02 23.8
 6 -5 1 789.22 22.9
 -6 -5 -1 804.82 26.5
 6 -5 1 835.22 24.1
 -6 -5 -1 772.72 22.3
 6 -5 1 799.52 26.4
 6 -5 1 743.83 23.1
 6 -5 1 752.72 22.7
 6 5 1 752.82 25.4
 -6 5 -1 778.42 22.3
 6 5 1 713.43 23.7
 6 5 1 818.92 23.9
 -6 5 -1 812.72 23.8
 -6 5 -1 771.82 27
 -6 5 -1 803.02 23.9
 7 -5 1 106.59 6.1
 7 -5 1 110.49 7.8
 -7 -5 -1 102.39 7.4
 -7 -5 -1 96.39 5.9
 -7 -5 -1 88.89 4.8
 7 -5 1 95.39 5
 -7 5 -1 94.99 4.7
 7 5 1 94.49 5.7
 7 5 1 101.09 6
 -7 5 -1 103.89 5.9
 7 5 1 96.69 5.7
 8 -5 1 22.8 3.5
 8 -5 1 23.8 4.2
 8 -5 1 19.8 2.8
 -8 -5 -1 26.6 4.9
 -8 -5 -1 26.3 3.2
 -8 -5 -1 24.6 3
 8 5 1 27.3 3.8
 -8 5 -1 20.4 2.2
 8 5 1 25.2 3.2
 8 5 1 19.8 3.2
 -8 5 -1 22.4 3.6
 9 -5 1 47.1 4.5
 -9 -5 -1 38 3.4
 -9 -5 -1 38.9 4.2
 9 5 1 36.3 3.8
 9 5 1 43.7 4.3
 9 5 1 40.4 4.1
 -9 5 -1 37 3
 -10 -5 -1 117.59 6.5
 10 -5 1 115.59 7.3
 -10 -5 -1 126.89 8
 10 -5 1 109.79 4.7
 -10 -5 -1 132.89 9.7
 10 -5 1 113.19 4.4
 10 -5 1 119.39 9.3
 -10 5 -1 109.29 5.6
 10 5 1 116.49 6.8
 10 5 1 112.09 7.1
 10 5 1 117.09 7.4
 11 -5 1 0.9 2.1
 11 -5 1 2.2 2.6
 -11 -5 -1 3 2.3
 -11 -5 -1 1.8 1.9
 11 5 1 1.1 1.8
 -11 5 -1 -1.3 1.2
 11 5 1 1.2 1.4
 11 5 1 1.7 1.8
 12 -5 1 17.6 4.9
 -12 -5 -1 17.2 4.9
 12 -5 1 17.8 3.6
 -12 5 -1 13.4 2.5
 12 5 1 11.4 3.4
 12 5 1 18.4 3.5
 12 5 1 20.5 4
 13 -5 1 31.1 4.8
 -13 -5 -1 34.4 6.1
 13 -5 1 28.1 5.8
 -13 -5 -1 28 6.1
 13 5 1 28.1 4.7
 13 5 1 34.5 4.8
 13 5 1 27.1 4.7
 12 -6 -1 66.39 6
 -12 -6 1 68.39 7.6
 12 -6 -1 64.29 7.3
 12 -6 -1 61.29 3.3
 -12 -6 1 64.69 5.9
 12 6 -1 66.29 6
 12 6 -1 54.19 5
 12 6 -1 58.89 5.4
 -11 -6 1 27.5 4.5
 -11 -6 1 25.7 5.4
 11 -6 -1 23.1 4.3
 11 -6 -1 23.5 5.3
 -11 6 1 21.3 3.5
 11 6 -1 30.9 3.7
 11 6 -1 25.5 3.9
 11 6 -1 28.9 4.7
 -10 -6 1 1 1.4
 -10 -6 1 0.6 2.3
 10 -6 -1 3 1.8
 -10 -6 1 2.7 1.7
 10 -6 -1 5 2.9
 10 6 -1 -0.4 1.4
 -10 6 1 6.8 2.1
 10 6 -1 1.1 1.4
 10 6 -1 0.2 1.8
 -10 6 1 1 1.5
 9 -6 -1 163.98 9
 -9 -6 1 163.88 10.9
 -9 -6 1 169.88 7.5
 -9 -6 1 177.48 8.6
 -9 6 1 171.58 7.7
 9 6 -1 171.18 9.2
 -9 6 1 174.18 7.8
 -9 6 1 147.89 8.7
 9 6 -1 161.08 7
 9 6 -1 178.78 8.7
 -8 -6 1 510.15 16.2
 8 -6 -1 552.14 18.6
 -8 -6 1 526.75 17.7
 8 -6 -1 519.45 21.2
 -8 6 1 528.85 16.4
 -8 6 1 493.45 18.1
 8 6 -1 535.95 18
 -8 6 1 484.45 16.6
 8 6 -1 493.25 15.3
 8 6 -1 514.05 18.5
 -7 -6 1 38.3 3.3
 7 -6 -1 27.5 5.2
 -7 -6 1 28.6 4.7
 7 -6 -1 32 5.4
 7 -6 -1 35.1 3.8
 -7 -6 1 32.8 2.7
 -7 6 1 34 2.8
 -7 6 1 25.9 3.2
 7 6 -1 35.5 4.3
 7 6 -1 37.2 3.9
 -7 6 1 34.1 4.3
 6 -6 -1 78.79 5.1
 -6 -6 1 86.59 4.8
 6 -6 -1 85.89 5.6
 6 -6 -1 87.19 7
 -6 -6 1 87.39 6.8
 -6 -6 1 85.69 4.3
 -6 6 1 75.49 5.1
 -6 6 1 88.69 4.2
 -6 6 1 95.99 5.3
 6 6 -1 91.39 5.5
 6 6 -1 89.59 5.9
 5 -6 -1 52.59 3.8
 5 -6 -1 51.89 5.4
 5 -6 -1 50.29 4.1
 5 -6 -1 53.79 4.4
 -5 -6 1 53.29 3.1
 -5 -6 1 63.09 5.4
 5 6 -1 56.69 4.3
 5 6 -1 52.69 4.4
 -5 6 1 50.89 3.8
 -5 6 1 49.6 5.5
 -5 6 1 54.59 3.1
 -5 6 1 64.79 5
 4 -6 -1 45 3.9
 -4 -6 1 31.9 4.4
 -4 -6 1 36.6 2.5
 4 -6 -1 34 3
 4 -6 -1 32.7 3.1
 4 -6 -1 34.6 4.2
 -4 -6 1 34.2 3.2
 -4 -6 1 32.5 2.7
 4 -6 -1 34.4 3
 4 6 -1 35.7 3.6
 -4 6 1 39 2.9
 -4 6 1 36.6 2.6
 -4 6 1 35 5.3
 4 6 -1 33.3 3.3
 -3 -6 1 264.87 9.4
 -3 -6 1 273.17 9.9
 3 -6 -1 263.07 10
 3 -6 -1 261.07 11.7
 -3 -6 1 269.27 8.8
 3 -6 -1 256.27 9.8
 3 -6 -1 269.37 10.5
 3 -6 -1 269.67 11.8
 3 -6 -1 266.27 9.3
 -3 -6 1 263.27 11.3
 -3 -6 1 264.47 9.3
 -3 6 1 259.87 8.7
 -3 6 1 266.07 11.5
 3 6 -1 264.17 10.2
 -2 -6 1 237.88 10.3
 2 -6 -1 279.17 11.4
 2 -6 -1 240.78 9.6
 2 -6 -1 281.37 10.3
 2 -6 -1 277.97 11.5
 2 -6 -1 239.38 9.2
 -2 -6 1 200.78 9.6
 -2 -6 1 256.37 9.4
 -2 -6 1 237.48 10.5
 -2 -6 1 256.47 9
 2 -6 -1 254.97 9.2
 -2 -6 1 252.67 9.5
 -2 -6 1 247.98 8.4
 2 6 -1 251.87 10.1
 -2 6 1 263.07 8.7
 2 6 -1 246.78 9.7
 -2 6 1 266.07 10.4
 -1 -6 1 24.9 2.7
 -1 -6 1 19.6 2.8
 1 -6 -1 13.5 2.8
 1 -6 -1 15.6 2.3
 1 -6 -1 17.9 2.4
 1 -6 -1 18.5 2.7
 -1 -6 1 18.8 2.7
 -1 -6 1 26.5 3.1
 1 -6 -1 18.9 3.3
 1 -6 -1 21.1 2.9
 -1 -6 1 18.4 2.4
 -1 -6 1 21.8 2
 -1 -6 1 18.7 2.4
 1 6 -1 22 3.2
 1 6 -1 15.3 2.4
 -1 6 1 18 3.3
 -1 6 1 16.2 2.3
 0 -6 -1 5.1 1.6
 0 -6 1 3.7 1.4
 0 -6 1 2.5 1.5
 0 -6 1 2.3 1.2
 0 -6 1 3.3 1.1
 0 -6 1 3.8 1.7
 0 -6 -1 6.7 1.8
 0 -6 -1 5.8 2
 0 -6 1 2.5 1.2
 0 -6 -1 1.4 0.9
 0 -6 -1 0.5 1.1
 0 -6 1 0 0.8
 0 -6 -1 1.8 1
 0 -6 -1 4.1 1.6
 0 6 -1 2 1.4
 0 6 -1 1.5 1.1
 0 6 1 3.7 1.5
 0 6 -1 2.7 1.2
 0 6 1 2.7 1.4
 -1 -6 -1 32.8 3.5
 -1 -6 -1 37.2 3.6
 1 -6 1 37 2.9
 1 -6 1 33.7 3.5
 1 -6 1 33.4 3.4
 -1 -6 -1 34.4 3
 1 -6 1 30.1 2.9
 1 -6 1 33.1 2.9
 -1 -6 -1 36.6 3.4
 1 -6 1 32.6 2.9
 -1 -6 -1 29.1 2.9
 -1 -6 -1 35.8 3.5
 -1 -6 -1 32.8 3
 -1 6 -1 30.8 3.1
 1 6 1 39 3.5
 1 6 1 31.7 3.1
 1 6 1 31.8 4.1
 -1 6 -1 27.7 2.9
 2 -6 1 1517.65 42.7
 -2 -6 -1 1570.04 41.2
 -2 -6 -1 1427.46 41.8
 -2 -6 -1 1434.56 42.1
 -2 -6 -1 1515.75 42
 -2 -6 -1 1577.04 42.7
 2 -6 1 1449.65 40.3
 -2 -6 -1 1527.15 40.3
 2 -6 1 1411.26 41.2
 2 -6 1 1518.45 41.1
 2 -6 1 1493.35 40
 2 -6 1 1505.15 42.6
 -2 -6 -1 1486.55 42.7
 -2 6 -1 1493.05 41.4
 2 6 1 1492.55 41.8
 2 6 1 1542.95 41.5
 -2 6 -1 1499.95 40.8
 2 6 1 1456.55 43.4
 -3 -6 -1 70.89 5.1
 3 -6 1 63.49 3.3
 -3 -6 -1 59.49 5.4
 -3 -6 -1 62.19 5.1
 3 -6 1 74.29 4.6
 3 -6 1 67.39 4
 3 -6 1 64.59 5.1
 3 -6 1 63.09 4.2
 -3 -6 -1 62.39 3.7
 -3 -6 -1 61.39 4.2
 -3 6 -1 62.39 4
 3 6 1 69.99 5.5
 3 6 1 57.59 5.7
 -3 6 -1 61.69 4.1
 3 6 1 63.09 4.4
 -4 -6 -1 10.7 3.4
 4 -6 1 9.1 2
 -4 -6 -1 13.9 2.2
 -4 -6 -1 16.2 3.1
 4 -6 1 15.1 2.7
 -4 -6 -1 12.8 2.2
 4 -6 1 13.4 3
 4 -6 1 12.8 2.4
 -4 6 -1 11.5 2
 4 6 1 10.6 2.3
 -4 6 -1 13.8 2.4
 4 6 1 11.5 2.6
 -4 6 -1 9.9 3
 -4 6 -1 9.1 1.4
 5 -6 1 40.1 4.6
 5 -6 1 35.2 3.2
 -5 -6 -1 36.4 5
 5 -6 1 35.6 3.2
 5 -6 1 33.4 3.5
 -5 -6 -1 35.6 4.4
 -5 -6 -1 35.2 2.7
 5 6 1 34.9 3.7
 -5 6 -1 34.1 3.1
 5 6 1 32.8 3.4
 -5 6 -1 35.5 2.9
 -5 6 -1 37.1 3
 -5 6 -1 30.8 4.8
 -6 -6 -1 125.99 8.2
 6 -6 1 116.69 6.6
 -6 -6 -1 117.69 5.5
 6 -6 1 125.39 8.3
 6 -6 1 108.59 5.9
 -6 -6 -1 109.39 6.2
 6 -6 1 108.79 6
 6 6 1 118.99 6.9
 -6 6 -1 121.59 6
 -6 6 -1 120.49 9
 -6 6 -1 122.69 5.6
 6 6 1 119.79 5.6
 6 6 1 117.19 6.5
 7 -6 1 230.38 12.2
 7 -6 1 209.48 12.4
 -7 -6 -1 222.38 8.6
 -7 -6 -1 214.18 9.7
 -7 -6 -1 223.78 12
 7 -6 1 234.58 10.2
 -7 6 -1 226.78 9.4
 7 6 1 212.18 8.8
 7 6 1 222.88 10.3
 -7 6 -1 227.68 8.6
 -7 6 -1 229.48 9.8
 7 6 1 226.68 9.9
 -8 -6 -1 14.3 2.9
 -8 -6 -1 13.3 2.3
 8 -6 1 6.9 2.9
 -8 -6 -1 13.7 3.8
 8 -6 1 11.2 2.8
 8 -6 1 13.5 2.2
 8 6 1 18.4 3.5
 8 6 1 9.1 3.3
 -8 6 -1 11.4 2.8
 -8 6 -1 13 2.8
 8 6 1 10.9 2.6
 -8 6 -1 9.9 1.8
 9 -6 1 10.8 2.9
 -9 -6 -1 8.6 2.3
 9 -6 1 13.2 4
 -9 -6 -1 10.9 2.8
 9 -6 1 8.5 1.6
 -9 6 -1 9.8 2.6
 9 6 1 9.1 2.5
 -9 6 -1 3.8 2.6
 9 6 1 10.9 3.1
 10 -6 1 39.6 5.1
 10 -6 1 30.8 2.4
 10 -6 1 28.3 5.3
 -10 -6 -1 37 5.4
 -10 -6 -1 30.3 5.6
 10 6 1 40.1 4.3
 10 6 1 32.6 4.9
 -10 6 -1 30.1 3.1
 11 -6 1 17.5 4.7
 -11 -6 -1 14.6 3.4
 -11 -6 -1 14.4 4.1
 11 -6 1 18.7 3.6
 -11 6 -1 11.9 2.6
 11 6 1 14.8 3.5
 11 6 1 10.1 2.9
 12 -6 1 56.19 5.7
 -12 -6 -1 55.79 8.4
 -12 -6 -1 42.9 7
 12 -6 1 52.89 7.9
 12 6 1 50.09 5
 -12 6 -1 41.8 6
 12 6 1 47.4 6.1
 12 6 1 36.4 5.3
 -11 -7 1 86.09 8.6
 11 -7 -1 74.09 11.6
 11 -7 -1 90.99 7
 -11 -7 1 84.59 6.4
 11 7 -1 82.69 6.3
 11 7 -1 73.79 11.7
 -11 7 1 73.39 4.5
 10 -7 -1 12 3.2
 -10 -7 1 18.3 3
 10 -7 -1 11.8 3.7
 -10 -7 1 6.3 2.7
 -10 7 1 5.6 2.4
 10 7 -1 6.2 2.2
 -10 7 1 10.2 2
 10 7 -1 8.7 2.9
 -9 -7 1 9.9 3.8
 9 -7 -1 14 4.1
 -9 -7 1 16.3 2.8
 -9 -7 1 8.9 2.1
 9 7 -1 11 3.2
 9 7 -1 16.3 3.2
 -9 7 1 13.4 2
 -9 7 1 8.9 2.5
 -9 7 1 11.7 4.8
 -8 -7 1 54.29 4.2
 -8 -7 1 52.49 3.9
 -8 -7 1 44.6 8.8
 8 -7 -1 52.49 6.2
 8 -7 -1 50.79 7.2
 8 7 -1 52.79 5.3
 8 7 -1 57.59 9
 -8 7 1 49.6 4.9
 -8 7 1 49.3 4.4
 -8 7 1 55.79 3.7
 -7 -7 1 30.6 3
 -7 -7 1 39.1 6
 -7 -7 1 37.6 3.3
 7 -7 -1 32.6 5.2
 7 7 -1 34.9 4.7
 7 7 -1 34.2 3.8
 -7 7 1 31.6 4
 -7 7 1 36.1 3.8
 6 -7 -1 44.4 4.3
 -6 -7 1 36.7 3.4
 -6 -7 1 40.6 3
 6 -7 -1 48.4 5.8
 -6 -7 1 33.3 5.2
 -6 -7 1 39.7 3.1
 -6 7 1 33.2 3.6
 6 7 -1 36.4 4.7
 6 7 -1 47.3 4.4
 -5 -7 1 2 1
 -5 -7 1 3.4 1.2
 5 -7 -1 2.2 1.6
 -5 -7 1 1.5 1.2
 -5 -7 1 5.5 2.5
 5 -7 -1 4.1 2
 -5 -7 1 2.8 1.9
 5 -7 -1 1.7 2.1
 -5 7 1 1 1.1
 5 7 -1 1 1.2
 5 7 -1 0.3 1.5
 -5 7 1 1.5 1.5
 4 -7 -1 1.3 1.6
 -4 -7 1 1.9 1.8
 -4 -7 1 2.4 1.2
 4 -7 -1 6.1 2.4
 4 -7 -1 0.6 1.8
 4 -7 -1 2.2 1
 4 -7 -1 1.7 1.8
 -4 -7 1 3 1.3
 -4 -7 1 2.6 1.2
 -4 -7 1 1.8 1.1
 -4 7 1 1 1.4
 4 7 -1 -0.6 1.5
 4 7 -1 0.5 1.1
 3 -7 -1 25.3 3.4
 -3 -7 1 29.7 2.9
 -3 -7 1 23 3.7
 3 -7 -1 27.8 2.6
 3 -7 -1 26.1 4.4
 3 -7 -1 27.6 4.7
 -3 -7 1 34.5 3
 -3 -7 1 22.2 2.9
 3 -7 -1 21.8 3.5
 -3 7 1 26.6 3.7
 3 7 -1 25 3.5
 3 7 -1 22.4 3.5
 -2 -7 1 43.2 3.4
 2 -7 -1 31.9 3
 2 -7 -1 37.3 3.3
 -2 -7 1 37.9 4
 -2 -7 1 41.9 3.5
 2 -7 -1 27.9 4.3
 2 -7 -1 36.2 4.2
 -2 -7 1 38.2 3.3
 -2 -7 1 31.1 2.7
 2 -7 -1 41.2 3.7
 -2 7 1 37.3 4.5
 2 7 -1 41.1 3.7
 2 7 -1 38.7 3.8
 -1 -7 1 33 3.1
 -1 -7 1 33.3 3.5
 1 -7 -1 37.4 4.1
 1 -7 -1 37.2 3.7
 -1 -7 1 30.1 3.1
 1 -7 -1 28.7 3
 -1 -7 1 31.6 2.8
 1 -7 -1 33.3 3.2
 -1 -7 1 30.4 3.3
 1 -7 -1 34.4 4.7
 -1 7 1 41.9 4
 1 7 -1 28.5 3.1
 0 -7 -1 42.8 3.3
 0 -7 -1 38.1 4
 0 -7 -1 42.1 3.8
 0 -7 1 41.4 3.5
 0 -7 -1 38 3.6
 0 -7 -1 42 4.4
 0 -7 1 36.3 3.4
 0 -7 1 38.1 3.1
 0 -7 1 42.4 3.7
 0 7 1 46.2 3.7
 0 7 1 32.9 4.5
 0 7 -1 45.7 3.6
 0 7 -1 39.5 4
 -1 -7 -1 528.95 17.7
 -1 -7 -1 509.95 17.4
 1 -7 1 484.75 15.8
 1 -7 1 501.95 16.4
 1 -7 1 495.15 17.6
 1 -7 1 485.85 15.7
 -1 -7 -1 470.15 17
 1 -7 1 498.95 17.3
 -1 -7 -1 493.95 17.4
 -1 -7 -1 505.85 16.7
 -1 -7 -1 492.45 15.8
 1 7 1 489.85 18.4
 1 7 1 513.65 16.7
 -1 7 -1 499.25 16.2
 -1 7 -1 475.55 17.1
 -2 -7 -1 474.75 16.9
 2 -7 1 448.96 14.2
 2 -7 1 448.86 14.8
 2 -7 1 453.85 15.3
 2 -7 1 443.96 16.8
 -2 -7 -1 442.76 14.6
 -2 -7 -1 444.66 16.1
 2 -7 1 457.55 16.6
 -2 -7 -1 457.25 15.5
 2 7 1 466.75 16.2
 -2 7 -1 458.85 14.8
 -2 7 -1 442.56 15.6
 2 7 1 443.96 15.5
 2 7 1 438.36 17.5
 -3 -7 -1 21.7 3.8
 3 -7 1 26.9 2.7
 -3 -7 -1 23.6 3.5
 3 -7 1 31.5 4.6
 3 -7 1 26.9 4.3
 -3 -7 -1 24.3 3.3
 -3 -7 -1 20.2 3.3
 3 -7 1 27.9 3.5
 -3 -7 -1 23.4 2.5
 3 -7 1 18.8 2.4
 3 7 1 21.8 3.4
 3 7 1 18.9 3.1
 -3 7 -1 21.6 4.9
 -3 7 -1 24.9 2.7
 4 -7 1 83.09 5.4
 4 -7 1 73.09 6.9
 -4 -7 -1 78.19 5
 -4 -7 -1 81.79 6.5
 -4 -7 -1 69.59 4.3
 -4 -7 -1 88.09 5.3
 -4 -7 -1 81.39 5.7
 4 -7 1 92.19 6.6
 4 7 1 82.99 5.9
 -4 7 -1 75.69 4.9
 4 7 1 82.29 5.4
 -4 7 -1 79.59 4.5
 -5 -7 -1 122.69 7.2
 -5 -7 -1 106.99 5.4
 5 -7 1 118.89 6.7
 -5 -7 -1 106.59 5.9
 5 -7 1 101.69 6
 -5 -7 -1 108.99 7.8
 -5 -7 -1 109.19 6.2
 5 -7 1 109.99 7.8
 -5 7 -1 109.39 5.8
 5 7 1 111.59 6.5
 5 7 1 122.89 7.2
 -5 7 -1 109.79 5.5
 6 -7 1 30.3 4.1
 6 -7 1 30.1 5.2
 -6 -7 -1 29.8 3.3
 -6 -7 -1 23.2 2.8
 -6 7 -1 25 2.7
 6 7 1 24 3.9
 -6 7 -1 24.2 2.6
 6 7 1 23.3 3.7
 -6 7 -1 26.5 2.8
 7 -7 1 -0.1 2.9
 -7 -7 -1 4.1 1.8
 -7 -7 -1 0.3 1.7
 -7 -7 -1 3.4 1.5
 -7 7 -1 1.1 1.4
 7 7 1 1.4 1.5
 7 7 1 -0.4 1.8
 -7 7 -1 1.7 1.4
 -7 7 -1 0 1.8
 8 -7 1 68.49 4.7
 8 -7 1 94.49 8.1
 -8 -7 -1 81.09 7.3
 8 -7 1 78.79 7.1
 -8 -7 -1 71.89 4.9
 8 7 1 85.69 6.5
 -8 7 -1 74.39 5.3
 -8 7 -1 77.19 4.7
 -8 7 -1 73.79 4.8
 8 7 1 84.09 6.1
 9 -7 1 71.09 6.2
 -9 -7 -1 67.49 8.6
 9 -7 1 86.09 7.9
 -9 -7 -1 83.49 6.1
 9 7 1 85.69 6.7
 9 7 1 61.29 4
 9 7 1 79.19 6.2
 -9 7 -1 73.49 5.7
 -9 7 -1 73.49 5
 -10 -7 -1 102.59 7.1
 10 -7 1 117.09 7.8
 -10 -7 -1 123.49 10
 10 -7 1 125.59 10.1
 10 7 1 100.39 5.6
 10 7 1 122.59 7.7
 10 7 1 112.29 7.8
 -10 7 -1 97.59 6.3
 -11 -7 -1 86.99 16.6
 11 -7 1 57.19 12.3
 11 7 1 84.39 6.3
 11 7 1 72.69 6.9
 -11 7 -1 69.59 5.6
 9 -8 -1 8.9 3.8
 9 -8 -1 5.7 2.6
 -9 -8 1 8.1 2.1
 -9 -8 1 10.6 3.5
 9 8 -1 9.1 5.3
 9 8 -1 8.3 2.8
 -8 -8 1 28.6 2.8
 8 -8 -1 31.6 5
 8 -8 -1 20.9 5
 -8 -8 1 24.3 3
 -8 -8 1 23.3 4.7
 -8 -8 1 24 2.9
 8 8 -1 22.7 4.1
 -8 8 1 20.6 3.6
 8 8 -1 26.1 3.9
 -8 8 1 20.9 3.4
 -7 -8 1 48.8 3.4
 -7 -8 1 58.09 3.9
 7 -8 -1 56.99 5.4
 -7 -8 1 46.2 3.8
 -7 -8 1 46.7 6.6
 7 -8 -1 37.6 6.2
 7 -8 -1 63.19 6.6
 -7 -8 1 57.69 4.7
 -7 8 1 42.8 4.7
 -7 8 1 40.1 3.5
 7 8 -1 49 5.2
 7 8 -1 57.49 9.4
 6 -8 -1 2.1 1.9
 6 -8 -1 2 2.1
 -6 -8 1 2.9 1.5
 -6 -8 1 3.5 1.3
 -6 -8 1 2.6 1.2
 -6 -8 1 1.3 2.3
 -6 -8 1 1.6 1.3
 6 8 -1 2.1 2
 6 8 -1 2.1 1.6
 -6 8 1 1.9 2.1
 -5 -8 1 10.5 3.3
 -5 -8 1 13.1 2.4
 5 -8 -1 12.4 3.7
 -5 -8 1 12.4 1.9
 5 -8 -1 9.4 3.6
 5 -8 -1 14.9 4.4
 -5 -8 1 7.7 1.8
 -5 -8 1 11.4 2
 -5 8 1 5.7 2.2
 5 8 -1 6.5 2.7
 5 8 -1 8.2 2.4
 -4 -8 1 36 3.1
 -4 -8 1 39.7 3.7
 4 -8 -1 34.5 3
 -4 -8 1 34.2 2.8
 4 -8 -1 37.5 4.8
 -4 -8 1 43 3.2
 4 -8 -1 33.4 5.3
 -4 -8 1 36.4 5.2
 4 -8 -1 45.1 5.1
 4 8 -1 42.2 4.5
 -4 8 1 39.1 4.6
 3 -8 -1 37.4 5.4
 -3 -8 1 35.9 3.1
 -3 -8 1 40.4 4.5
 -3 -8 1 38.1 3.1
 3 -8 -1 32.8 3.5
 3 -8 -1 41.6 3.4
 -3 -8 1 37.2 3.3
 -3 -8 1 39.6 3.6
 3 -8 -1 46 6.4
 3 -8 -1 42.5 4.3
 3 8 -1 38 3.9
 -3 8 1 39.8 4.3
 3 8 -1 41 4.3
 2 -8 -1 2.3 1.4
 -2 -8 1 2.9 1.5
 2 -8 -1 1.6 2.3
 -2 -8 1 4.3 1.9
 2 -8 -1 4.3 1.9
 -2 -8 1 4.3 1.6
 -2 -8 1 2 1.6
 2 -8 -1 -0.3 1.3
 -2 -8 1 3 1.4
 2 -8 -1 3.3 1.9
 2 8 -1 4.4 1.8
 -2 8 1 0.1 1.4
 -1 -8 1 68.99 5
 1 -8 -1 69.49 4.7
 1 -8 -1 73.79 6.2
 -1 -8 1 70.79 4.5
 -1 -8 1 66.99 4.9
 1 -8 -1 64.79 4.8
 -1 -8 1 64.59 4.6
 1 -8 -1 80.19 5.9
 -1 -8 1 71.29 4.9
 1 -8 -1 64.29 5.2
 1 8 -1 61.89 4.7
 -1 8 1 50.79 5.1
 0 -8 1 472.15 15.9
 0 -8 -1 472.45 16.3
 0 -8 1 453.75 16
 0 -8 -1 443.16 17.2
 0 -8 1 431.26 15
 0 -8 -1 474.75 17.1
 0 -8 -1 463.95 16.4
 0 -8 1 447.86 15.6
 0 -8 1 453.05 16.5
 0 -8 -1 469.45 15.7
 0 8 1 419.56 17.4
 0 8 1 457.95 15.9
 -1 -8 -1 23.3 3.8
 -1 -8 -1 21.3 3.1
 1 -8 1 21.9 3.7
 -1 -8 -1 25.1 3.6
 1 -8 1 17.4 3
 -1 -8 -1 21.2 4.2
 1 -8 1 22.7 3.9
 1 -8 1 25.7 3.2
 -1 -8 -1 25.7 3.8
 1 -8 1 18.5 2.7
 1 8 1 26.3 4.9
 1 8 1 23.9 3.5
 -2 -8 -1 28.5 4
 -2 -8 -1 25.4 3.8
 2 -8 1 29.1 4.3
 -2 -8 -1 29 3
 2 -8 1 30.8 4.8
 -2 -8 -1 26.7 3.9
 -2 -8 -1 24.5 3.7
 2 -8 1 23.1 2.5
 2 -8 1 30.4 3.8
 2 8 1 22 3.5
 -2 8 -1 21.9 3.5
 -3 -8 -1 198.88 9.2
 -3 -8 -1 199.58 9.1
 3 -8 1 199.28 9.1
 3 -8 1 201.18 10.7
 3 -8 1 193.38 8.8
 -3 -8 -1 201.78 9.3
 -3 -8 -1 192.58 10.2
 3 -8 1 185.78 12.5
 3 -8 1 193.68 7.5
 -3 -8 -1 195.68 8.3
 3 8 1 191.58 9.7
 3 8 1 205.28 9.5
 -3 8 -1 199.78 9.2
 -4 -8 -1 6.7 2.1
 -4 -8 -1 4.8 1.9
 4 -8 1 7.9 2.5
 4 -8 1 6.5 2.7
 -4 -8 -1 9.1 2.3
 -4 -8 -1 6.1 2
 4 -8 1 8.9 2.7
 -4 8 -1 6.7 1.7
 -4 8 -1 7.9 2.3
 4 8 1 5.5 2.4
 5 -8 1 9.8 2.7
 -5 -8 -1 7.6 2.1
 -5 -8 -1 6.5 1.8
 -5 -8 -1 12.2 2.4
 -5 -8 -1 2.5 2.1
 5 -8 1 11.7 3.3
 5 -8 1 2.2 2.3
 -5 -8 -1 10.1 2.6
 -5 8 -1 8.2 2.5
 5 8 1 8.3 2.7
 -5 8 -1 7.5 1.9
 5 8 1 9.2 2.7
 -6 -8 -1 237.28 10.5
 -6 -8 -1 217.18 9.5
 6 -8 1 199.78 12.3
 -6 -8 -1 236.88 10.6
 -6 -8 -1 244.38 12.9
 6 -8 1 241.78 11
 6 -8 1 249.38 13.1
 -6 8 -1 226.88 8.4
 6 8 1 241.08 11
 6 8 1 251.97 11.7
 -6 8 -1 208.88 11.4
 -7 -8 -1 18.8 2.9
 -7 -8 -1 28.4 4.3
 7 -8 1 18.2 3.8
 -7 -8 -1 23.8 4.9
 7 -8 1 23.9 4.3
 -7 -8 -1 24.4 3.1
 -7 8 -1 19.7 2.7
 -7 8 -1 17.8 2.8
 7 8 1 14.6 3.2
 7 8 1 23.9 4.6
 8 -8 1 8.5 2.7
 8 -8 1 6.9 3
 -8 -8 -1 4.7 1.8
 -8 -8 -1 4.8 2.5
 -8 -8 -1 7.1 2.8
 -8 8 -1 3.9 1.7
 -8 8 -1 3.3 1.5
 -8 8 -1 5.1 1.8
 8 8 1 6.7 2.4
 8 8 1 2.2 2.2
 -9 -8 -1 7.2 2.8
 -9 -8 -1 5.6 2.2
 9 -8 1 5.4 2.2
 9 -8 1 11 4.8
 9 8 1 0.4 2.1
 9 8 1 4.3 2.2
 -9 8 -1 3.4 1.6
 -6 -9 1 23.4 4.7
 6 -9 -1 27 5.6
 6 -9 -1 26.3 4.2
 -6 -9 1 21.8 3.5
 6 9 -1 16.2 3.3
 6 9 -1 26.5 6.9
 5 -9 -1 17.8 4
 5 -9 -1 17.2 4.7
 -5 -9 1 20.4 3.3
 -5 -9 1 19.4 4.2
 5 -9 -1 23.8 4.1
 -5 9 1 10.3 3.5
 5 9 -1 15.9 3.4
 5 9 -1 18.8 4
 -4 -9 1 93.19 5.9
 4 -9 -1 98.49 7.7
 -4 -9 1 74.99 7.6
 4 -9 -1 69.99 7.9
 -4 -9 1 82.59 5.1
 4 -9 -1 83.99 6.4
 -4 9 1 68.89 6.4
 4 9 -1 97.49 6.9
 4 9 -1 96.19 6.5
 3 -9 -1 4.9 1.7
 3 -9 -1 8.8 3
 -3 -9 1 8.9 1.8
 3 -9 -1 7.4 4.5
 3 -9 -1 1.3 2.9
 -3 -9 1 4.3 2.2
 -3 -9 1 5.9 2
 -3 -9 1 8.7 3
 -3 -9 1 7.5 1.6
 -3 9 1 5.4 3
 3 9 -1 10.3 2.8
 -2 -9 1 25 2.7
 -2 -9 1 23.7 3.4
 -2 -9 1 23.4 3.4
 2 -9 -1 21.3 4.8
 2 -9 -1 26.9 3.3
 -2 -9 1 25 3
 2 -9 -1 17.5 3.7
 -2 -9 1 27.5 3.9
 2 -9 -1 25.2 4.1
 2 9 -1 22 3.9
 -2 9 1 25.4 4.3
 -1 -9 1 11.7 2.6
 -1 -9 1 11.4 3.4
 1 -9 -1 13.6 2.7
 1 -9 -1 14.1 3.1
 -1 -9 1 13.8 2.9
 1 -9 -1 12.7 3.6
 -1 -9 1 14.9 2.8
 -1 -9 1 15.2 2.7
 1 -9 -1 11.7 3.6
 0 -9 1 294.97 11.5
 0 -9 -1 278.27 11.9
 0 -9 1 282.97 12.2
 0 -9 1 289.67 11.8
 0 -9 -1 267.87 12.8
 0 -9 -1 289.87 12.5
 0 -9 1 293.47 11.6
 0 -9 -1 297.37 12.4
 -1 -9 -1 11.6 3
 1 -9 1 10.7 2.6
 -1 -9 -1 7 2.4
 1 -9 1 10 2.3
 -1 -9 -1 10.2 2.9
 1 -9 1 11.1 2.4
 -1 -9 -1 11.6 3
 1 -9 1 12.9 3.3
 -1 -9 -1 12.9 2.9
 1 9 1 10.1 3.8
 2 -9 1 68.79 4.3
 -2 -9 -1 71.59 5.9
 -2 -9 -1 77.79 5.7
 2 -9 1 72.39 5.2
 -2 -9 -1 62.29 5.1
 2 -9 1 69.29 6.3
 -2 -9 -1 66.99 6
 -2 -9 -1 62.19 4.9
 2 9 1 70.59 6.2
 3 -9 1 120.09 5.5
 -3 -9 -1 114.59 6.4
 3 -9 1 118.39 8.4
 3 -9 1 132.99 7.5
 -3 -9 -1 125.79 7.5
 -3 -9 -1 95.39 6.2
 3 -9 1 127.89 8.2
 -3 -9 -1 114.69 7.9
 3 9 1 114.29 7.2
 -4 -9 -1 10.3 2.9
 -4 -9 -1 9.5 3.2
 4 -9 1 8.4 3
 -4 -9 -1 8.9 2
 -4 -9 -1 9.8 2.3
 4 -9 1 10.2 2.8
 4 -9 1 8.2 3.7
 4 9 1 9.5 2.8
 4 9 1 9.3 2.5
 5 -9 1 18.3 3.9
 -5 -9 -1 12.9 3.4
 -5 -9 -1 18.9 3.6
 5 -9 1 2.4 3.6
 -5 -9 -1 10.8 3.2
 -5 -9 -1 15.8 3.2
 5 -9 1 12.1 3
 -5 -9 -1 13.7 2.4
 5 9 1 17.6 3.4
 5 9 1 8.6 2.9
 6 -9 1 -1.4 2.3
 -6 -9 -1 4.5 2
 -6 -9 -1 0.7 1.5
 6 -9 1 -1.7 2.3
 -6 -9 -1 -0.6 2
 -6 -9 -1 2.6 2.4
 6 9 1 4.3 2.6
 6 9 1 2.3 1.7
 16 0 -2 202.78 10.2
 -16 0 2 230.58 14.6
 16 0 -2 188.68 15.4
 16 0 -2 174.08 9.4
 -15 0 2 6.7 3.6
 15 0 -2 4.1 3.4
 15 0 -2 2.5 1.8
 14 0 -2 44.7 6.4
 14 0 -2 56.09 4.8
 14 0 -2 57.09 5.9
 13 0 -2 1.5 1.5
 13 0 -2 -0.6 2.1
 13 0 -2 -0.4 1.1
 -13 0 2 0 2.5
 12 0 -2 0.6 1.4
 -12 0 2 0.6 1.8
 12 0 -2 1 2
 12 0 -2 0.7 1.5
 12 0 -2 0.9 1.4
 11 0 -2 28.3 3.1
 11 0 -2 23.4 3.5
 11 0 -2 29.3 5.2
 -11 0 2 20 3.5
 -11 0 2 18.4 3.9
 11 0 -2 20.8 3.4
 10 0 -2 874.81 26.3
 10 0 -2 890.71 26.6
 -10 0 2 919.81 30.5
 10 0 -2 935.01 30
 10 0 -2 926.71 27.1
 -10 0 2 933.81 27.4
 -9 0 2 146.19 8.7
 9 0 -2 148.79 9.8
 9 0 -2 142.59 6.7
 9 0 -2 153.98 6.8
 -9 0 2 156.68 7.1
 9 0 -2 160.58 6.6
 -8 0 2 1269.57 34
 -8 0 2 1207.28 36.4
 8 0 -2 1193.98 33.4
 8 0 -2 1196.28 33.7
 8 0 -2 1196.98 33.2
 8 0 -2 1223.18 36
 7 0 -2 0.1 0.7
 7 0 -2 0.2 0.9
 -7 0 2 0.6 0.7
 -7 0 2 0.3 1.1
 7 0 -2 0.2 0.7
 7 0 -2 1.2 0.9
 6 0 -2 218.68 7.8
 -6 0 2 221.08 9.3
 -6 0 2 229.68 7.9
 6 0 -2 216.28 7.5
 6 0 -2 235.58 9.3
 6 0 -2 218.38 7.7
 -5 0 2 31.1 2.9
 5 0 -2 34.7 3
 5 0 -2 31.8 2.1
 5 0 -2 30.1 2
 -5 0 2 37.7 2.3
 5 0 -2 37 2.3
 4 0 -2 16.3 1.9
 -4 0 2 16 1.4
 -4 0 2 17.8 2.4
 4 0 -2 13.3 1.3
 4 0 -2 16.7 1.6
 4 0 -2 14.5 1.3
 -3 0 2 46 2.8
 -3 0 2 48.8 2.2
 -3 0 2 50.39 2.3
 3 0 -2 53.59 2.4
 3 0 -2 50.79 2.2
 3 0 -2 48.1 2.8
 3 0 -2 47.2 2.2
 -2 0 2 1248.68 44.3
 2 0 -2 1313.67 44.5
 1 0 -2 15.4 0.8
 1 0 -2 15.3 1.1
 1 0 -2 16.9 1.1
 -1 0 2 16.2 0.8
 1 0 -2 17 1
 1 0 -2 17.1 0.9
 0 0 -2 480.15 12.5
 0 0 2 471.25 12.8
 -1 0 -2 3 0.6
 -1 0 -2 3.7 0.6
 1 0 2 4.9 0.6
 -1 0 -2 5.2 1.1
 1 0 2 3 0.5
 1 0 2 3.1 0.8
 -2 0 -2 41.9 2
 -2 0 -2 41.4 2.4
 2 0 2 42.7 2.5
 -2 0 -2 43.8 2.2
 -2 0 -2 44.2 1.7
 2 0 2 40.2 1.9
 3 0 2 57.29 2.4
 -3 0 -2 63.29 3.1
 -3 0 -2 65.19 2.8
 -3 0 -2 57.59 3.3
 3 0 2 61.49 2.7
 3 0 2 58.89 3.4
 -3 0 -2 61.29 2.3
 -4 0 -2 945.11 26.4
 4 0 2 942.31 24.6
 -4 0 -2 930.31 25
 -4 0 -2 915.81 24.3
 4 0 2 871.51 24.9
 4 0 2 953.3 26.5
 -5 0 -2 52.59 2.5
 5 0 2 52.19 2.7
 5 0 2 55.79 3.1
 -5 0 -2 47.8 3.7
 5 0 2 53.99 3.9
 -5 0 -2 50.49 3
 6 0 2 488.75 16
 -6 0 -2 459.75 13.1
 -6 0 -2 459.75 15.8
 -6 0 -2 439.96 14
 6 0 2 443.26 13.9
 6 0 2 448.96 13.5
 7 0 2 13.1 2.8
 7 0 2 9.8 1.6
 -7 0 -2 15.9 2.3
 7 0 2 11.7 1.9
 -7 0 -2 13 2.8
 8 0 2 239.18 9.1
 -8 0 -2 237.18 9.3
 -8 0 -2 239.58 11.1
 -8 0 -2 250.17 10.9
 8 0 2 226.48 8.5
 8 0 2 237.68 11
 9 0 2 10.4 2.8
 -9 0 -2 12.7 3.3
 -9 0 -2 8.5 2.5
 9 0 2 11.7 2.4
 9 0 2 10.5 2
 -9 0 -2 7.4 1.8
 -10 0 -2 11.1 3
 -10 0 -2 13.9 3.3
 10 0 2 17.4 2.6
 10 0 2 8.8 2.8
 10 0 2 18 2.8
 10 0 2 15.1 2.6
 11 0 2 78.09 6.9
 11 0 2 79.09 5.2
 -11 0 -2 86.69 7
 -11 0 -2 71.19 6.7
 11 0 2 79.19 4.8
 12 0 2 285.77 11.3
 -12 0 -2 284.57 15
 12 0 2 289.87 11.8
 -12 0 -2 311.47 14.7
 -13 0 -2 20.6 4.5
 13 0 2 13.5 3.3
 13 0 2 17.2 3.2
 13 0 2 18.8 3
 -14 0 -2 9.4 5.4
 14 0 2 21 6.4
 15 0 2 0.1 1.8
 15 0 2 3.7 4.3
 -15 0 -2 2.3 3
 -16 -1 2 60.09 8.5
 16 -1 -2 41.5 4.1
 16 -1 -2 71.99 10.2
 16 -1 -2 56.99 5.5
 -16 1 2 45.1 7.3
 16 1 -2 45.2 5
 15 -1 -2 3.8 3
 15 -1 -2 5.3 3.5
 -15 -1 2 2.3 2.8
 15 1 -2 5.2 3.2
 15 1 -2 0.8 1.9
 15 1 -2 4 2.2
 -14 -1 2 7.6 3.7
 -14 -1 2 2.9 2.7
 14 -1 -2 3.8 3.1
 14 -1 -2 7.2 2.1
 14 -1 -2 3.5 2.1
 14 1 -2 0.6 1.3
 14 1 -2 5.2 2.8
 14 1 -2 6.3 2.4
 14 1 -2 5.8 2
 13 -1 -2 19.3 4.2
 -13 -1 2 22.6 5
 -13 -1 2 27.4 5.3
 13 -1 -2 19.1 3.1
 13 1 -2 25 4.1
 -13 1 2 15.8 6.1
 13 1 -2 17.7 2.9
 13 1 -2 22.5 4.4
 13 1 -2 18.1 2.9
 12 -1 -2 143.19 9.7
 12 -1 -2 134.39 7.3
 -12 -1 2 141.99 9.7
 12 -1 -2 137.89 6.9
 -12 1 2 131.49 9.9
 12 1 -2 144.29 9.3
 12 1 -2 142.79 8
 12 1 -2 134.69 6.6
 11 -1 -2 112.19 6.4
 11 -1 -2 117.19 6
 11 -1 -2 124.49 8.6
 -11 -1 2 107.19 6.3
 -11 -1 2 115.79 8.3
 11 -1 -2 113.99 6.9
 11 1 -2 110.69 5.8
 11 1 -2 111.39 6.8
 11 1 -2 113.69 5.7
 11 1 -2 121.09 8.1
 -11 1 2 121.09 9
 -10 -1 2 380.76 15.8
 10 -1 -2 389.56 13
 -10 -1 2 387.06 13.6
 10 -1 -2 382.26 16.1
 10 -1 -2 355.46 13
 10 -1 -2 369.86 13.5
 10 1 -2 384.66 13.2
 10 1 -2 381.96 14
 10 1 -2 373.46 12.7
 -10 1 2 379.76 16.7
 10 1 -2 405.86 16.1
 -9 -1 2 402.36 15.9
 9 -1 -2 411.96 16.3
 9 -1 -2 391.56 13.4
 -9 -1 2 412.86 13.8
 9 -1 -2 393.56 13.8
 9 -1 -2 401.86 13.2
 -9 1 2 390.56 16.5
 9 1 -2 403.16 13
 9 1 -2 429.56 14.6
 9 1 -2 415.56 13.1
 9 1 -2 409.16 15.5
 -9 1 2 413.06 14.3
 8 -1 -2 155.28 6.5
 -8 -1 2 154.78 6.6
 8 -1 -2 151.68 6.2
 -8 -1 2 158.28 8.1
 8 -1 -2 155.08 6.7
 8 -1 -2 160.28 8.5
 -8 1 2 155.58 7
 8 1 -2 154.98 7.9
 8 1 -2 150.08 7
 -8 1 2 149.39 8.6
 8 1 -2 152.08 6.1
 8 1 -2 147.59 5.9
 7 -1 -2 134.59 5.4
 -7 -1 2 132.49 6.9
 7 -1 -2 134.49 7.4
 7 -1 -2 136.69 6
 -7 -1 2 131.69 5.7
 7 -1 -2 131.79 5.7
 -7 -1 2 134.29 5.7
 7 1 -2 124.69 5.1
 7 1 -2 145.79 7
 -7 1 2 135.69 7.6
 7 1 -2 136.09 5.3
 7 1 -2 131.69 6.1
 -7 1 2 136.59 6.1
 6 -1 -2 1378.66 37.4
 6 -1 -2 1497.25 40.4
 -6 -1 2 1456.15 39.5
 -6 -1 2 1424.26 37.7
 -6 -1 2 1399.66 38
 6 -1 -2 1411.66 38.1
 6 -1 -2 1391.26 37.8
 -6 1 2 1381.36 40.4
 6 1 -2 1412.16 38.5
 6 1 -2 1402.76 37.2
 6 1 -2 1444.16 37.3
 -6 1 2 1379.46 38.3
 6 1 -2 1451.45 39.3
 -5 -1 2 892.01 25.9
 5 -1 -2 924.71 24.9
 -5 -1 2 946.21 26
 -5 -1 2 892.91 24.5
 5 -1 -2 935.01 26.9
 -5 -1 2 872.71 24.9
 5 1 -2 948.41 25.9
 5 1 -2 910.61 24.2
 -5 1 2 889.81 25.2
 5 1 -2 899.01 25.4
 5 1 -2 917.21 24.2
 -5 1 2 899.21 27
 4 -1 -2 166.58 7.1
 -4 -1 2 177.38 6.2
 -4 -1 2 165.08 6.4
 -4 -1 2 177.68 5.6
 4 -1 -2 158.28 5.8
 -4 -1 2 183.38 6.8
 4 -1 -2 171.88 6.1
 4 1 -2 183.08 6.5
 -4 1 2 176.68 7.4
 4 1 -2 186.58 5.4
 4 1 -2 173.08 6.4
 -4 1 2 164.48 6.1
 4 1 -2 167.38 5.3
 -3 -1 2 93.49 4.1
 3 -1 -2 87.79 3.5
 3 -1 -2 90.89 4.5
 -3 -1 2 91.39 3.1
 -3 -1 2 92.99 3.8
 -3 -1 2 93.19 3.1
 -3 -1 2 93.49 3.8
 3 -1 -2 92.89 3.7
 3 1 -2 93.19 2.9
 3 1 -2 86.69 2.9
 -3 1 2 91.79 4.6
 -3 1 2 102.89 3.9
 -3 1 2 94.59 3.5
 3 1 -2 93.19 3.7
 3 1 -2 91.59 3.2
 -2 -1 2 428.16 11
 2 -1 -2 396.66 11.3
 -2 -1 2 394.86 10.9
 2 -1 -2 403.86 12.3
 -2 -1 2 413.76 11.1
 2 -1 -2 407.76 11.5
 -2 -1 2 412.26 10.5
 -2 -1 2 416.06 10.5
 -2 1 2 417.96 11.3
 2 1 -2 409.86 11.7
 2 1 -2 404.46 11.8
 2 1 -2 406.86 11.1
 -2 1 2 405.66 12.5
 -2 1 2 405.26 11.1
 2 1 -2 381.76 10.9
 -2 1 2 399.56 11.5
 1 -1 -2 2063.69 66.39
 1 -1 -2 2110.39 64.89
 0 -1 2 3380.56 90.39
 0 -1 -2 3338.37 95.89
 0 1 -2 3212.28 89.69
 0 1 2 3461.85 95.89
 1 -1 2 2223.38 68.99
 -1 -1 -2 2175.48 69.69
 1 1 2 2266.97 69.69
 -2 -1 -2 2485.85 81.89
 2 -1 2 2595.64 82.99
 2 1 2 2551.14 81.49
 -2 1 -2 2313.87 79.99
 -3 -1 -2 78.29 3.4
 3 -1 2 79.39 4.1
 -3 -1 -2 77.39 3.9
 3 -1 2 79.29 2.3
 -3 -1 -2 80.39 3.2
 -3 -1 -2 78.09 3.9
 3 -1 2 73.09 3.3
 -3 1 -2 74.89 4
 3 1 2 77.89 3.5
 3 1 2 77.69 3.9
 -3 1 -2 74.59 3.2
 3 1 2 78.79 3.1
 4 -1 2 1174.88 33.5
 -4 -1 -2 1139.29 32
 4 -1 2 1206.58 30.7
 -4 -1 -2 1192.98 31.8
 -4 -1 -2 1238.28 33.3
 -4 -1 -2 1181.68 33.2
 4 -1 2 1255.57 32.2
 -4 1 -2 1165.28 32
 4 1 2 1222.98 31.7
 4 1 2 1215.78 32.4
 4 1 2 1239.28 33.4
 -4 1 -2 1193.08 33.5
 -5 -1 -2 4618.14 154.78
 5 -1 2 4813.02 160.18
 5 1 2 4544.25 155.38
 -5 1 -2 4743.63 156.48
 -6 -1 -2 48.5 3.9
 -6 -1 -2 47.5 2.9
 -6 -1 -2 53.19 4
 6 -1 2 47.6 3.7
 6 -1 2 49.5 2.4
 6 -1 2 55.39 4.3
 -6 -1 -2 43.6 2.9
 -6 1 -2 40.6 3.8
 -6 1 -2 49 4.7
 6 1 2 43.2 3.1
 6 1 2 45.9 2.8
 6 1 2 48 3.9
 -7 -1 -2 39.5 2.7
 7 -1 2 35.8 2.3
 7 -1 2 40.4 3.1
 7 -1 2 32.8 3.8
 -7 -1 -2 39.8 3.9
 -7 -1 -2 36.2 3.7
 -7 -1 -2 39.4 2.9
 -7 1 -2 38.9 3.1
 7 1 2 41.8 3.9
 -7 1 -2 37.1 4
 7 1 2 35.8 3.2
 7 1 2 39 3
 -8 -1 -2 2845.52 77.59
 -8 -1 -2 2815.02 74.99
 8 -1 2 2974.2 78.39
 -8 -1 -2 2921.61 77.79
 8 -1 2 2795.42 73.39
 8 -1 2 2776.72 75.09
 -8 1 -2 2854.21 78.19
 -8 1 -2 2797.82 75.19
 8 1 2 2951 77.79
 8 1 2 2894.51 75.29
 8 1 2 2780.32 74.39
 9 -1 2 140.69 6.8
 9 -1 2 159.08 9.1
 -9 -1 -2 135.89 8.3
 -9 -1 -2 137.29 6.7
 -9 -1 -2 144.69 8.4
 -9 -1 -2 131.59 6
 9 -1 2 142.29 5.7
 9 1 2 133.29 5.9
 9 1 2 128.89 6.6
 9 1 2 133.89 6.3
 9 1 2 147.59 8.5
 -9 1 -2 139.59 8.6
 -9 1 -2 137.39 6.9
 -10 -1 -2 0.7 1.5
 -10 -1 -2 2.9 2
 -10 -1 -2 1.4 1.2
 -10 -1 -2 -0.6 0.9
 10 -1 2 1 1.6
 10 -1 2 1.8 1.5
 10 -1 2 -0.4 1
 10 1 2 0.2 1.1
 10 1 2 2.7 1.5
 10 1 2 1 1
 -10 1 -2 1 1.7
 10 1 2 0.7 1.6
 11 -1 2 72.59 5.3
 -11 -1 -2 67.19 5
 11 -1 2 81.69 7.1
 -11 -1 -2 69.49 6.5
 11 -1 2 69.19 4.1
 -11 -1 -2 71.69 6.5
 11 1 2 67.49 4.6
 -11 1 -2 64.09 10.8
 11 1 2 72.79 4.5
 11 1 2 67.99 6.6
 11 1 2 67.69 4.9
 -11 1 -2 71.59 6.2
 12 -1 2 7.3 3.1
 -12 -1 -2 10.5 3
 -12 -1 -2 8.4 3.1
 12 -1 2 10.2 2.6
 12 -1 2 8.7 1.9
 12 1 2 15.7 2.8
 12 1 2 12 2.6
 12 1 2 8.2 3.4
 -12 1 -2 11.5 4.1
 12 1 2 9.3 2.4
 -12 1 -2 8.2 3
 -13 -1 -2 7 2.7
 13 -1 2 2.8 1.2
 13 -1 2 7.7 3.8
 -13 -1 -2 -0.2 2.3
 13 -1 2 5.5 2.4
 13 1 2 5.1 1.8
 13 1 2 5.8 2.3
 13 1 2 2.3 2.3
 -13 1 -2 0.4 2.3
 14 -1 2 316.97 13.5
 -14 -1 -2 321.07 16.8
 14 -1 2 328.57 17.6
 14 1 2 325.27 17.1
 14 1 2 316.17 12.8
 15 -1 2 33 6.9
 -15 -1 -2 26.6 6.3
 15 -1 2 27.7 4.4
 15 1 2 27.1 4
 15 1 2 30.4 8.7
 -15 1 -2 28.4 5.8
 15 -2 -2 333.67 18
 15 -2 -2 331.97 12.4
 -15 -2 2 303.87 17.4
 15 -2 -2 342.17 14.3
 15 2 -2 296.97 11.7
 15 2 -2 332.57 15.2
 15 2 -2 331.87 17
 15 2 -2 319.17 12.6
 15 2 -2 335.17 13.9
 15 2 -2 325.97 11.9
 14 -2 -2 23.4 5
 -14 -2 2 40 7
 -14 -2 2 26.8 5.2
 14 -2 -2 35.3 3.3
 14 -2 -2 31 4.5
 14 2 -2 34.8 4.5
 14 2 -2 37.3 6.3
 14 2 -2 30.8 5
 14 2 -2 29 3.1
 14 2 -2 29.9 3.1
 14 2 -2 33.2 3.5
 -13 -2 2 16.7 4.4
 13 -2 -2 12.9 2.5
 13 -2 -2 10.9 3.4
 13 -2 -2 15.6 3.4
 -13 -2 2 10 3.8
 13 2 -2 13.4 2.9
 13 2 -2 17.2 3.6
 13 2 -2 14.7 3.6
 13 2 -2 13.6 2.2
 13 2 -2 18.5 2.6
 12 -2 -2 418.46 14.2
 -12 -2 2 388.86 17.8
 12 -2 -2 427.96 16
 12 -2 -2 431.86 19.1
 -12 2 2 384.66 20.5
 12 2 -2 422.66 15.1
 12 2 -2 433.86 17.8
 12 2 -2 443.06 16.9
 12 2 -2 415.76 13.7
 12 2 -2 425.26 13.7
 -11 -2 2 459.85 19.3
 11 -2 -2 427.06 14.2
 -11 -2 2 446.56 18
 11 -2 -2 450.05 15.9
 11 -2 -2 431.06 18.6
 -11 -2 2 412.36 15.2
 -11 2 2 425.86 19.2
 11 2 -2 440.56 16.7
 11 2 -2 435.56 13.8
 11 2 -2 450.55 17.5
 11 2 -2 421.96 13.7
 10 -2 -2 138.09 8.9
 10 -2 -2 127.19 6.6
 -10 -2 2 137.09 8.3
 10 -2 -2 119.39 5.7
 10 -2 -2 126.79 6.8
 -10 -2 2 137.99 9.1
 -10 -2 2 134.49 6.6
 10 2 -2 131.99 7.9
 -10 2 2 114.69 8.8
 10 2 -2 137.59 5.7
 -10 2 2 147.29 11
 10 2 -2 139.89 7.7
 9 -2 -2 34.3 5.2
 9 -2 -2 30.5 2.6
 -9 -2 2 29.8 3.8
 -9 -2 2 25.1 2.7
 9 -2 -2 28.4 2.8
 9 -2 -2 24 3.2
 9 2 -2 25.9 2.2
 -9 2 2 31.7 4.1
 -9 2 2 29.1 5.1
 9 2 -2 30.3 3.8
 9 2 -2 28.5 2.3
 9 2 -2 26.6 3.9
 -8 -2 2 15.6 2.2
 8 -2 -2 10.4 2.1
 -8 -2 2 11.4 2.4
 8 -2 -2 10.8 2.8
 8 -2 -2 12.1 2.4
 8 -2 -2 11.1 1.8
 -8 2 2 15.4 2.8
 -8 2 2 11.8 3.4
 8 2 -2 15.3 2.7
 8 2 -2 9.9 2.2
 8 2 -2 11.6 2
 8 2 -2 14.3 1.7
 8 2 -2 14.3 1.7
 -7 -2 2 110.09 6.4
 7 -2 -2 114.49 5.6
 -7 -2 2 117.59 6.2
 7 -2 -2 108.29 6.9
 -7 -2 2 111.29 5.5
 -7 -2 2 112.69 5
 7 -2 -2 111.69 5.3
 -7 2 2 121.59 7.4
 7 2 -2 116.49 6.2
 7 2 -2 114.39 5.2
 -7 2 2 118.09 5.8
 7 2 -2 113.79 4.3
 7 2 -2 112.39 4.3
 7 2 -2 115.09 6
 6 -2 -2 706.03 20.2
 -6 -2 2 692.83 19.2
 6 -2 -2 666.43 19.8
 6 -2 -2 704.83 27
 -6 -2 2 675.93 21.2
 -6 -2 2 663.13 20.3
 -6 -2 2 700.63 20.7
 6 2 -2 655.33 19.5
 6 2 -2 691.33 18.3
 6 2 -2 668.23 19.2
 6 2 -2 699.73 18.3
 6 2 -2 690.93 21
 -6 2 2 693.23 21.8
 6 2 -2 673.63 20.4
 5 -2 -2 53.59 3.3
 -5 -2 2 56.69 3.4
 -5 -2 2 52.59 3.7
 -5 -2 2 53.59 3.3
 5 -2 -2 51.69 3.1
 5 -2 -2 53.69 4.3
 -5 -2 2 56.89 2.7
 5 2 -2 56.79 3.7
 -5 2 2 55.09 2.8
 -5 2 2 57.89 4.5
 5 2 -2 55.69 2.9
 5 2 -2 54.29 2.1
 5 2 -2 58.29 2.1
 5 2 -2 58.59 3.1
 -5 2 2 56.09 3.5
 5 2 -2 53.89 3.3
 -4 -2 2 896.41 25.3
 4 -2 -2 886.81 25
 -4 -2 2 936.71 23.8
 -4 -2 2 938.31 25.7
 4 -2 -2 904.81 24.8
 4 -2 -2 934.91 26.8
 -4 -2 2 895.11 25.9
 4 2 -2 851.51 24.5
 4 2 -2 951.7 24.7
 -4 2 2 907.31 24.3
 -4 2 2 923.71 27.1
 4 2 -2 876.51 24.4
 -4 2 2 864.81 25.1
 4 2 -2 924.71 25.8
 3 -2 -2 1496.55 42.3
 -3 -2 2 1593.54 40.2
 -3 -2 2 1534.35 40.3
 3 -2 -2 1551.74 40.9
 -3 -2 2 1542.05 41.6
 -3 -2 2 1591.74 41.3
 -3 2 2 1580.14 42.7
 -3 2 2 1553.34 40.3
 3 2 -2 1583.54 41.6
 -3 2 2 1514.05 41
 2 -2 -2 2343.37 60.39
 1 -2 -2 816.92 21.1
 1 -2 -2 860.71 21.9
 1 -2 -2 841.52 21.9
 -1 -2 2 820.12 22.4
 1 -2 -2 856.51 22.3
 -1 -2 2 823.62 21.9
 1 -2 -2 821.52 23.3
 -1 -2 2 803.32 21
 1 -2 -2 808.22 21.6
 -1 -2 2 836.32 21.9
 -1 -2 2 811.32 22.6
 -1 -2 2 846.32 21
 -1 -2 2 805.22 22.2
 1 -2 -2 833.42 22.8
 1 -2 -2 805.42 22
 -1 2 2 800.72 22.2
 -1 2 2 804.52 21.6
 -1 2 2 829.32 21.6
 -1 2 2 813.32 22.1
 1 2 -2 816.52 22.5
 1 2 -2 798.92 21.9
 0 -2 -2 503.15 13.7
 0 -2 -2 471.05 13
 0 -2 2 499.65 13.4
 0 -2 2 452.15 14.5
 0 -2 -2 491.75 14.3
 0 -2 -2 505.45 13.9
 0 -2 2 487.55 13.4
 0 -2 -2 487.25 13.4
 0 -2 -2 486.75 13.3
 0 -2 -2 485.65 13.3
 0 -2 2 508.35 14.3
 0 -2 2 479.75 13.1
 0 -2 2 482.75 12.6
 0 -2 2 488.65 13.2
 0 2 2 467.85 14
 0 2 2 470.65 13
 0 2 -2 497.85 13.3
 0 2 2 478.15 13.3
 0 2 -2 479.95 13.9
 0 2 -2 468.35 13.1
 0 2 -2 463.75 13.2
 0 2 2 485.95 13.4
 0 2 -2 472.85 13.9
 0 2 -2 475.45 13.7
 0 2 2 483.75 14
 1 -2 2 46.1 1.7
 -1 -2 -2 46.1 2.1
 1 -2 2 46.3 2.5
 1 -2 2 49.4 2.3
 -1 -2 -2 48.6 2.8
 1 -2 2 47.8 2.3
 1 -2 2 47.5 2.2
 1 -2 2 44.6 2
 -1 -2 -2 46.4 2.8
 -1 -2 -2 48.9 2.3
 1 2 2 48.2 2.8
 -1 2 -2 49.8 2.6
 -1 2 -2 45.7 1.9
 1 2 2 44.7 2.2
 1 2 2 47 2.8
 -1 2 -2 45.9 2.7
 -1 2 -2 45.8 1.8
 1 2 2 44.5 2.3
 1 2 2 46.7 2
 2 -2 2 571.54 15.3
 -2 -2 -2 553.34 16.8
 -2 -2 -2 573.84 16.5
 2 -2 2 564.64 15.6
 -2 -2 -2 572.64 15.4
 2 -2 2 581.34 16.6
 -2 -2 -2 537.55 16.5
 -2 -2 -2 582.24 15.6
 2 2 2 557.54 15.6
 -2 2 -2 553.64 15.5
 2 2 2 590.54 15.8
 2 2 2 562.34 16.5
 2 2 2 561.04 16.8
 2 2 2 570.34 15.2
 -2 2 -2 553.04 16.6
 -2 2 -2 565.14 14.7
 3 -2 2 269.67 8.5
 -3 -2 -2 265.37 9.2
 3 -2 2 270.67 9.6
 -3 -2 -2 269.77 8.1
 -3 -2 -2 273.07 9.7
 -3 -2 -2 278.77 9.3
 3 2 2 254.87 9.2
 -3 2 -2 267.27 8.4
 3 2 2 261.67 8.3
 -3 2 -2 262.97 9.5
 3 2 2 264.27 9.6
 -3 2 -2 262.27 7.4
 3 2 2 263.57 7.9
 -4 -2 -2 214.58 8.8
 -4 -2 -2 207.18 8
 4 -2 2 229.18 9
 -4 -2 -2 223.68 7.3
 -4 -2 -2 237.58 8.5
 4 -2 2 226.68 7.7
 -4 2 -2 222.28 7.7
 4 2 2 218.28 8.5
 4 2 2 222.28 7
 4 2 2 194.58 8.1
 4 2 2 231.88 7.5
 -4 2 -2 229.28 9
 -5 -2 -2 1400.46 39
 -5 -2 -2 1380.56 38.3
 5 -2 2 1438.06 39.9
 -5 -2 -2 1397.26 37.4
 5 -2 2 1407.16 37.9
 -5 -2 -2 1450.65 39.8
 5 2 2 1429.36 39.2
 -5 2 -2 1399.06 39.9
 5 2 2 1410.66 38.8
 5 2 2 1372.86 36.9
 -5 2 -2 1426.26 38
 5 2 2 1372.86 37.4
 6 -2 2 2.9 1.1
 -6 -2 -2 3 1.5
 -6 -2 -2 6.4 1.6
 6 -2 2 2.9 1.6
 6 -2 2 5.1 0.8
 -6 -2 -2 5.4 1.8
 -6 -2 -2 6.7 1.5
 -6 2 -2 5.9 1.5
 6 2 2 5.5 1.3
 6 2 2 3.4 1.3
 6 2 2 4.5 1.1
 6 2 2 4.5 1.5
 -6 2 -2 5.4 2
 -7 -2 -2 75.69 4.2
 -7 -2 -2 80.39 5.8
 7 -2 2 73.39 3
 -7 -2 -2 79.69 5.3
 -7 -2 -2 74.69 4.4
 7 -2 2 79.09 5.8
 7 -2 2 76.49 4.5
 -7 2 -2 75.19 5.8
 7 2 2 80.09 3.9
 -7 2 -2 67.19 4.3
 7 2 2 77.29 4.9
 7 2 2 71.99 5.2
 8 -2 2 27.5 4.2
 -8 -2 -2 27.6 2.8
 8 -2 2 36.8 3.3
 -8 -2 -2 29.1 3.6
 -8 -2 -2 26.4 4.2
 -8 -2 -2 32.3 3
 8 -2 2 31.2 1.9
 8 2 2 28.5 3.2
 -8 2 -2 27.4 4.2
 8 2 2 33.1 2.7
 -8 2 -2 29 3
 8 2 2 35 3.9
 9 -2 2 15.5 2.5
 -9 -2 -2 12.1 3.1
 -9 -2 -2 8.2 1.9
 9 -2 2 9.8 2.2
 9 -2 2 8.1 2.6
 -9 -2 -2 15.6 3.5
 9 2 2 12.3 1.9
 -9 2 -2 12.7 2.7
 9 2 2 13.1 2.7
 -9 2 -2 12.4 3.2
 9 2 2 11.1 1.9
 9 2 2 15.9 3
 10 -2 2 193.28 6.7
 10 -2 2 209.58 11.5
 -10 -2 -2 190.28 10.4
 10 -2 2 186.08 8.8
 -10 -2 -2 195.78 11.6
 10 -2 2 158.08 7.7
 -10 -2 -2 205.08 11.1
 10 2 2 190.68 10.6
 10 2 2 189.38 9.2
 -10 2 -2 176.78 8.7
 10 2 2 190.28 7.4
 10 2 2 195.88 7.9
 -11 -2 -2 6.5 1.8
 -11 -2 -2 8 3.1
 -11 -2 -2 4.3 2.6
 11 -2 2 6.7 2.3
 11 -2 2 8.2 1.5
 11 -2 2 9.8 3.8
 11 2 2 6.8 1.7
 -11 2 -2 3.8 2.6
 11 2 2 5.8 2.5
 11 2 2 5.2 2.2
 -12 -2 -2 16.7 5.2
 12 -2 2 20.1 1.9
 12 -2 2 26.3 5.2
 -12 -2 -2 25.9 4.8
 12 -2 2 16.8 3.3
 12 2 2 29.7 5.5
 -12 2 -2 29.4 4.9
 12 2 2 20.5 3
 12 2 2 21.3 4.2
 12 2 2 21.3 2.7
 13 -2 2 8.1 3.5
 13 -2 2 11.7 3
 13 2 2 5.9 3
 13 2 2 5.4 2
 13 2 2 1.8 1.5
 -13 2 -2 2.8 2.9
 14 -2 2 28 4.4
 -14 -2 -2 33.2 6.2
 -14 -2 -2 22.8 5.5
 14 -2 2 18.2 5.4
 14 2 2 19.7 4.7
 14 2 2 27 3.7
 14 2 2 21.2 3.9
 -15 -2 -2 90.99 9.1
 15 -2 2 97.69 7.2
 15 -2 2 83.39 9.4
 15 2 2 88.79 8.5
 15 2 2 85.29 5.9
 15 2 2 76.69 9.3
 15 -3 -2 65.79 4.2
 -15 -3 2 73.19 9.7
 15 -3 -2 71.49 8.6
 15 -3 -2 71.09 6.2
 15 3 -2 71.09 7.9
 15 3 -2 60.79 5.1
 15 3 -2 55.59 6.3
 15 3 -2 46.6 4.4
 15 3 -2 76.59 9.5
 -14 -3 2 127.59 10.8
 14 -3 -2 125.09 6.3
 -14 -3 2 131.19 9.9
 14 -3 -2 125.79 8
 14 -3 -2 129.99 10.6
 14 3 -2 134.99 9.8
 14 3 -2 120.79 5.2
 14 3 -2 132.39 8.1
 14 3 -2 135.39 9.2
 14 3 -2 134.39 7.4
 13 -3 -2 39.2 5.1
 13 -3 -2 43.8 7.4
 -13 -3 2 40.5 6.6
 -13 -3 2 41.8 6.5
 13 -3 -2 35.2 3.1
 13 3 -2 39.5 6
 13 3 -2 32.3 4.4
 13 3 -2 32.5 5
 13 3 -2 37.4 2.6
 -12 -3 2 58.79 6.2
 -12 -3 2 66.89 8.5
 12 -3 -2 46.1 7.9
 12 -3 -2 54.09 3.8
 12 -3 -2 69.29 5.4
 12 3 -2 57.99 3.2
 12 3 -2 70.89 6.3
 -12 3 2 53.69 4.1
 12 3 -2 59.09 4.9
 12 3 -2 53.69 3
 12 3 -2 59.49 5.8
 12 3 -2 58.59 4.4
 11 -3 -2 171.38 8.7
 -11 -3 2 205.78 11.8
 11 -3 -2 165.98 6.9
 -11 -3 2 163.68 9.5
 -11 -3 2 159.38 7.8
 11 -3 -2 169.88 10.8
 11 3 -2 167.68 8.2
 11 3 -2 174.58 7.8
 11 3 -2 176.28 9.5
 -11 3 2 174.98 7.6
 11 3 -2 157.08 9.3
 11 3 -2 164.78 5.9
 11 3 -2 159.68 5.8
 -10 -3 2 124.79 6.3
 10 -3 -2 123.69 5.5
 10 -3 -2 121.59 8.8
 10 -3 -2 113.39 6.6
 -10 -3 2 123.69 8.8
 -10 -3 2 122.79 7.8
 10 3 -2 126.39 6.6
 10 3 -2 124.29 4.5
 -10 3 2 118.79 5.8
 10 3 -2 128.29 7.5
 10 3 -2 121.19 4.5
 10 3 -2 131.29 6.3
 -10 3 2 128.09 9.2
 -9 -3 2 174.08 8.8
 9 -3 -2 170.38 10.1
 -9 -3 2 170.68 10
 9 -3 -2 162.88 8
 -9 -3 2 160.58 7.1
 9 -3 -2 154.38 7.4
 -9 3 2 159.38 9.1
 9 3 -2 174.68 9.2
 -9 3 2 176.18 10.6
 9 3 -2 171.58 8.5
 9 3 -2 169.58 5.4
 9 3 -2 167.28 7.2
 9 3 -2 163.68 8
 -9 3 2 172.68 8.4
 9 3 -2 163.88 5.3
 -8 -3 2 187.78 8.5
 -8 -3 2 175.08 9.7
 -8 -3 2 177.68 7
 8 -3 -2 176.78 8
 8 -3 -2 161.78 7.4
 8 3 -2 187.68 7.4
 8 3 -2 188.58 8.4
 8 3 -2 177.08 5.1
 -8 3 2 168.78 10.1
 8 3 -2 176.28 8.9
 8 3 -2 173.68 7.6
 -8 3 2 166.78 6.8
 -8 3 2 171.28 8.2
 7 -3 -2 149.29 6.8
 -7 -3 2 149.99 8.4
 -7 -3 2 140.59 5.7
 7 -3 -2 141.59 8.3
 7 -3 -2 135.79 6.3
 -7 -3 2 143.79 6.9
 -7 3 2 147.79 8.8
 -7 3 2 134.59 6.9
 7 3 -2 157.38 7.3
 7 3 -2 147.89 7.7
 7 3 -2 131.19 6.3
 -7 3 2 146.79 5.9
 7 3 -2 150.98 6.3
 6 -3 -2 114.19 5.7
 6 -3 -2 122.49 5.6
 -6 -3 2 122.39 6.6
 -6 -3 2 112.29 5.9
 -6 -3 2 119.39 4.7
 6 -3 -2 112.79 7.1
 -6 -3 2 119.09 5.7
 -6 -3 2 123.59 7.1
 6 3 -2 123.59 5.6
 -6 3 2 111.89 7.3
 -6 3 2 117.49 5
 6 3 -2 119.89 6.6
 -6 3 2 114.49 6
 6 3 -2 118.19 5.5
 6 3 -2 129.59 5.4
 5 -3 -2 2682.33 68.89
 -5 -3 2 2595.34 70.49
 -5 -3 2 2695.93 67.49
 -5 -3 2 2691.53 71.19
 5 -3 -2 2684.13 69.39
 5 -3 -2 2643.04 71.59
 -5 -3 2 2645.34 69.99
 -5 3 2 2612.24 69.59
 -5 3 2 2647.14 72.19
 -5 3 2 2557.14 68.19
 -4 -3 2 2495.05 70.09
 -4 -3 2 2628.54 70.69
 -4 -3 2 2739.53 71.19
 4 -3 -2 2666.33 71.69
 4 -3 -2 2669.63 69.19
 -4 -3 2 2687.13 68.69
 4 -3 -2 2797.22 69.79
 -4 3 2 2666.93 72.09
 -4 3 2 2716.13 69.89
 -3 -3 2 328.57 11.5
 3 -3 -2 343.07 10.5
 3 -3 -2 343.17 12.3
 3 -3 -2 330.67 10
 -3 -3 2 339.07 11.7
 3 -3 -2 336.67 10
 -3 -3 2 336.67 10.3
 3 -3 -2 339.17 10.9
 -3 -3 2 345.77 11.4
 -3 -3 2 330.17 9
 -3 -3 2 339.77 10.4
 -3 -3 2 320.97 9.7
 3 3 -2 322.47 9.2
 3 3 -2 327.47 11.6
 -3 3 2 338.77 9.5
 3 3 -2 321.37 11.3
 -3 3 2 343.47 11
 3 3 -2 338.47 10.7
 3 3 -2 340.67 10.5
 -3 3 2 329.87 12.5
 -3 3 2 337.67 10.4
 -2 -3 2 506.35 15.6
 -2 -3 2 529.85 15.6
 2 -3 -2 513.45 15
 2 -3 -2 513.75 16.3
 2 -3 -2 519.35 14.6
 2 -3 -2 512.85 14.5
 2 -3 -2 515.25 14.4
 2 -3 -2 525.25 14.3
 -2 -3 2 484.35 14.5
 -2 -3 2 517.05 13.7
 -2 -3 2 505.95 14.5
 -2 -3 2 528.55 15.5
 2 3 -2 476.05 14.4
 -2 3 2 482.55 14.7
 -2 3 2 488.55 16.5
 -2 3 2 490.05 13.4
 2 3 -2 481.45 14.7
 -2 3 2 490.75 14.8
 2 3 -2 505.25 15.4
 2 3 -2 469.05 15.6
 -2 3 2 506.75 14.1
 -1 -3 2 74.09 3.8
 1 -3 -2 75.89 2.9
 1 -3 -2 71.79 4.3
 1 -3 -2 76.29 3.5
 -1 -3 2 71.59 2.9
 1 -3 -2 65.29 3.3
 -1 -3 2 75.09 3.5
 -1 -3 2 70.99 3.6
 1 -3 -2 68.49 4
 1 -3 -2 72.29 3.6
 -1 -3 2 69.89 3.9
 -1 -3 2 69.19 2.9
 1 -3 -2 70.79 3.2
 -1 -3 2 83.89 4.9
 1 -3 -2 72.79 3.3
 -1 3 2 69.19 2.7
 -1 3 2 74.49 3.2
 1 3 -2 69.79 3.9
 1 3 -2 72.49 3.8
 1 3 -2 75.39 3.5
 1 3 -2 75.39 3.4
 -1 3 2 70.49 3.7
 -1 3 2 71.39 3.3
 0 -3 -2 257.97 9.1
 0 -3 -2 261.67 7.9
 0 -3 2 251.47 8.6
 0 -3 -2 265.87 8.8
 0 -3 2 261.17 8.9
 0 -3 -2 254.17 8.2
 0 -3 2 251.37 8.3
 0 -3 -2 245.88 7.8
 0 -3 2 256.77 7.4
 0 -3 -2 268.97 8.5
 0 -3 -2 248.18 8
 0 -3 2 247.18 8
 0 -3 -2 251.97 9.5
 0 -3 2 256.27 8.1
 0 3 -2 253.47 8.2
 0 3 -2 254.87 8
 0 3 2 241.88 8.8
 0 3 -2 249.68 8.2
 0 3 -2 254.47 8.6
 0 3 2 257.47 8.2
 0 3 2 254.27 7.3
 0 3 2 258.87 8.1
 -1 -3 -2 2292.67 58.09
 1 -3 2 2258.57 58.49
 -1 -3 -2 2214.68 58.09
 1 -3 2 2257.87 57.49
 -1 -3 -2 2273.27 58.99
 -1 -3 -2 2298.67 59.09
 -1 3 -2 2200.18 57.59
 -1 3 -2 2296.47 58.69
 1 3 2 2203.88 58.59
 -1 3 -2 2209.48 58.59
 1 3 2 2204.98 59.19
 -2 -3 -2 339.47 11.7
 -2 -3 -2 323.77 10.4
 2 -3 2 352.56 10.4
 2 -3 2 350.76 9.5
 -2 -3 -2 339.37 11
 2 -3 2 347.57 11.4
 -2 -3 -2 342.57 11.3
 2 -3 2 347.57 10.4
 2 -3 2 354.66 10.6
 -2 -3 -2 351.76 10.2
 -2 -3 -2 341.07 11.7
 -2 3 -2 347.37 9.8
 -2 3 -2 340.57 11.5
 2 3 2 350.26 10.8
 -2 3 -2 332.67 11.1
 2 3 2 326.07 10.5
 2 3 2 328.17 11.1
 2 3 2 352.56 11.9
 2 3 2 343.57 9.4
 -2 3 -2 346.47 10.1
 3 -3 2 686.33 18.7
 3 -3 2 675.03 20.5
 -3 -3 -2 650.83 19.8
 3 -3 2 687.73 18.7
 3 -3 2 688.33 19.1
 -3 -3 -2 667.73 20.4
 -3 -3 -2 667.93 18.9
 -3 -3 -2 696.03 20.8
 -3 -3 -2 672.63 18.6
 -3 -3 -2 680.63 20
 -3 3 -2 653.33 20.5
 3 3 2 665.33 19.9
 3 3 2 658.33 17.8
 -3 3 -2 665.53 18
 3 3 2 656.93 20.7
 3 3 2 673.53 19.2
 -3 3 -2 680.83 19
 3 3 2 710.13 19.3
 -4 -3 -2 72.89 3.4
 -4 -3 -2 73.99 4.3
 4 -3 2 70.59 3.8
 -4 -3 -2 77.89 4.5
 4 -3 2 68.29 6
 -4 3 -2 60.79 6.2
 -4 3 -2 75.09 2.9
 4 3 2 69.39 3.7
 4 3 2 72.89 4.4
 4 3 2 71.79 2.9
 4 3 2 77.09 3.9
 -4 3 -2 75.69 3.9
 5 -3 2 298.07 10.5
 -5 -3 -2 307.77 12.2
 -5 -3 -2 302.97 11.2
 5 -3 2 303.77 12.2
 -5 -3 -2 312.57 9.9
 -5 -3 -2 317.17 11.4
 -5 3 -2 294.67 10.4
 -5 3 -2 308.17 9.1
 5 3 2 294.17 9.1
 5 3 2 309.47 11.4
 -5 3 -2 320.27 12.5
 5 3 2 310.87 10.3
 5 3 2 322.87 10.5
 -6 -3 -2 27.4 2.6
 6 -3 2 28.9 3.6
 -6 -3 -2 25.8 3.7
 -6 -3 -2 30.5 3.1
 6 -3 2 30.2 2.9
 -6 -3 -2 27.1 2.8
 -6 3 -2 28.8 2.7
 -6 3 -2 32.6 2
 -6 3 -2 32.6 3.8
 6 3 2 29.5 2.6
 6 3 2 35.2 3.5
 6 3 2 30.9 2
 6 3 2 31.5 2.7
 -7 -3 -2 22.4 3.7
 -7 -3 -2 27.5 3.2
 -7 -3 -2 25.9 2.5
 7 -3 2 32.2 4
 7 -3 2 29.9 3
 7 3 2 28.7 2.7
 -7 3 -2 31.2 3.9
 -7 3 -2 29.7 2.1
 7 3 2 31.2 3.5
 7 3 2 29.9 2.1
 -7 3 -2 32.9 3
 7 3 2 28.3 3.3
 8 -3 2 123.29 6.6
 -8 -3 -2 113.29 5.8
 -8 -3 -2 121.29 7.2
 -8 -3 -2 137.09 8.3
 8 -3 2 113.59 5.7
 8 -3 2 125.69 8.2
 8 -3 2 117.99 4.2
 -8 3 -2 121.89 8.3
 8 3 2 120.79 4.8
 8 3 2 122.59 6.1
 -8 3 -2 113.49 6.3
 8 3 2 119.99 7.1
 8 3 2 123.89 7.3
 8 3 2 121.49 5.1
 -8 3 -2 124.99 5.1
 9 -3 2 27.7 3.8
 9 -3 2 37.9 5.9
 -9 -3 -2 21 3.9
 -9 -3 -2 28.9 3.5
 9 -3 2 26.6 1.7
 -9 -3 -2 27.7 4.7
 -9 3 -2 25.5 5.7
 9 3 2 33.6 4.6
 9 3 2 35.3 5.1
 -9 3 -2 31.9 3.4
 9 3 2 30.8 3.1
 9 3 2 27.8 2.2
 10 -3 2 137.99 11.1
 -10 -3 -2 101.79 6.7
 10 -3 2 93.69 6.1
 -10 -3 -2 95.19 8.3
 -10 -3 -2 100.89 8
 10 -3 2 94.19 3.7
 10 3 2 93.29 4.7
 10 3 2 99.89 7.3
 10 3 2 89.89 5.6
 -10 3 -2 84.99 7.7
 11 -3 2 14 1.3
 -11 -3 -2 14.1 3.6
 11 -3 2 12.7 4
 11 -3 2 13.8 3.3
 11 3 2 12.5 2.6
 11 3 2 7.9 2.8
 11 3 2 13.4 2.3
 11 3 2 17.3 2.3
 12 -3 2 80.19 8
 -12 -3 -2 76.29 7.3
 -12 -3 -2 81.09 7.9
 12 3 2 83.79 5.8
 12 3 2 73.59 4.4
 12 3 2 72.09 4.2
 12 3 2 70.49 6.9
 13 -3 2 25.5 5.1
 13 -3 2 23.2 4
 -13 -3 -2 28.5 5.8
 -13 -3 -2 24.3 4.6
 13 3 2 30.1 4.6
 -13 3 -2 37.5 5.6
 13 3 2 24.7 2.7
 13 3 2 22.7 2.9
 13 3 2 23 4.7
 -14 -3 -2 28 5.9
 14 -3 2 27.4 4.5
 -14 -3 -2 30.6 5.6
 14 -3 2 29.6 6.4
 14 3 2 25.9 5
 14 3 2 23.8 3.1
 -14 3 -2 32.9 5.4
 14 3 2 24.5 3.1
 14 3 2 33.9 4.5
 14 3 2 35.3 5.1
 15 -3 2 120.29 11.3
 15 3 2 129.89 8.5
 15 3 2 132.69 8
 15 3 2 122.39 6.4
 15 3 2 138.69 11.4
 14 -4 -2 50.89 3.4
 14 -4 -2 50.59 8.2
 -14 -4 2 52.89 7.9
 14 -4 -2 50.19 6.3
 -14 -4 2 51.79 7.1
 14 4 -2 51.89 4.8
 14 4 -2 54.59 7.8
 14 4 -2 44.6 5.7
 14 4 -2 51.29 7.3
 -13 -4 2 39.4 6.7
 13 -4 -2 33.3 5.7
 13 -4 -2 41.3 3.1
 -13 -4 2 46.6 5.8
 13 -4 -2 45.4 5.7
 13 4 -2 41 5.2
 13 4 -2 33 5.4
 13 4 -2 36.4 4.8
 13 4 -2 34.8 4.6
 -12 -4 2 15.7 3.6
 12 -4 -2 16.8 2.4
 -12 -4 2 14.1 4.4
 12 -4 -2 17.1 5.5
 12 -4 -2 14.8 3.1
 -12 4 2 14.4 2.6
 12 4 -2 16.1 3.3
 12 4 -2 23.2 3.5
 12 4 -2 11.9 3.4
 12 4 -2 16.4 3.9
 11 -4 -2 8.4 2.5
 -11 -4 2 9.3 2.2
 -11 -4 2 7.7 3
 11 -4 -2 15.3 4.4
 -11 -4 2 9.9 3
 11 -4 -2 11 2
 11 4 -2 8.6 2.9
 11 4 -2 11.3 2.9
 11 4 -2 7.8 2.4
 -11 4 2 12.6 2.1
 11 4 -2 11.2 2.4
 -10 -4 2 525.55 17.3
 10 -4 -2 555.84 19
 10 -4 -2 584.74 22.5
 -10 -4 2 528.35 19.4
 -10 -4 2 564.84 22.2
 10 4 -2 534.05 18.8
 -10 4 2 506.25 17
 10 4 -2 543.45 18.5
 10 4 -2 534.25 17.7
 10 4 -2 523.15 20.5
 -9 -4 2 35 3.7
 9 -4 -2 32.3 3.6
 -9 -4 2 34 3
 -9 -4 2 33.4 5.3
 9 -4 -2 29 4.7
 9 4 -2 37.2 3.7
 -9 4 2 40.5 3.2
 9 4 -2 32.8 3.2
 -9 4 2 38.8 6.6
 9 4 -2 35.8 3.7
 9 4 -2 44.2 4.8
 -9 4 2 33.8 4.3
 -8 -4 2 115.49 7.9
 8 -4 -2 99.59 4.7
 -8 -4 2 101.99 4.9
 -8 -4 2 109.79 6.1
 8 -4 -2 94.99 5.6
 8 -4 -2 103.09 7.7
 8 -4 -2 105.89 6.1
 8 4 -2 118.79 5.8
 8 4 -2 92.69 6.8
 -8 4 2 94.39 8.6
 -8 4 2 103.29 6.3
 8 4 -2 93.79 5.5
 -8 4 2 98.69 5
 -7 -4 2 1568.14 41.7
 -7 -4 2 1589.04 43.3
 7 -4 -2 1609.84 43.8
 7 -4 -2 1612.74 46.8
 7 -4 -2 1511.05 43.1
 7 -4 -2 1464.55 41.6
 -7 -4 2 1647.44 46.6
 7 4 -2 1519.05 45.5
 7 4 -2 1567.04 42.9
 -7 4 2 1555.94 44.1
 -7 4 2 1577.64 47.6
 7 4 -2 1604.44 43.5
 6 -4 -2 208.78 10.4
 -6 -4 2 217.68 10.3
 -6 -4 2 218.28 7.1
 -6 -4 2 206.38 9.1
 6 -4 -2 220.68 8.8
 6 -4 -2 197.88 7.3
 6 -4 -2 207.58 8.3
 -6 4 2 197.68 7.7
 6 4 -2 206.68 10
 6 4 -2 214.68 8.2
 -6 4 2 218.98 9
 6 4 -2 195.28 8.3
 -6 4 2 206.08 10.8
 -5 -4 2 466.75 18.3
 -5 -4 2 504.85 18
 5 -4 -2 512.55 16.1
 5 -4 -2 521.75 16.6
 5 -4 -2 503.55 18.4
 5 -4 -2 520.95 15.4
 -5 -4 2 507.95 15.4
 -5 -4 2 520.45 14.5
 -5 4 2 536.35 19.3
 5 4 -2 493.25 16.2
 5 4 -2 563.64 15.3
 5 4 -2 529.15 18.2
 -5 4 2 526.15 15.8
 5 4 -2 553.54 17
 -4 -4 2 506.15 17.1
 -4 -4 2 475.35 16.7
 -4 -4 2 501.25 14.6
 -4 -4 2 514.65 13.8
 4 -4 -2 494.65 15.4
 4 -4 -2 525.15 16
 4 -4 -2 507.85 14.9
 -4 -4 2 461.45 15.1
 4 -4 -2 505.35 14.7
 -4 -4 2 483.75 16.6
 4 -4 -2 509.25 17.7
 4 4 -2 526.95 17.5
 4 4 -2 525.45 15.9
 -4 4 2 508.95 15.4
 4 4 -2 499.25 13.7
 -4 4 2 513.05 14.2
 4 4 -2 494.35 15.3
 -4 4 2 505.95 15.9
 -4 4 2 502.05 18.2
 3 -4 -2 86.89 3.9
 -3 -4 2 83.19 5
 3 -4 -2 94.49 4.4
 3 -4 -2 89.69 5.7
 -3 -4 2 84.69 3
 3 -4 -2 88.49 4.1
 3 -4 -2 90.39 4.7
 -3 -4 2 93.49 4.4
 3 -4 -2 88.99 4.3
 -3 -4 2 96.09 5.3
 -3 -4 2 89.39 3.7
 -3 -4 2 91.89 5.1
 -3 -4 2 80.59 4.2
 3 4 -2 83.49 5.3
 -3 4 2 73.79 5.4
 -3 4 2 85.29 3.3
 -3 4 2 88.29 4.5
 -3 4 2 87.49 4.4
 3 4 -2 82.59 4.4
 3 4 -2 90.79 4.4
 2 -4 -2 709.73 20.7
 2 -4 -2 728.63 20.1
 2 -4 -2 716.33 20.5
 -2 -4 2 711.53 18.4
 -2 -4 2 729.53 19.6
 -2 -4 2 721.23 19.4
 -2 -4 2 718.23 21.5
 2 -4 -2 706.43 22.3
 2 -4 -2 699.43 20
 -2 -4 2 681.03 20.2
 2 -4 -2 704.03 20.1
 -2 -4 2 732.93 21.3
 -2 -4 2 679.33 20.3
 2 -4 -2 726.23 21.9
 2 4 -2 651.43 21.6
 -2 4 2 711.53 20.7
 -2 4 2 709.63 20.1
 -2 4 2 713.03 19.8
 2 4 -2 681.03 21
 2 4 -2 725.73 20.3
 2 4 -2 692.13 20.5
 -2 4 2 695.93 18.9
 1 -4 -2 165.28 6.9
 -1 -4 2 154.68 4.7
 1 -4 -2 155.28 6.3
 1 -4 -2 148.89 5.8
 1 -4 -2 164.48 7.2
 -1 -4 2 151.28 6.7
 -1 -4 2 151.38 6.3
 -1 -4 2 148.69 6.6
 1 -4 -2 160.38 6.2
 -1 -4 2 156.98 5.7
 1 -4 -2 148.99 5.9
 -1 -4 2 159.58 5.7
 -1 -4 2 145.99 6.2
 -1 -4 2 159.08 5.1
 1 -4 -2 158.18 7.4
 1 -4 -2 162.68 6.6
 -1 -4 2 166.38 6.3
 1 4 -2 153.38 6.2
 1 4 -2 142.09 6.4
 1 4 -2 148.79 6.5
 -1 4 2 155.08 6.6
 -1 4 2 156.68 5.9
 1 4 -2 150.08 5.9
 0 -4 2 46.4 2.9
 0 -4 -2 45.6 3.6
 0 -4 2 50.09 3.4
 0 -4 2 45.6 2.9
 0 -4 -2 51.49 3.4
 0 -4 -2 52.49 4
 0 -4 2 50.19 2.2
 0 -4 -2 48.5 3
 0 -4 2 47.5 3.5
 0 -4 -2 53.39 3
 0 -4 -2 45.7 3.1
 0 -4 2 48.4 3
 0 -4 -2 50.09 2.9
 0 -4 -2 47.9 2.7
 0 -4 2 51.89 2.6
 0 -4 2 54.69 3
 0 -4 2 52.09 3.6
 0 -4 -2 53.49 3.8
 0 4 -2 46 3
 0 4 -2 48.4 3
 0 4 2 55.69 3.1
 0 4 -2 51.19 3.3
 0 4 2 45 3.5
 0 4 2 54.29 3.2
 0 4 -2 51.39 2.9
 1 -4 2 46.2 3
 -1 -4 -2 40.9 3.2
 1 -4 2 46 2.9
 1 -4 2 41.1 2.5
 1 -4 2 43.1 3.1
 -1 -4 -2 41.8 3.3
 1 -4 2 45.1 3.1
 -1 -4 -2 43.4 2.9
 -1 -4 -2 44.4 2.8
 1 -4 2 46 2.5
 -1 -4 -2 44.8 2.6
 -1 -4 -2 45 2.9
 -1 4 -2 42 3.1
 1 4 2 40.1 2.8
 1 4 2 46.3 2.9
 -1 4 -2 49.5 3.2
 -1 4 -2 41 2.7
 1 4 2 48.1 3.6
 -2 -4 -2 25.9 2.4
 -2 -4 -2 25.5 1.9
 2 -4 2 28.4 2.3
 -2 -4 -2 26.6 2.7
 2 -4 2 23.4 2.1
 -2 -4 -2 23.9 2.6
 2 -4 2 23 2
 2 -4 2 27.4 2.7
 2 -4 2 29.2 2.4
 2 -4 2 28.4 1.7
 -2 -4 -2 26.8 2.2
 -2 -4 -2 29.1 3
 -2 4 -2 24.4 2.6
 2 4 2 26.6 3
 2 4 2 22.3 2.2
 -2 4 -2 24.6 1.6
 2 4 2 28.3 2.4
 2 4 2 24.8 2.3
 -2 4 -2 27.1 2.5
 -2 4 -2 26.8 2
 -3 -4 -2 576.74 17.8
 3 -4 2 573.14 16.9
 3 -4 2 597.84 17.2
 -3 -4 -2 539.25 16.7
 -3 -4 -2 537.45 18.4
 -3 -4 -2 584.14 18.7
 -3 -4 -2 572.74 16.3
 3 -4 2 556.24 16.6
 3 -4 2 577.24 18.4
 3 -4 2 583.04 16.9
 3 -4 2 566.64 15.4
 -3 -4 -2 568.34 17.7
 3 4 2 578.94 17.3
 3 4 2 575.64 17.1
 -3 4 -2 561.74 16
 3 4 2 561.94 17.4
 -3 4 -2 578.34 18.7
 3 4 2 545.65 18.7
 -3 4 -2 569.04 17.4
 -3 4 -2 560.64 16.3
 4 -4 2 510.85 17.1
 4 -4 2 495.85 14.8
 -4 -4 -2 467.25 15.5
 4 -4 2 491.65 14.8
 -4 -4 -2 518.95 16.2
 -4 -4 -2 480.35 16.3
 -4 -4 -2 503.55 17.2
 -4 -4 -2 500.65 14.5
 -4 4 -2 485.65 15
 -4 4 -2 489.15 17.2
 4 4 2 491.55 15.5
 -4 4 -2 478.85 14
 -4 4 -2 480.25 15.9
 4 4 2 489.55 15.5
 4 4 2 479.15 17.2
 4 4 2 482.15 15.8
 -5 -4 -2 23.5 2
 -5 -4 -2 20.3 3.4
 5 -4 2 19.8 1.8
 5 -4 2 22 3.6
 -5 -4 -2 25.7 3.8
 5 -4 2 20.9 2.8
 -5 -4 -2 22.3 2.7
 5 -4 2 21.7 2
 5 4 2 17.4 2.5
 -5 4 -2 23.6 2.5
 -5 4 -2 22.8 1.8
 5 4 2 24.9 3.1
 -5 4 -2 25.7 4.1
 5 4 2 19.7 2.8
 6 -4 2 12.3 2.2
 -6 -4 -2 17.7 2.3
 -6 -4 -2 13.3 2.4
 -6 -4 -2 13.7 3.1
 6 -4 2 11.7 2.7
 6 -4 2 14.9 2.2
 6 4 2 12.9 2.3
 6 4 2 14.1 2.8
 -6 4 -2 9.5 2.6
 -6 4 -2 11.6 1.5
 6 4 2 11.5 2.2
 -6 4 -2 14.6 2.5
 7 -4 2 611.54 19.6
 7 -4 2 674.13 20.7
 -7 -4 -2 629.94 19.4
 -7 -4 -2 685.43 23.4
 -7 -4 -2 626.34 21.2
 7 -4 2 664.93 23.1
 -7 4 -2 665.63 23.6
 -7 4 -2 649.83 18.5
 7 4 2 657.43 17.1
 -7 4 -2 659.93 20.7
 7 4 2 706.83 20.7
 7 4 2 645.14 20.2
 7 4 2 639.54 17.2
 7 4 2 634.24 21.4
 8 -4 2 20.9 3.7
 -8 -4 -2 23 2.8
 -8 -4 -2 23.6 3.8
 -8 -4 -2 30.5 4.9
 8 -4 2 22.4 3.4
 8 -4 2 23.6 3.5
 8 4 2 23.9 1.5
 8 4 2 24.6 1.5
 8 4 2 23.6 3.2
 8 4 2 25.2 3.9
 8 4 2 19.7 3
 -8 4 -2 23.9 2.1
 -8 4 -2 24.6 3.3
 -9 -4 -2 0.8 1.3
 9 -4 2 1.3 0.7
 9 -4 2 1.9 1.2
 -9 -4 -2 2 2.2
 -9 -4 -2 1.7 1.8
 9 -4 2 1.4 1.9
 9 -4 2 2.2 1.7
 9 4 2 -1.2 1.4
 -9 4 -2 5.1 2.1
 9 4 2 1 1.2
 9 4 2 0.4 1.4
 9 4 2 1.7 0.7
 9 4 2 1.2 0.7
 10 -4 2 17.9 4
 -10 -4 -2 18.2 3
 10 -4 2 26.6 4.5
 -10 -4 -2 20.3 3.7
 10 4 2 19.8 1.6
 10 4 2 20.8 3.1
 10 4 2 23.4 3.8
 10 4 2 19.4 3.9
 -10 4 -2 17.9 2.2
 10 4 2 18.1 1.6
 -11 -4 -2 2.5 2.1
 -11 -4 -2 4.8 2.6
 11 -4 2 0.2 2.4
 11 -4 2 3.1 2
 11 4 2 5 2.1
 11 4 2 1.1 1.3
 -11 4 -2 2.4 1.2
 11 4 2 0.5 0.8
 11 4 2 1.7 2.2
 11 4 2 3.2 1
 -12 -4 -2 54.89 6.2
 12 -4 2 61.79 7.5
 12 -4 2 71.39 6
 -12 -4 -2 71.79 8.8
 12 4 2 61.59 5.3
 12 4 2 63.89 7.1
 12 4 2 60.59 4.9
 -12 4 -2 57.69 4.1
 12 4 2 57.49 3
 12 4 2 57.49 2.9
 13 -4 2 56.29 8.5
 13 -4 2 38 5.2
 -13 -4 -2 43 6.7
 -13 -4 -2 35.1 6
 13 4 2 33.5 6.1
 -13 4 -2 55.89 5.6
 13 4 2 56.59 5.3
 13 4 2 41.7 2.5
 13 4 2 44.9 5.2
 13 4 2 37 2.3
 -14 -4 -2 71.49 9.3
 14 -4 2 54.59 6.8
 14 -4 2 43.9 7.3
 -14 4 -2 56.69 6.3
 14 4 2 62.89 5.4
 14 4 2 62.79 7.4
 14 -5 -2 8.7 1.6
 14 -5 -2 16.3 3.7
 -14 -5 2 13.3 4.5
 14 5 -2 4.4 3.2
 14 5 -2 7.6 2.5
 14 5 -2 6.7 2.8
 13 -5 -2 15.4 3.6
 13 -5 -2 14.8 2.1
 13 -5 -2 11.9 3.6
 -13 -5 2 10.4 3.5
 -13 -5 2 17 4.6
 13 5 -2 10.6 3.2
 13 5 -2 12.2 3
 13 5 -2 13.6 3.7
 -12 -5 2 27.1 4.7
 -12 -5 2 20.2 4.9
 12 -5 -2 22.9 5.4
 12 -5 -2 23.7 4.1
 12 -5 -2 24.8 2.4
 12 5 -2 23 4
 12 5 -2 21.1 4.9
 -12 5 2 20.6 3.1
 12 5 -2 21 4.1
 12 5 -2 21.1 3.9
 -11 -5 2 148.79 10.7
 11 -5 -2 140.19 10.3
 -11 -5 2 123.39 7.9
 11 -5 -2 137.29 5.9
 11 -5 -2 145.79 8.4
 -11 -5 2 121.19 6.8
 11 5 -2 130.69 7.5
 11 5 -2 131.39 9.5
 11 5 -2 119.79 7.1
 11 5 -2 134.89 8
 -11 5 2 124.89 6.7
 -10 -5 2 46.2 6.8
 10 -5 -2 43.2 4.6
 -10 -5 2 41.9 3.5
 -10 -5 2 42.7 4.3
 10 -5 -2 50.79 6.1
 10 5 -2 40.1 5
 10 5 -2 52.19 6
 -10 5 2 37.4 3.5
 10 5 -2 41.5 3.9
 -9 -5 2 6.4 1.8
 -9 -5 2 8.9 1.9
 9 -5 -2 8.6 3.1
 9 -5 -2 8.3 2.3
 9 -5 -2 2.5 1.2
 -9 -5 2 3.6 2.4
 9 5 -2 6.2 2.2
 9 5 -2 2.8 1.5
 -9 5 2 5.6 1.5
 9 5 -2 2.9 2.1
 -9 5 2 5.1 2.3
 -8 -5 2 235.08 8.7
 8 -5 -2 247.88 10.5
 -8 -5 2 254.17 10
 -8 -5 2 239.08 12.4
 8 -5 -2 234.78 12.6
 8 -5 -2 217.68 9.8
 8 -5 -2 227.68 8.8
 8 5 -2 239.38 9
 8 5 -2 247.08 10
 8 5 -2 231.28 12.1
 -8 5 2 225.38 10.6
 8 5 -2 250.67 10.5
 -8 5 2 245.78 9.4
 7 -5 -2 90.69 5.7
 -7 -5 2 99.59 5.4
 7 -5 -2 92.19 5.4
 7 -5 -2 95.29 7.4
 -7 -5 2 99.29 7.3
 7 -5 -2 88.39 7.8
 -7 5 2 96.79 4.9
 7 5 -2 104.19 6.1
 -7 5 2 103.19 6.2
 -7 5 2 93.79 5.1
 7 5 -2 91.79 4.4
 7 5 -2 91.59 5.4
 7 5 -2 107.09 7.4
 6 -5 -2 245.98 11.9
 6 -5 -2 243.08 8.8
 -6 -5 2 230.88 8.7
 -6 -5 2 239.78 8
 -6 -5 2 243.48 11.5
 6 -5 -2 244.28 10
 6 -5 -2 235.98 9.5
 -6 5 2 227.98 9.9
 6 5 -2 241.18 9.5
 -6 5 2 252.97 12.7
 6 5 -2 231.18 11.4
 6 5 -2 241.18 9.9
 6 5 -2 229.48 7.5
 -5 -5 2 85.49 6.1
 5 -5 -2 80.19 4.3
 5 -5 -2 82.89 6.3
 5 -5 -2 84.69 5.2
 -5 -5 2 86.39 3.6
 5 -5 -2 82.39 4.8
 -5 -5 2 84.89 4.1
 -5 5 2 82.79 3.6
 5 5 -2 80.69 5.1
 5 5 -2 81.69 6.2
 -5 5 2 84.29 4.7
 -5 5 2 69.39 6.1
 5 5 -2 76.59 4.6
 -4 -5 2 186.58 8.3
 4 -5 -2 188.48 7.8
 -4 -5 2 194.88 6.9
 4 -5 -2 201.88 7.6
 -4 -5 2 195.38 9.2
 4 -5 -2 197.78 7.1
 -4 -5 2 195.08 6.3
 4 -5 -2 195.78 9.8
 4 -5 -2 193.08 8.3
 4 5 -2 187.28 8.2
 -4 5 2 194.28 6.3
 -4 5 2 199.38 8.6
 -4 5 2 190.48 10.2
 -4 5 2 200.98 8
 4 5 -2 188.68 7.8
 -3 -5 2 51.89 4.2
 3 -5 -2 51.49 4.6
 -3 -5 2 48.5 4.1
 3 -5 -2 51.79 3.4
 3 -5 -2 60.09 3.5
 -3 -5 2 55.89 3.2
 3 -5 -2 47.6 3.6
 -3 -5 2 48.2 2.4
 3 -5 -2 49.5 3.1
 -3 -5 2 52.79 3.6
 -3 -5 2 56.39 3
 3 -5 -2 53.19 4.5
 -3 5 2 48.2 2.5
 -3 5 2 55.29 3.5
 3 5 -2 43.1 3.5
 -3 5 2 53.69 3.7
 3 5 -2 49.1 3.4
 -2 -5 2 62.49 3.3
 2 -5 -2 65.79 3.7
 2 -5 -2 60.99 4.8
 2 -5 -2 63.09 4.7
 2 -5 -2 56.39 4.6
 2 -5 -2 58.39 3.6
 -2 -5 2 65.09 3.4
 -2 -5 2 60.59 2.7
 -2 -5 2 61.89 3.8
 2 -5 -2 59.39 3.6
 -2 -5 2 62.79 3
 2 5 -2 58.19 3.7
 -2 5 2 60.99 4.1
 2 5 -2 59.49 4.3
 -2 5 2 64.19 3.6
 2 5 -2 57.79 3.9
 -1 -5 2 311.57 10.9
 -1 -5 2 310.77 9.6
 1 -5 -2 301.07 10.4
 1 -5 -2 303.07 10.8
 1 -5 -2 302.77 10.7
 -1 -5 2 302.97 10.2
 -1 -5 2 304.17 10
 -1 -5 2 311.27 10.6
 -1 -5 2 297.37 11.3
 1 -5 -2 300.37 11.9
 1 -5 -2 306.47 10.2
 -1 -5 2 304.97 9
 1 -5 -2 286.67 11.5
 1 -5 -2 299.27 11.9
 -1 -5 2 301.57 11.5
 -1 5 2 295.87 11.2
 1 5 -2 301.07 11
 -1 5 2 301.97 10.3
 1 5 -2 301.37 10.4
 1 5 -2 281.67 10.5
 0 -5 2 11 1.9
 0 -5 2 8.4 1.6
 0 -5 2 10.5 1.7
 0 -5 2 10.9 1.4
 0 -5 -2 9.3 2
 0 -5 -2 13.6 2.5
 0 -5 2 10 1.9
 0 -5 -2 9.7 1.6
 0 -5 2 13.6 2.5
 0 -5 -2 11.3 2.4
 0 -5 -2 9.3 1.7
 0 -5 2 11.3 2.2
 0 -5 -2 9.4 1.7
 0 5 2 7.6 2.3
 0 5 -2 8.5 2
 0 5 -2 10.4 1.7
 0 5 2 12.4 2.1
 0 5 -2 9.3 1.8
 1 -5 2 355.16 11
 1 -5 2 350.16 12.5
 -1 -5 -2 364.56 13.3
 -1 -5 -2 338.17 11.8
 -1 -5 -2 349.27 12.6
 -1 -5 -2 339.77 12.6
 -1 -5 -2 334.27 11.5
 1 -5 2 357.76 12.2
 1 -5 2 367.16 10.7
 -1 -5 -2 343.37 11.8
 1 -5 2 348.97 11.2
 1 -5 2 342.07 11.7
 -1 -5 -2 345.77 11.1
 1 5 2 350.76 11.9
 1 5 2 339.77 13
 -1 5 -2 345.87 11.9
 -1 5 -2 353.16 11.7
 1 5 2 348.37 11.7
 -2 -5 -2 85.19 4.6
 -2 -5 -2 87.49 5
 -2 -5 -2 97.49 5.7
 2 -5 2 87.19 4.6
 -2 -5 -2 96.09 4.8
 -2 -5 -2 94.39 5.4
 2 -5 2 85.59 5.2
 2 -5 2 88.09 4
 2 -5 2 90.19 4.5
 2 -5 2 87.99 3.8
 2 -5 2 89.69 5
 -2 -5 -2 92.39 4.3
 2 5 2 89.39 4.7
 -2 5 -2 94.49 4.9
 2 5 2 85.09 5.6
 -2 5 -2 88.99 4.4
 2 5 2 95.09 5
 -2 5 -2 83.39 5.2
 3 -5 2 522.85 16.6
 -3 -5 -2 523.85 18.1
 3 -5 2 528.15 14.7
 -3 -5 -2 538.05 18.5
 3 -5 2 526.95 15.7
 3 -5 2 542.65 18
 -3 -5 -2 525.95 17.1
 3 -5 2 538.55 16.4
 -3 -5 -2 536.85 15.7
 -3 5 -2 523.45 16.6
 3 5 2 527.95 16.6
 3 5 2 523.25 16.3
 -3 5 -2 531.65 15.7
 3 5 2 516.55 18.5
 -3 5 -2 522.15 14.8
 3 5 2 510.75 16.7
 -3 5 -2 513.35 18.1
 -4 -5 -2 24.2 2.2
 -4 -5 -2 27.5 3.1
 -4 -5 -2 26.6 4
 4 -5 2 22.1 2.3
 -4 -5 -2 26 2.8
 4 -5 2 20.8 2.2
 4 -5 2 27.9 3.5
 4 -5 2 23.7 2.6
 -4 5 -2 24.1 4
 4 5 2 25.1 3.8
 -4 5 -2 26.2 2.7
 4 5 2 24.2 3.1
 -4 5 -2 18 1.9
 4 5 2 25.7 2.8
 4 5 2 24.5 2.6
 -4 5 -2 22.3 2.3
 5 -5 2 20.1 2.2
 5 -5 2 17.1 2.4
 -5 -5 -2 18 2.3
 5 -5 2 16.8 2.3
 5 -5 2 18.6 3.6
 -5 -5 -2 27 4.2
 -5 -5 -2 21.4 2.7
 5 -5 2 21.5 3
 -5 5 -2 19.4 3
 5 5 2 16.7 2.8
 -5 5 -2 18.4 3.7
 5 5 2 16.8 2.6
 -5 5 -2 17.2 2.6
 5 5 2 16.2 2.6
 -5 5 -2 21.7 2
 6 -5 2 885.11 26.7
 -6 -5 -2 935.61 28.3
 -6 -5 -2 1002.3 30.9
 -6 -5 -2 919.21 26.5
 6 -5 2 915.61 27
 6 -5 2 959 27.9
 6 -5 2 950.2 30.6
 6 -5 2 931.01 26.4
 -6 5 -2 811.02 30.7
 -6 5 -2 932.71 27.6
 -6 5 -2 949.9 31.1
 6 5 2 907.01 28
 6 5 2 949.21 27.8
 6 5 2 1126.39 34.3
 -6 5 -2 961.9 26
 7 -5 2 560.24 18.6
 -7 -5 -2 596.94 21.5
 7 -5 2 497.95 18.3
 7 -5 2 550.74 16.5
 -7 -5 -2 542.35 17.2
 -7 -5 -2 567.24 19.1
 7 -5 2 577.54 21.3
 -7 5 -2 556.84 18.4
 7 5 2 568.94 18.4
 7 5 2 535.55 18.7
 -7 5 -2 557.04 16.4
 7 5 2 567.54 18.7
 -8 -5 -2 35.2 3.2
 8 -5 2 39.6 2.6
 8 -5 2 31.2 3
 8 -5 2 44 5.2
 8 -5 2 43.5 4.1
 -8 -5 -2 34.8 3.8
 -8 -5 -2 44.2 6.1
 8 5 2 32.3 3.8
 -8 5 -2 35.2 2.7
 -8 5 -2 37.6 3.9
 8 5 2 39.4 4
 8 5 2 38.2 3.7
 9 -5 2 63.59 6.6
 9 -5 2 55.89 4.8
 -9 -5 -2 54.79 5.1
 9 -5 2 57.39 2.9
 -9 -5 -2 58.59 8
 -9 5 -2 79.99 9.8
 9 5 2 64.19 4.9
 -9 5 -2 60.19 3.7
 9 5 2 62.79 5.2
 9 5 2 65.69 5.4
 -10 -5 -2 48.5 4
 -10 -5 -2 49.1 5.5
 -10 -5 -2 39.7 6.8
 10 -5 2 52.19 5.1
 10 -5 2 56.49 6.9
 10 5 2 48.4 4.5
 -10 5 -2 49 3.5
 10 5 2 56.89 5.1
 10 5 2 44.9 4.9
 -11 -5 -2 163.08 10
 -11 -5 -2 189.68 12.2
 11 -5 2 191.28 12.3
 11 -5 2 191.38 9.9
 11 5 2 164.28 9.8
 11 5 2 176.08 11
 -11 5 -2 178.38 7.6
 11 5 2 190.68 9.8
 -12 -5 -2 47.9 7.5
 -12 -5 -2 49.9 6.1
 12 -5 2 52.39 8
 12 -5 2 60.99 5.4
 12 5 2 61.69 5.7
 -12 5 -2 40.4 3.6
 12 5 2 36.2 6
 12 5 2 54.89 5
 -13 -5 -2 122.99 10.5
 13 -5 2 107.99 7.8
 13 -5 2 130.39 10.8
 -13 -5 -2 96.99 11.9
 13 5 2 107.29 7.7
 -13 5 -2 108.79 7.5
 13 5 2 107.29 8.6
 -13 5 -2 91.49 6.9
 13 5 2 122.79 7.6
 -13 -6 2 29.8 6
 12 -6 -2 51.39 3.3
 12 -6 -2 56.79 5.5
 -12 -6 2 47.9 5.5
 -12 -6 2 62.49 8.8
 12 -6 -2 57.19 8.6
 12 6 -2 54.29 7
 12 6 -2 47.9 4.5
 12 6 -2 58.59 5.8
 -11 -6 2 177.28 9.4
 -11 -6 2 208.58 13.1
 11 -6 -2 183.18 12.4
 11 -6 -2 198.08 10.4
 11 6 -2 189.28 10.2
 11 6 -2 177.08 7.9
 11 6 -2 193.78 9.5
 -11 6 2 180.58 8.7
 10 -6 -2 43 7.2
 -10 -6 2 40.4 4.3
 -10 -6 2 54.79 7.7
 -10 -6 2 44.5 4.2
 10 -6 -2 44.2 4.8
 -10 6 2 38.4 4
 10 6 -2 42.8 5.3
 -10 6 2 49 3.9
 10 6 -2 41.9 4.3
 10 6 -2 39.7 3.1
 -9 -6 2 98.79 5.3
 -9 -6 2 103.39 8.4
 -9 -6 2 107.39 6.2
 9 -6 -2 109.99 7
 9 6 -2 104.29 6.3
 -9 6 2 71.99 6.1
 9 6 -2 96.79 4.3
 -9 6 2 107.79 5.3
 9 6 -2 109.49 7.1
 -9 6 2 100.99 5.9
 -8 -6 2 118.09 5.7
 -8 -6 2 116.49 6.2
 8 -6 -2 139.99 7.9
 -8 -6 2 132.39 9.8
 8 -6 -2 129.39 9.4
 8 6 -2 118.29 6.8
 8 6 -2 129.49 7.6
 -8 6 2 127.79 5.4
 -8 6 2 115.79 7.1
 -8 6 2 121.69 6.5
 -7 -6 2 246.98 8.9
 7 -6 -2 274.77 13.7
 -7 -6 2 255.27 9.7
 7 -6 -2 262.17 11.3
 -7 -6 2 256.67 12.9
 7 6 -2 268.17 10.8
 -7 6 2 254.37 10.3
 -7 6 2 262.97 11
 7 6 -2 264.97 11.4
 -6 -6 2 35.1 2.7
 6 -6 -2 27.3 3.6
 -6 -6 2 18.9 3.7
 6 -6 -2 28.3 3.8
 -6 -6 2 28.1 2.3
 6 -6 -2 26.4 4.6
 6 6 -2 22.6 3.2
 -6 6 2 26 1.9
 -6 6 2 26.7 3.5
 -6 6 2 20.7 2.9
 6 6 -2 24.4 3.7
 5 -6 -2 443.46 17.7
 -5 -6 2 444.96 17.1
 5 -6 -2 442.36 15.6
 -5 -6 2 430.16 13.4
 -5 -6 2 441.46 13.1
 5 -6 -2 424.96 15
 -5 6 2 441.86 12.4
 -5 6 2 436.26 18.6
 -5 6 2 434.56 15
 5 6 -2 444.26 15.1
 5 6 -2 431.26 15.5
 4 -6 -2 70.99 4.4
 -4 -6 2 61.99 5.2
 -4 -6 2 66.99 3.3
 4 -6 -2 64.09 5.7
 4 -6 -2 59.79 3.6
 -4 -6 2 63.39 3.4
 4 -6 -2 73.39 4.6
 4 -6 -2 61.29 5.6
 4 -6 -2 67.39 4.9
 -4 -6 2 64.09 3.8
 -4 6 2 68.59 2.9
 4 6 -2 65.09 4.8
 4 6 -2 66.09 4.5
 -4 6 2 65.69 4
 -4 6 2 58.89 4.4
 -3 -6 2 403.86 12
 3 -6 -2 398.96 13.6
 3 -6 -2 388.76 12.9
 -3 -6 2 409.36 15
 3 -6 -2 385.66 13.6
 -3 -6 2 411.66 12.5
 3 -6 -2 406.66 15.9
 3 -6 -2 389.86 15.8
 3 -6 -2 410.16 14.3
 -3 -6 2 411.46 12.7
 -3 -6 2 407.76 12.6
 3 6 -2 409.06 13.8
 -3 6 2 394.26 14.2
 2 -6 -2 76.09 5.8
 -2 -6 2 78.79 4
 -2 -6 2 75.69 4
 2 -6 -2 89.89 6.1
 -2 -6 2 70.49 3.5
 -2 -6 2 79.59 4.1
 2 -6 -2 76.19 4.4
 2 -6 -2 78.09 4.5
 2 -6 -2 70.99 4.4
 -2 -6 2 68.09 5.2
 -2 -6 2 72.79 5.1
 2 -6 -2 77.79 5
 2 6 -2 73.39 4.6
 -2 6 2 67.29 4.9
 2 6 -2 70.69 4.8
 1 -6 -2 415.46 15.5
 1 -6 -2 423.26 15.5
 -1 -6 2 382.36 14.8
 1 -6 -2 420.46 13.5
 -1 -6 2 406.36 12.9
 -1 -6 2 425.26 13.3
 -1 -6 2 395.16 13.8
 1 -6 -2 420.86 14.2
 1 -6 -2 413.26 13.8
 -1 -6 2 407.46 13.5
 1 -6 -2 400.36 13.7
 -1 -6 2 399.16 12.2
 -1 -6 2 416.46 14.1
 1 6 -2 407.06 13.7
 1 6 -2 417.76 14.4
 1 6 -2 390.86 14
 -1 6 2 385.76 13.3
 -1 6 2 404.06 15.3
 0 -6 2 240.78 8.2
 0 -6 -2 250.97 9.1
 0 -6 2 237.28 9.5
 0 -6 2 239.68 9.6
 0 -6 -2 251.37 10.6
 0 -6 -2 266.07 10.1
 0 -6 -2 251.17 10.8
 0 -6 -2 240.98 9.4
 0 -6 -2 228.68 9.2
 0 -6 2 250.27 10.1
 0 -6 -2 242.38 10.7
 0 -6 2 235.98 9.3
 0 -6 2 241.28 8.8
 0 6 2 233.78 10.4
 0 6 -2 244.58 9.7
 0 6 -2 231.38 9.1
 0 6 -2 245.68 10
 0 6 2 243.48 9.3
 -1 -6 -2 9.4 2.5
 -1 -6 -2 9.5 2.3
 1 -6 2 13.6 2
 -1 -6 -2 10.9 2.3
 -1 -6 -2 10.3 1.8
 1 -6 2 6.4 1.6
 -1 -6 -2 9.5 2.2
 1 -6 2 9.2 1.5
 1 -6 2 10.7 2.4
 -1 -6 -2 12.9 2.9
 1 -6 2 10.4 1.9
 -1 -6 -2 9.8 2
 1 -6 2 8.8 2
 1 6 2 7.2 1.9
 -1 6 -2 8.3 2.1
 1 6 2 3.4 1.9
 1 6 2 10.9 2.1
 -1 6 -2 10.5 2.2
 2 -6 2 603.14 19.9
 -2 -6 -2 624.14 20.4
 2 -6 2 607.84 18.6
 -2 -6 -2 610.34 19.9
 -2 -6 -2 613.24 20.4
 2 -6 2 598.14 17.5
 2 -6 2 621.84 18.1
 -2 -6 -2 593.54 19.6
 2 -6 2 602.24 19
 -2 -6 -2 629.44 19.2
 -2 -6 -2 636.74 20.8
 -2 -6 -2 599.24 18.2
 2 6 2 605.34 19.1
 2 6 2 611.84 21.1
 -2 6 -2 581.74 18.6
 2 6 2 600.14 19.4
 -3 -6 -2 343.27 12.7
 -3 -6 -2 309.37 12.6
 3 -6 2 307.57 12.2
 -3 -6 -2 345.27 12.2
 3 -6 2 344.37 11.9
 3 -6 2 329.77 11.3
 -3 -6 -2 334.77 13.6
 3 -6 2 329.87 10.2
 3 -6 2 351.46 13.4
 -3 -6 -2 325.77 11.1
 -3 -6 -2 352.86 13.8
 -3 6 -2 329.87 11.4
 3 6 2 345.57 12.3
 3 6 2 395.16 17.2
 -3 6 -2 331.57 11.9
 -3 6 -2 306.17 13.3
 3 6 2 325.77 14
 -4 -6 -2 23.1 2.9
 -4 -6 -2 31.2 3.3
 4 -6 2 29.8 3.6
 -4 -6 -2 26.9 4.2
 4 -6 2 32.7 4.5
 -4 -6 -2 26 2.5
 4 -6 2 30.5 3
 4 -6 2 25.8 2.6
 -4 6 -2 24.5 2.9
 4 6 2 22.2 3
 -4 6 -2 28 4.4
 -4 6 -2 30.6 2
 4 6 2 31.9 4
 -4 6 -2 28.7 2.5
 -5 -6 -2 203.38 10.3
 -5 -6 -2 187.78 8.7
 5 -6 2 202.08 10.3
 5 -6 2 177.98 7.9
 5 -6 2 191.18 8.1
 -5 -6 -2 181.38 7.5
 5 -6 2 211.48 8.8
 5 6 2 195.58 8.7
 -5 6 -2 194.48 8.4
 -5 6 -2 194.38 10.5
 5 6 2 197.88 9
 -5 6 -2 191.98 7.4
 -5 6 -2 187.58 7.4
 6 -6 2 50.89 3.8
 -6 -6 -2 49.8 3.5
 6 -6 2 57.99 4.6
 -6 -6 -2 47.1 4.1
 -6 -6 -2 50.99 5.4
 6 -6 2 57.89 5.6
 6 -6 2 46.8 3.8
 6 6 2 54.79 4.7
 -6 6 -2 50.69 4.1
 -6 6 -2 50.49 4.2
 6 6 2 50.79 4.3
 -6 6 -2 51.69 3.3
 -7 -6 -2 44.3 4.1
 7 -6 2 41.4 4.1
 7 -6 2 43.5 5.4
 -7 -6 -2 36.5 3.2
 7 -6 2 35.4 2.9
 -7 -6 -2 34.5 5.1
 7 6 2 35.3 3.8
 7 6 2 45 4.5
 -7 6 -2 33.9 3.8
 -7 6 -2 35.3 2.8
 -7 6 -2 40.1 3.8
 8 -6 2 18.6 2.4
 -8 -6 -2 20.2 2.8
 -8 -6 -2 16.4 3.9
 8 -6 2 22.5 4.2
 -8 -6 -2 19.2 3.5
 8 -6 2 18.1 4.1
 -8 6 -2 17.7 3.1
 -8 6 -2 17.3 3.4
 8 6 2 23 3.5
 -8 6 -2 21.4 2.3
 8 6 2 17.4 3.5
 -9 -6 -2 84.79 6.3
 -9 -6 -2 94.09 9.2
 9 -6 2 85.09 4
 9 -6 2 92.89 8.2
 9 -6 2 85.79 6.1
 -9 -6 -2 82.49 5.4
 -9 6 -2 86.09 4.6
 -9 6 -2 95.09 7.4
 -9 6 -2 103.59 6.8
 9 6 2 101.39 6.8
 9 6 2 85.39 5.9
 9 6 2 80.99 5.9
 10 -6 2 33.2 4.7
 -10 -6 -2 30.1 5.8
 -10 -6 -2 26.2 4.4
 10 -6 2 25.5 5.3
 10 6 2 23.5 3.8
 10 6 2 28.1 4.4
 -10 6 -2 22.9 4.1
 10 6 2 21 3.7
 -11 -6 -2 17.1 4
 11 -6 2 17.7 3.8
 -11 -6 -2 22.7 5
 11 -6 2 12.8 4.2
 -11 6 -2 12.4 2.3
 11 6 2 16.7 3.7
 11 6 2 10.6 2.9
 12 -6 2 27 5.9
 -12 -6 -2 13.4 3.8
 12 -6 2 32.2 5.1
 12 6 2 23.1 3.9
 12 6 2 28.2 5.7
 12 6 2 15.9 4.1
 11 -7 -2 65.79 11
 11 -7 -2 55.49 5.6
 -11 -7 2 50.59 4.9
 -11 -7 2 52.79 7.7
 11 7 -2 55.09 5.3
 10 -7 -2 166.18 11.7
 -10 -7 2 147.49 10.8
 10 -7 -2 144.29 8.8
 -10 -7 2 149.29 7.7
 -10 -7 2 152.28 7.4
 10 7 -2 136.19 10.6
 -10 7 2 149.59 8
 10 7 -2 137.39 8.9
 9 -7 -2 17.4 3.4
 9 -7 -2 14.6 4.1
 -9 -7 2 17.8 4.3
 -9 -7 2 15.1 2.7
 -9 -7 2 19.2 2.8
 9 7 -2 16.7 3.2
 -9 7 2 13.4 3.4
 9 7 -2 20.3 4.1
 -9 7 2 20.6 3.3
 -8 -7 2 9.9 2.1
 -8 -7 2 11.1 2
 8 -7 -2 12 3.7
 8 7 -2 10.5 2.9
 -8 7 2 16 3.4
 -8 7 2 11.6 2.6
 -7 -7 2 12.4 2.1
 -7 -7 2 9.2 3.4
 7 -7 -2 8.8 2.7
 -7 -7 2 9.3 1.9
 7 7 -2 7.9 2.3
 -7 7 2 9.6 2.5
 7 7 -2 10.6 2.8
 -7 7 2 8.9 2.1
 6 -7 -2 6.3 2.4
 -6 -7 2 3.4 1.3
 6 -7 -2 1 2.3
 6 -7 -2 3.5 2.2
 -6 -7 2 3.8 1.2
 -6 -7 2 3.3 2.4
 6 7 -2 3.5 1.7
 -6 7 2 0.3 1.4
 6 7 -2 2.1 1.8
 -6 7 2 2.5 1.6
 -5 -7 2 35.3 2.5
 5 -7 -2 41.4 6.9
 -5 -7 2 43.1 5
 -5 -7 2 34.5 4.9
 5 -7 -2 36.4 4.5
 5 -7 -2 35.4 5.4
 -5 -7 2 36.7 3.1
 -5 -7 2 34.2 2.7
 5 -7 -2 34.5 3.6
 -5 7 2 37 3.1
 5 7 -2 31.8 3.5
 5 7 -2 39 4.9
 -5 7 2 32.8 4
 4 -7 -2 74.49 4.2
 -4 -7 2 71.39 3.8
 -4 -7 2 71.59 4.4
 4 -7 -2 71.79 6.5
 4 -7 -2 76.89 5.4
 -4 -7 2 82.09 6.1
 4 -7 -2 71.19 5
 -4 -7 2 71.99 3.8
 -4 -7 2 73.89 3.6
 4 -7 -2 67.59 6.1
 4 7 -2 74.39 5.1
 4 7 -2 75.49 5.5
 -4 7 2 68.19 5.1
 -3 -7 2 908.81 25.6
 3 -7 -2 890.21 27.4
 -3 -7 2 959.2 29.1
 -3 -7 2 894.61 25.6
 -3 -7 2 914.81 26.3
 3 -7 -2 932.51 28.1
 -3 -7 2 935.61 25.7
 3 -7 -2 905.71 26.5
 3 -7 -2 976 30.5
 3 -7 -2 908.91 30.4
 3 7 -2 929.11 27.7
 -3 7 2 896.61 28.3
 3 7 -2 909.01 28.2
 2 -7 -2 274.67 11.1
 2 -7 -2 278.17 12.4
 -2 -7 2 270.87 9.6
 -2 -7 2 269.07 9.6
 2 -7 -2 260.57 10.4
 -2 -7 2 256.47 9.1
 2 -7 -2 263.47 12.5
 2 -7 -2 262.97 10.1
 -2 -7 2 266.07 11.2
 -2 -7 2 272.27 9.8
 -2 7 2 250.37 11.3
 2 7 -2 275.67 10.7
 2 7 -2 273.27 11.2
 -1 -7 2 126.59 6.1
 -1 -7 2 131.29 6.8
 1 -7 -2 127.99 7.6
 -1 -7 2 133.49 6.5
 1 -7 -2 131.09 6.6
 -1 -7 2 128.99 6.1
 1 -7 -2 126.29 7.9
 1 -7 -2 124.39 6.9
 1 -7 -2 131.99 6.5
 -1 -7 2 136.89 6.4
 1 7 -2 128.59 6.5
 -1 7 2 135.19 6.5
 -1 7 2 122.89 7.4
 0 -7 -2 60.79 4.6
 0 -7 2 51.79 3.4
 0 -7 -2 58.99 5.1
 0 -7 -2 58.99 4.6
 0 -7 -2 54.79 4.1
 0 -7 2 58.89 4.2
 0 -7 -2 54.19 5.1
 0 -7 2 58.69 4.4
 0 -7 2 51.69 3.9
 0 7 -2 51.89 4.1
 0 7 2 55.89 4.1
 0 7 2 50.49 4.9
 1 -7 2 32.6 2.8
 1 -7 2 30.7 3
 -1 -7 -2 32.4 3.8
 -1 -7 -2 37.3 4.1
 1 -7 2 32.2 3.6
 1 -7 2 30.8 2.8
 1 -7 2 38.1 3.7
 -1 -7 -2 33.1 3.6
 -1 -7 -2 33.9 3.1
 -1 -7 -2 38.4 3.9
 -1 -7 -2 41.8 3.8
 -1 7 -2 29.3 3.3
 1 7 2 38.4 5
 1 7 2 34 3.4
 -1 7 -2 23 3.4
 2 -7 2 40.1 4.1
 2 -7 2 29.7 3.7
 -2 -7 -2 40 4.2
 -2 -7 -2 35.1 3.1
 -2 -7 -2 44.6 4.1
 -2 -7 -2 38.7 3.8
 2 -7 2 34.7 3.1
 2 -7 2 40.1 3.6
 -2 -7 -2 36.2 4.7
 -2 -7 -2 36.7 4.2
 2 7 2 35.6 3.7
 -2 7 -2 37.6 3.5
 -2 7 -2 37.8 4
 2 7 2 41 3.8
 2 7 2 35.1 5.1
 3 -7 2 103.39 6.8
 -3 -7 -2 100.29 5.4
 -3 -7 -2 111.09 7.2
 -3 -7 -2 96.09 6
 -3 -7 -2 105.79 6.2
 3 -7 2 116.19 5.8
 3 -7 2 105.59 4.6
 -3 -7 -2 107.79 6.9
 3 -7 2 104.59 5.8
 3 -7 2 102.19 6.7
 3 7 2 108.19 6.2
 -3 7 -2 101.59 5.6
 3 7 2 107.89 6.4
 -3 7 -2 113.69 5.8
 4 -7 2 114.69 6.4
 -4 -7 -2 124.89 7.9
 4 -7 2 118.59 7.7
 -4 -7 -2 115.79 7.2
 -4 -7 -2 107.99 5.6
 -4 -7 -2 112.09 6.4
 4 -7 2 101.59 6.2
 -4 -7 -2 118.19 6.6
 4 7 2 101.59 6.6
 4 7 2 108.99 6.4
 -4 7 -2 113.19 5.9
 -4 7 -2 116.89 5.7
 -5 -7 -2 167.38 9.8
 -5 -7 -2 163.78 8.1
 5 -7 2 150.28 7.5
 5 -7 2 162.58 8
 -5 -7 -2 149.39 6.9
 -5 -7 -2 160.78 8
 5 -7 2 163.98 9.7
 5 7 2 167.08 8.3
 5 7 2 156.18 8.5
 -5 7 -2 167.18 6.9
 -5 7 -2 172.18 7.5
 -6 -7 -2 3.2 2.4
 6 -7 2 4.2 2
 6 -7 2 4.4 2.2
 -6 -7 -2 2.6 1.5
 -6 -7 -2 2.8 1.7
 -6 -7 -2 2.3 1.4
 6 7 2 4.4 1.6
 -6 7 -2 0.8 1.1
 -6 7 -2 4.5 1.6
 -6 7 -2 2.2 1.2
 6 7 2 4.5 2
 7 -7 2 0.7 2.4
 -7 -7 -2 2 1.6
 -7 -7 -2 1.1 1.9
 -7 -7 -2 0.9 1.7
 7 -7 2 2.9 2.8
 7 -7 2 -0.9 1.2
 7 7 2 0.2 1.7
 7 7 2 1.4 1.8
 -7 7 -2 0.4 1.1
 -7 7 -2 -1.1 1.3
 8 -7 2 105.39 6.6
 8 -7 2 125.39 11.2
 8 -7 2 131.79 9.5
 -8 -7 -2 114.09 7.1
 -8 -7 -2 126.29 6.5
 -8 -7 -2 117.19 9.2
 -8 7 -2 124.29 6.8
 -8 7 -2 110.89 6.6
 8 7 2 114.59 5.8
 8 7 2 126.89 7.8
 -8 7 -2 130.19 5.5
 8 7 2 124.39 7.4
 -9 -7 -2 74.09 5.9
 9 -7 2 62.89 5.8
 9 -7 2 59.79 6.8
 -9 -7 -2 63.49 7
 -9 7 -2 47.7 5
 9 7 2 68.89 5.9
 -9 7 -2 63.39 5.1
 -9 7 -2 67.79 3.8
 9 7 2 54.99 4.2
 -10 -7 -2 46.9 7.3
 10 -7 2 31.9 5
 10 -7 2 51.39 8
 -10 -7 -2 46.6 5.2
 10 7 2 50.39 5.4
 10 7 2 42.3 5.3
 -10 7 -2 45.6 4.7
 -10 7 -2 37.8 3.2
 10 7 2 31.3 3.9
 11 -7 2 96.39 10.3
 -11 -7 -2 58.69 10.6
 11 -7 2 86.59 8.7
 11 7 2 85.99 7.1
 11 7 2 86.39 6.7
 -11 7 -2 82.09 6.4
 9 -8 -2 67.99 6
 -9 -8 2 61.69 4
 9 -8 -2 64.49 7.7
 -9 -8 2 60.89 8
 9 8 -2 59.29 5.5
 -8 -8 2 40.6 4.5
 -8 -8 2 40.1 6.3
 8 -8 -2 48.3 5
 8 -8 -2 20.3 5
 8 -8 -2 38.1 6.4
 8 8 -2 43.1 4.6
 -8 8 2 41.7 4.6
 8 8 -2 38.2 5.4
 -8 8 2 37.3 4.7
 -7 -8 2 21.9 2.8
 7 -8 -2 23.3 4.9
 7 -8 -2 17.2 3.2
 -7 -8 2 14.9 3.8
 -7 -8 2 25.6 3.7
 7 -8 -2 15.4 4.8
 -7 8 2 15.7 3.2
 7 8 -2 13.9 3.2
 6 -8 -2 47.9 5
 -6 -8 2 48.2 6.3
 6 -8 -2 66.99 6.8
 -6 -8 2 49.8 4.1
 6 -8 -2 55.79 8.5
 -6 -8 2 51.19 3.6
 -6 8 2 51.39 4.9
 6 8 -2 51.39 4.8
 6 8 -2 51.89 5.2
 5 -8 -2 12.9 3.3
 5 -8 -2 19 4.2
 -5 -8 2 15.2 2.2
 -5 -8 2 24.8 2.7
 5 8 -2 17 3.5
 5 8 -2 18.7 3.5
 -5 8 2 16 3
 4 -8 -2 0.7 1.8
 4 -8 -2 -0.1 1
 -4 -8 2 -1.7 1.3
 4 -8 -2 3.4 2
 -4 -8 2 2.2 1.5
 -4 -8 2 0.9 1.1
 4 -8 -2 -1.4 2.2
 4 8 -2 0.6 1.5
 -4 8 2 -0.7 1.5
 -3 -8 2 2.2 1.8
 3 -8 -2 6.4 2.8
 3 -8 -2 6.3 2.7
 3 -8 -2 7.8 1.9
 -3 -8 2 4.9 1.7
 -3 -8 2 7.2 1.6
 -3 -8 2 5.7 1.6
 3 -8 -2 3.4 2
 -3 -8 2 6.6 1.4
 3 -8 -2 -0.3 2.3
 3 8 -2 5.2 2
 -3 8 2 11.7 2.8
 3 8 -2 6.3 2.3
 -2 -8 2 12.3 2.1
 -2 -8 2 7.2 2.3
 -2 -8 2 10.5 2.2
 -2 -8 2 13.3 2.3
 2 -8 -2 8.6 3.1
 2 -8 -2 10.9 2.3
 2 -8 -2 13.1 2.4
 -2 -8 2 11.6 2.1
 2 -8 -2 13.1 2.8
 2 8 -2 8.1 2.2
 -2 8 2 7.6 2.6
 -1 -8 2 85.69 5
 -1 -8 2 90.79 5.4
 1 -8 -2 105.29 6.4
 -1 -8 2 90.09 5.1
 1 -8 -2 91.79 7
 -1 -8 2 87.49 5.3
 1 -8 -2 95.19 6.8
 1 -8 -2 94.39 5.8
 1 -8 -2 89.29 6.4
 -1 -8 2 104.69 6.1
 -1 8 2 81.09 6.6
 0 -8 -2 18.5 3.6
 0 -8 -2 17.4 3.5
 0 -8 2 17.4 2.9
 0 -8 2 15.8 2.5
 0 -8 -2 17.4 3.3
 0 -8 2 15 2.5
 0 -8 -2 14.8 2.5
 0 -8 2 22.3 3.5
 0 -8 2 19.4 3.1
 0 -8 -2 14.1 2.8
 0 8 2 20.6 3.2
 0 8 2 11.2 3.2
 1 -8 2 0.7 1.1
 -1 -8 -2 2.2 1.5
 -1 -8 -2 -0.1 1.7
 -1 -8 -2 -3.4 1.8
 1 -8 2 2.5 1.6
 1 -8 2 1.1 1.5
 1 -8 2 -0.3 1.7
 -1 -8 -2 0.5 1.7
 -1 -8 -2 1.5 1.5
 1 -8 2 2.6 1.4
 -1 -8 -2 0.2 1.6
 1 8 2 -2.3 1.4
 1 8 2 0.9 1.6
 2 -8 2 93.89 5.6
 -2 -8 -2 80.09 5.9
 -2 -8 -2 92.59 5.4
 2 -8 2 87.29 6.5
 -2 -8 -2 80.89 6
 -2 -8 -2 83.79 6.1
 2 -8 2 84.39 5.3
 -2 -8 -2 88.39 6.4
 2 -8 2 91.69 6.3
 2 -8 2 90.39 4.6
 2 8 2 90.99 5.8
 -2 8 -2 87.29 5.3
 -3 -8 -2 7.1 2.5
 -3 -8 -2 7.1 1.9
 -3 -8 -2 10.3 2.7
 -3 -8 -2 6.1 2.3
 3 -8 2 5.3 2.4
 3 -8 2 7.8 2.1
 3 -8 2 7.2 2
 3 -8 2 7.6 1.5
 -3 -8 -2 6.5 2.3
 -3 8 -2 13.1 2.4
 3 8 2 12.3 2.7
 3 8 2 11.3 2.7
 -4 -8 -2 25.6 3.9
 -4 -8 -2 23 3.8
 -4 -8 -2 19.8 3
 4 -8 2 24.7 3.6
 4 -8 2 24.4 4.5
 4 -8 2 23.4 4.7
 -4 -8 -2 20.2 4.1
 -4 -8 -2 24.8 3.6
 -4 8 -2 24.8 3.3
 -4 8 -2 26.9 3.3
 4 8 2 18.4 4.3
 4 8 2 24.1 4
 5 -8 2 10.4 3.2
 -5 -8 -2 21 3.3
 5 -8 2 17 4
 -5 -8 -2 18.7 3.5
 5 -8 2 19.1 3.4
 -5 -8 -2 24.5 4
 -5 -8 -2 22 4.1
 5 8 2 19.4 3.7
 -5 8 -2 19.5 2.7
 5 8 2 19.5 3.4
 -5 8 -2 24.2 3.2
 -6 -8 -2 6.6 3
 6 -8 2 1.8 2
 -6 -8 -2 6.9 2
 6 -8 2 11.4 3.5
 -6 -8 -2 5 2.2
 -6 -8 -2 8.2 2.5
 -6 8 -2 6 1.8
 6 8 2 6.3 2.6
 6 8 2 3.7 2
 -6 8 -2 5.1 1.7
 7 -8 2 56.89 6
 -7 -8 -2 58.89 4.9
 7 -8 2 62.89 5.5
 -7 -8 -2 61.09 5.9
 -7 -8 -2 62.89 5.5
 -7 -8 -2 64.49 6.9
 -7 8 -2 53.09 3.3
 -7 8 -2 55.39 4.1
 7 8 2 57.39 5.2
 7 8 2 64.09 5.8
 -8 -8 -2 59.09 6
 8 -8 2 73.19 5.8
 -8 -8 -2 60.59 5.1
 -8 -8 -2 66.69 7.2
 8 -8 2 79.29 7.5
 8 8 2 63.99 5.7
 8 8 2 67.29 5.9
 -8 8 -2 58.59 3.6
 -8 8 -2 59.99 4.3
 9 -8 2 139.39 8.6
 -9 -8 -2 133.59 10.5
 -9 8 -2 120.49 6.4
 9 8 2 133.79 8.2
 -6 -9 2 177.48 11.1
 6 -9 -2 193.88 12
 -6 -9 2 187.28 8.8
 6 -9 -2 176.88 9.8
 6 9 -2 193.68 9.8
 -5 -9 2 67.19 6.6
 -5 -9 2 74.29 5.1
 -5 -9 2 57.09 4.1
 5 -9 -2 55.79 8.2
 5 -9 -2 75.29 7
 5 -9 -2 67.29 6
 5 9 -2 77.69 6.5
 5 9 -2 72.89 5.7
 -4 -9 2 20.8 4.3
 4 -9 -2 26.2 4.8
 -4 -9 2 21.8 2.8
 4 -9 -2 26.8 5.1
 4 -9 -2 17.2 2.7
 -4 -9 2 20 3.1
 4 -9 -2 11.6 5.3
 -4 9 2 22.5 4.2
 4 9 -2 26 4.4
 4 9 -2 20 3.4
 3 -9 -2 8.3 2.8
 -3 -9 2 6.7 2
 3 -9 -2 5.8 1.9
 -3 -9 2 10.6 2.4
 3 -9 -2 10.1 3.7
 3 -9 -2 11.2 3.2
 -3 9 2 2.5 2.9
 3 9 -2 9.8 2.5
 2 -9 -2 164.98 9.8
 -2 -9 2 168.78 6.4
 -2 -9 2 168.88 8.9
 2 -9 -2 158.58 8.9
 2 -9 -2 163.88 7.9
 -2 -9 2 151.78 7.4
 -2 -9 2 169.08 6.6
 2 -9 -2 157.68 10.3
 -2 -9 2 165.98 8
 -1 -9 2 183.58 8.3
 1 -9 -2 153.78 9.8
 -1 -9 2 177.88 8.5
 -1 -9 2 165.48 7.6
 -1 -9 2 181.98 8.1
 1 -9 -2 171.18 8.5
 1 -9 -2 146.99 10.9
 -1 -9 2 172.48 7.4
 1 -9 -2 169.88 9.2
 0 -9 -2 21.1 3.6
 0 -9 2 27.4 3.4
 0 -9 2 18.5 2.8
 0 -9 2 26.8 3.6
 0 -9 2 22.4 3.6
 0 -9 -2 29.9 4.6
 0 -9 -2 29.1 4.2
 0 -9 2 20.6 3.5
 0 -9 -2 17.1 3.6
 -1 -9 -2 85.09 6.2
 1 -9 2 87.09 6.3
 -1 -9 -2 79.99 6.5
 1 -9 2 81.59 5.6
 1 -9 2 83.49 5.8
 1 -9 2 83.19 5.5
 -1 -9 -2 91.19 6.4
 1 -9 2 89.09 5
 -1 -9 -2 65.59 6.8
 1 9 2 86.19 8.3
 -2 -9 -2 16.3 4.5
 2 -9 2 11.1 2
 -2 -9 -2 19.2 3.5
 -2 -9 -2 14.2 3.3
 -2 -9 -2 12.4 3
 2 -9 2 15.4 3.9
 2 -9 2 15.7 3
 -2 -9 -2 11.6 3.1
 2 -9 2 16.8 3.4
 2 9 2 10.8 3
 -3 -9 -2 52.99 9.7
 3 -9 2 47.6 5.6
 -3 -9 -2 48.3 6.2
 -3 -9 -2 50.29 5.1
 3 -9 2 49.1 4.6
 3 -9 2 55.99 5.5
 -3 -9 -2 60.59 5.2
 -3 -9 -2 44.8 4.6
 3 9 2 55.89 4.9
 -4 -9 -2 23.7 4.2
 4 -9 2 20.1 4.9
 -4 -9 -2 25.1 4.7
 -4 -9 -2 21 3.4
 -4 -9 -2 24.2 3.8
 4 -9 2 15.6 3.6
 4 -9 2 17.9 3.5
 4 9 2 24.8 4.1
 4 9 2 23.3 4.1
 5 -9 2 4.7 3.2
 -5 -9 -2 3.1 1.8
 -5 -9 -2 7.5 2.5
 5 -9 2 4.6 2.8
 -5 -9 -2 0.8 2
 5 -9 2 5.2 2.4
 -5 -9 -2 1.8 2
 5 9 2 0.9 1.6
 5 9 2 3.6 2.1
 6 -9 2 62.39 6.6
 -6 -9 -2 60.09 4.8
 -6 -9 -2 67.49 6.8
 6 -9 2 63.99 5.8
 -6 -9 -2 65.29 6
 6 9 2 67.79 5.7
 6 9 2 75.49 9.4
 16 0 -3 0.1 2
 16 0 -3 0.7 3
 -16 0 3 -0.3 4
 16 0 -3 1.7 1.8
 15 0 -3 3.7 2.1
 15 0 -3 8 3.4
 15 0 -3 8.6 3
 -15 0 3 4.7 3.1
 14 0 -3 22.3 3.7
 -14 0 3 23.7 6.9
 14 0 -3 22.1 4.9
 13 0 -3 84.09 7.6
 13 0 -3 74.99 5.6
 13 0 -3 79.49 5.4
 -13 0 3 82.09 8.8
 12 0 -3 -1.1 1.2
 12 0 -3 -0.7 1.9
 12 0 -3 0.9 1.2
 12 0 -3 -0.3 1.3
 -12 0 3 1.5 2.3
 -11 0 3 999.1 30.8
 11 0 -3 1022 30.6
 -11 0 3 1023.3 34.4
 11 0 -3 1016 29.9
 11 0 -3 1103.49 34
 10 0 -3 7.3 1.9
 -10 0 3 7.8 3
 10 0 -3 5.1 1.7
 10 0 -3 11.3 3.2
 -10 0 3 7.9 2
 10 0 -3 10.3 2.1
 9 0 -3 1159.08 36.7
 9 0 -3 1102.59 31.4
 -9 0 3 1100.49 35.1
 -9 0 3 1133.29 32.1
 9 0 -3 1105.39 31.3
 9 0 -3 1125.59 32
 8 0 -3 56.59 3.6
 8 0 -3 54.29 3.4
 8 0 -3 51.19 4.5
 8 0 -3 54.59 3.6
 -8 0 3 49.8 3.6
 -8 0 3 46.1 4.5
 -7 0 3 30.7 2.6
 7 0 -3 31.6 2.4
 -7 0 3 26.7 3.8
 7 0 -3 27.6 2.4
 7 0 -3 28.7 2.3
 7 0 -3 27.4 3.1
 6 0 -3 0.6 0.7
 6 0 -3 -0.5 0.5
 6 0 -3 -0.1 0.8
 -6 0 3 2 1.3
 -6 0 3 0 0.6
 6 0 -3 1 0.8
 5 0 -3 390.96 11.7
 5 0 -3 396.86 11.8
 -5 0 3 411.86 12
 -5 0 3 404.36 13.5
 5 0 -3 398.16 12
 5 0 -3 412.66 13.3
 -5 0 3 374.36 12.4
 -4 0 3 184.68 6.6
 -4 0 3 192.28 6.1
 -4 0 3 185.98 7.3
 4 0 -3 176.08 6
 4 0 -3 188.28 6.3
 4 0 -3 180.48 6
 -4 0 3 190.48 6.2
 4 0 -3 182.68 7.1
 3 0 -3 1478.55 54.69
 -3 0 3 1485.95 55.29
 -2 0 3 1.2 0.8
 2 0 -3 0.8 0.5
 -2 0 3 0.5 0.5
 2 0 -3 1.9 0.6
 -2 0 3 0.4 0.4
 -2 0 3 0.5 0.5
 2 0 -3 0.7 0.2
 2 0 -3 1.3 0.6
 2 0 -3 1.5 0.5
 -1 0 3 1132.69 37.8
 0 0 -3 2.1 0.4
 0 0 3 0.6 0.4
 0 0 -3 -0.1 0.4
 0 0 -3 0.3 0.3
 0 0 3 1.6 0.4
 0 0 3 0.3 0.3
 0 0 -3 0.9 0.4
 0 0 3 0.4 0.3
 -1 0 -3 242.28 7.4
 -1 0 -3 227.08 6.5
 1 0 3 228.28 6.7
 -1 0 -3 222.38 6.6
 1 0 3 216.38 7.2
 1 0 3 226.58 6.6
 -2 0 -3 0.4 0.6
 -2 0 -3 0.2 0.5
 2 0 3 0.5 0.5
 2 0 3 0.2 0.7
 2 0 3 0.4 0.5
 -2 0 -3 0.1 0.5
 -3 0 -3 686.73 19.5
 3 0 3 704.93 20.4
 3 0 3 702.03 19.2
 -3 0 -3 708.03 20.3
 -3 0 -3 713.33 19.2
 -3 0 -3 702.93 18.5
 4 0 3 33.7 2.2
 -4 0 -3 36.7 2.3
 4 0 3 33.8 1.9
 -4 0 -3 33.4 2.5
 -4 0 -3 37.9 3
 4 0 3 29.7 2.8
 -4 0 -3 33.5 1.8
 -5 0 -3 573.04 15.7
 -5 0 -3 551.44 16.6
 5 0 3 572.24 18.3
 5 0 3 578.14 16
 -5 0 -3 567.74 18.1
 5 0 3 554.34 16.5
 -5 0 -3 588.34 17.6
 -6 0 -3 34.4 2
 6 0 3 37.3 3.6
 -6 0 -3 35.5 3.3
 -6 0 -3 33.2 3.4
 6 0 3 37.1 3.1
 6 0 3 34.7 2.3
 7 0 3 2744.83 74.19
 -7 0 -3 2815.32 77.29
 -7 0 -3 3105.49 78.49
 -7 0 -3 2713.53 74.29
 7 0 3 2816.22 73.49
 -7 0 -3 2790.92 72.89
 7 0 3 2942.31 77.19
 -8 0 -3 97.39 6.7
 -8 0 -3 101.89 6.4
 8 0 3 92.79 4.6
 8 0 3 100.19 6.8
 -8 0 -3 94.69 5.2
 8 0 3 93.09 5.1
 -9 0 -3 884.11 27.7
 9 0 3 875.11 28.5
 9 0 3 841.52 25.3
 -9 0 -3 842.22 25.6
 -9 0 -3 816.92 28.2
 9 0 3 847.02 24.6
 -10 0 -3 4.4 1.9
 10 0 3 2.9 2.1
 10 0 3 3.8 1.7
 -10 0 -3 2.6 1.8
 10 0 3 2.5 1.3
 11 0 3 4 1.4
 -11 0 -3 2.1 2.3
 11 0 3 0.7 1.2
 -11 0 -3 2.8 2.1
 11 0 3 3.1 2.4
 11 0 3 6.1 2
 -12 0 -3 0.5 2
 -12 0 -3 -1.4 1.9
 12 0 3 0.7 2.4
 12 0 3 1.5 1.6
 13 0 3 87.99 8.5
 -13 0 -3 87.69 8.8
 13 0 3 82.19 5.9
 14 0 3 15.1 5.4
 14 0 3 14.1 2.8
 -14 0 -3 22.1 5.4
 -15 0 -3 13.6 4.5
 15 0 3 26.9 6.4
 15 0 3 22.8 4
 -16 -1 3 3.8 3.2
 16 -1 -3 1.1 1.6
 16 -1 -3 -0.4 1.9
 16 -1 -3 4.8 3.4
 16 1 -3 4.1 2.4
 16 1 -3 -1.8 1.8
 16 1 -3 6.1 4
 15 -1 -3 19 4.8
 15 -1 -3 13.9 3.5
 -15 -1 3 19.4 5.5
 15 -1 -3 20.6 3.4
 15 1 -3 17.7 3.5
 15 1 -3 17.8 3
 15 1 -3 18.2 5.1
 -14 -1 3 5.2 3.7
 14 -1 -3 7.1 2.5
 14 -1 -3 15.5 4
 -14 -1 3 3.9 2.8
 14 -1 -3 9.5 2.5
 14 1 -3 7.8 2.2
 14 1 -3 9.1 2.3
 14 1 -3 6.9 2.7
 14 1 -3 3.6 2.5
 13 -1 -3 129.29 8.3
 -13 -1 3 125.69 9.6
 13 -1 -3 138.49 10
 13 -1 -3 127.89 7
 -13 1 3 109.49 9.7
 13 1 -3 125.69 6.5
 13 1 -3 136.19 9.4
 13 1 -3 124.99 6.5
 13 1 -3 117.39 7.5
 12 -1 -3 18.1 3.1
 12 -1 -3 17.9 2.9
 12 -1 -3 27.9 5.4
 -12 -1 3 18.2 4.4
 12 1 -3 19.8 3.7
 12 1 -3 17 2.9
 12 1 -3 18 4.1
 -12 1 3 8.2 4.7
 12 1 -3 12.4 2.2
 -11 -1 3 105.69 7.8
 11 -1 -3 88.99 5.4
 11 -1 -3 92.69 5.7
 11 -1 -3 96.89 7.5
 11 -1 -3 91.19 5.4
 -11 -1 3 93.89 5.8
 11 1 -3 85.39 4.9
 11 1 -3 95.89 7.1
 11 1 -3 94.89 5.1
 11 1 -3 92.79 6.1
 -11 1 3 87.59 7.6
 10 -1 -3 545.65 17.3
 10 -1 -3 518.55 17.6
 10 -1 -3 552.94 20.6
 -10 -1 3 552.54 17.8
 10 -1 -3 536.75 17.5
 -10 1 3 526.75 18.2
 10 1 -3 550.94 16.8
 10 1 -3 557.84 18.6
 -10 1 3 557.44 21.4
 10 1 -3 532.85 16.7
 10 1 -3 589.24 22.1
 -9 -1 3 7.5 1.9
 9 -1 -3 9.3 1.9
 9 -1 -3 7.2 1.7
 9 -1 -3 5 2
 9 -1 -3 9.9 2.2
 -9 -1 3 10.2 2.6
 -9 1 3 9.1 2.1
 9 1 -3 9.2 1.8
 9 1 -3 12.5 2.8
 9 1 -3 10.9 2.4
 -9 1 3 14.3 3.7
 9 1 -3 7.4 1.9
 8 -1 -3 89.89 4.8
 8 -1 -3 95.99 6.5
 -8 -1 3 90.79 4.7
 8 -1 -3 102.89 5.2
 8 -1 -3 97.99 4.7
 -8 -1 3 92.49 6.1
 8 1 -3 97.99 5.9
 8 1 -3 88.09 4.3
 -8 1 3 99.19 6.7
 -8 1 3 102.89 5.4
 8 1 -3 96.79 4.4
 8 1 -3 89.39 5.2
 -7 -1 3 79.69 4.9
 -7 -1 3 78.39 4
 7 -1 -3 87.99 4.3
 7 -1 -3 80.49 5.5
 7 -1 -3 83.09 4.3
 7 -1 -3 76.29 3.9
 -7 -1 3 80.19 5.2
 7 1 -3 79.39 4.6
 -7 1 3 74.69 5.6
 7 1 -3 83.99 3.8
 -7 1 3 76.69 4.4
 7 1 -3 78.29 5
 7 1 -3 77.69 3.7
 -6 -1 3 391.96 13.4
 -6 -1 3 408.26 12.2
 6 -1 -3 412.96 14.4
 -6 -1 3 399.96 13.7
 -6 -1 3 384.66 12.5
 6 -1 -3 397.56 12.4
 -6 1 3 399.86 12.8
 6 1 -3 407.06 13.4
 6 1 -3 396.66 11.7
 6 1 -3 394.46 13
 -6 1 3 399.66 14.6
 6 1 -3 398.76 11.7
 -5 -1 3 156.98 6.6
 5 -1 -3 159.88 7.3
 -5 -1 3 166.18 6.2
 5 -1 -3 161.38 6
 5 -1 -3 163.58 6.1
 -5 -1 3 161.08 5.6
 -5 -1 3 145.69 6.5
 5 1 -3 157.08 6.4
 5 1 -3 159.78 6.5
 5 1 -3 156.38 5.3
 5 1 -3 157.88 5.3
 -5 1 3 160.88 6.2
 -5 1 3 162.18 7.5
 -4 -1 3 7094.09 198.68
 4 -1 -3 7127.99 207.98
 4 1 -3 7090.99 199.18
 -4 1 3 6970.2 208.58
 -3 -1 3 409.36 12.4
 -3 -1 3 402.86 11.8
 -3 -1 3 413.16 11
 -3 -1 3 420.86 11
 -3 -1 3 415.96 12.5
 3 -1 -3 420.66 11.9
 3 -1 -3 402.56 11.7
 3 -1 -3 396.66 12.9
 -3 1 3 405.96 11.3
 3 1 -3 414.86 11.7
 -3 1 3 428.36 11.7
 -3 1 3 422.96 12.1
 3 1 -3 398.26 11.6
 3 1 -3 380.76 12.2
 3 1 -3 401.86 11.1
 -3 1 3 395.66 13.1
 -3 1 3 412.56 11.5
 3 1 -3 408.56 10.7
 3 1 -3 402.66 10.6
 3 1 -3 371.86 11.9
 2 -1 -3 2525.45 81.79
 -2 -1 3 2404.36 70.09
 -2 1 3 2384.56 81.09
 2 1 -3 2510.85 70.19
 -1 -1 3 6843.82 176.08
 -1 1 3 6892.51 187.18
 0 -1 -3 1851.01 61.29
 0 -1 3 1962.5 56.29
 0 1 3 1860.41 61.19
 0 1 -3 1765.02 55.59
 1 -1 3 1822.22 61.19
 -1 -1 -3 1789.22 62.69
 1 1 3 1850.21 62.39
 2 -1 3 46.4 2.8
 -2 -1 -3 53.49 2.4
 2 -1 3 52.79 2.4
 -2 -1 -3 50.19 3
 -2 -1 -3 53.79 2.9
 -2 -1 -3 52.29 2.7
 -2 1 -3 49.4 2
 2 1 3 57.29 2.4
 -2 1 -3 48.3 2.8
 -2 1 -3 51.39 2.3
 2 1 3 52.89 3
 2 1 3 50.09 3.1
 -3 -1 -3 2504.85 89.89
 3 -1 3 2363.86 89.49
 3 1 3 2496.15 89.89
 -3 1 -3 2484.75 88.69
 4 -1 3 1076.79 30.5
 -4 -1 -3 1128.09 30.5
 -4 -1 -3 1161.48 31.9
 4 -1 3 1140.99 32.1
 -4 -1 -3 1154.48 30.4
 4 -1 3 1153.58 28.9
 -4 -1 -3 1127.89 31.7
 -4 1 -3 1138.39 32.1
 4 1 3 1177.38 32.1
 4 1 3 1096.19 30.2
 -4 1 -3 1153.08 30.6
 5 -1 3 30.6 1.5
 -5 -1 -3 32 2.4
 -5 -1 -3 32.1 3
 -5 -1 -3 30.3 2.2
 5 -1 3 31.5 2.5
 -5 -1 -3 31.6 3
 5 -1 3 27.5 3.1
 -5 1 -3 27.1 2.3
 5 1 3 36.5 2.4
 -5 1 -3 30.1 3.1
 5 1 3 28.4 2.4
 5 1 3 28.4 3.1
 6 -1 3 173.38 5.6
 -6 -1 -3 173.38 8.1
 -6 -1 -3 180.18 6.7
 6 -1 3 176.98 8.5
 6 -1 3 173.58 7
 -6 -1 -3 183.08 8.2
 6 1 3 178.38 7.1
 -6 1 -3 163.38 8.2
 -6 1 -3 174.98 7.1
 6 1 3 177.98 8.3
 6 1 3 176.88 6.7
 -7 -1 -3 95.49 4.8
 -7 -1 -3 88.49 4.4
 -7 -1 -3 89.19 5.9
 7 -1 3 91.09 4.9
 7 -1 3 97.59 6.4
 -7 -1 -3 97.79 6.1
 7 -1 3 90.09 3.7
 7 1 3 96.39 5
 7 1 3 89.29 6
 -7 1 -3 101.69 6.5
 -7 1 -3 93.19 4.9
 7 1 3 93.79 4.6
 -8 -1 -3 441.26 16
 8 -1 3 416.46 16.3
 -8 -1 -3 399.16 13.7
 -8 -1 -3 396.46 13
 8 -1 3 397.26 13.9
 8 1 3 392.26 13.7
 -8 1 -3 400.96 16.1
 8 1 3 417.76 13.5
 8 1 3 440.76 16.3
 -8 1 -3 415.06 14
 -9 -1 -3 15.9 2.7
 9 -1 3 15 1.7
 -9 -1 -3 17.2 3.5
 -9 -1 -3 12.8 3
 9 -1 3 15.6 3.3
 -9 -1 -3 15.5 2.3
 9 -1 3 22.5 3.2
 9 1 3 15 2.6
 9 1 3 16.2 2.6
 -9 1 -3 12.4 3
 9 1 3 18.7 3.8
 -9 1 -3 16.4 2.8
 -9 1 -3 11.3 3
 -10 -1 -3 94.79 7.2
 -10 -1 -3 83.79 6
 -10 -1 -3 91.69 4.9
 10 -1 3 91.19 7.5
 10 -1 3 92.49 4.4
 10 -1 3 92.19 5.7
 -10 -1 -3 90.69 7
 10 1 3 90.59 7.2
 10 1 3 96.89 5.6
 -10 1 -3 85.89 7.3
 10 1 3 93.69 5.4
 10 1 3 83.79 4.7
 -10 1 -3 104.79 6.9
 -11 -1 -3 78.49 7.7
 -11 -1 -3 83.89 7.2
 11 -1 3 86.09 7.4
 11 -1 3 79.99 5.5
 11 -1 3 77.59 4.2
 -11 -1 -3 69.59 6.6
 11 1 3 78.29 7.2
 -11 1 -3 77.69 6.5
 11 1 3 65.89 4.4
 11 1 3 70.89 5
 -11 1 -3 70.39 6.9
 11 1 3 73.89 4.9
 -12 -1 -3 22.3 4.6
 12 -1 3 27.6 5.5
 -12 -1 -3 24.7 6.1
 12 1 3 13.4 2.4
 12 1 3 18.3 3.3
 -12 1 -3 18.3 6.8
 12 1 3 18.9 4.5
 -13 -1 -3 72.79 7.4
 13 -1 3 79.89 6.6
 -13 -1 -3 63.69 7.4
 13 -1 3 76.79 11.5
 -13 1 -3 77.19 7.1
 13 1 3 82.29 7.9
 -14 -1 -3 0.8 2.6
 14 -1 3 2.9 1.8
 14 -1 3 5.2 3.9
 14 1 3 3.3 3
 -14 1 -3 5 3.4
 14 1 3 3.1 2
 15 -1 3 65.59 5.9
 15 -1 3 70.59 8.7
 -15 -1 -3 74.99 9.6
 -15 1 -3 64.69 8.3
 15 1 3 72.99 5.7
 15 1 3 61.89 8.6
 -16 -2 3 3.1 4.2
 15 -2 -3 0 1.4
 15 -2 -3 2.6 2.2
 -15 -2 3 1.2 3.3
 -15 -2 3 0.7 3.2
 15 -2 -3 4.9 3.5
 15 2 -3 5.1 3.1
 15 2 -3 2.2 1.9
 15 2 -3 1.9 1.4
 15 2 -3 2.4 1.7
 15 2 -3 5.3 2.2
 15 2 -3 2.2 2.2
 14 -2 -3 16 2.8
 14 -2 -3 11.1 2.9
 -14 -2 3 14.9 4.5
 14 -2 -3 11 4.1
 -14 -2 3 16.6 5.1
 14 2 -3 10.8 3.6
 14 2 -3 11.1 2.2
 14 2 -3 19.1 3.9
 14 2 -3 18.5 2.6
 14 2 -3 12.1 2.7
 14 2 -3 14.6 2.6
 -13 -2 3 3.6 3.2
 13 -2 -3 6.1 2.3
 13 -2 -3 2.4 2.4
 13 -2 -3 4.7 1.8
 -13 -2 3 4.5 3.4
 13 2 -3 6.4 2.6
 13 2 -3 3.4 1.3
 13 2 -3 1.2 1.3
 13 2 -3 3.5 2.3
 13 2 -3 6.2 1.6
 13 2 -3 7.5 2.2
 12 -2 -3 58.99 4.8
 12 -2 -3 52.49 4.1
 -12 -2 3 54.19 7.5
 -12 -2 3 55.19 6.1
 12 -2 -3 61.29 6.5
 12 2 -3 57.99 6
 12 2 -3 58.39 4.1
 12 2 -3 51.19 3.5
 -12 2 3 54.69 6.5
 12 2 -3 55.19 4.5
 12 2 -3 57.09 5.4
 12 2 -3 54.79 3.7
 11 -2 -3 22.4 4.3
 -11 -2 3 28.2 5.1
 11 -2 -3 29.9 4.2
 11 -2 -3 28.7 2.8
 11 2 -3 32 5.1
 11 2 -3 16 3.2
 -11 2 3 37.8 6.1
 11 2 -3 27.5 2.4
 11 2 -3 24.4 3.2
 10 -2 -3 926.41 31
 -10 -2 3 926.41 29.9
 10 -2 -3 936.41 27.8
 10 -2 -3 870.81 27.2
 10 -2 -3 926.01 26.4
 -10 -2 3 937.81 27.2
 10 2 -3 960.1 29.1
 10 2 -3 915.61 26.3
 10 2 -3 972.1 29.4
 -10 2 3 913.71 31.8
 -10 2 3 807.82 33.4
 10 2 -3 920.31 25.6
 -9 -2 3 170.28 7.3
 -9 -2 3 172.08 8.8
 9 -2 -3 167.28 7.5
 9 -2 -3 172.28 7.9
 9 -2 -3 171.08 9.8
 9 -2 -3 178.48 7
 9 2 -3 162.68 8.3
 9 2 -3 179.38 6.3
 -9 2 3 156.88 9.8
 9 2 -3 170.38 6.3
 9 2 -3 165.48 6.8
 9 2 -3 178.78 8.7
 9 2 -3 173.48 7.4
 -9 2 3 170.98 8.1
 8 -2 -3 27.4 2.7
 -8 -2 3 23.5 3
 -8 -2 3 27.4 2.4
 8 -2 -3 26.5 3.2
 8 -2 -3 29.4 4.7
 8 2 -3 30.3 3.2
 8 2 -3 23.4 2.2
 -8 2 3 32 3.9
 8 2 -3 25.6 2.5
 8 2 -3 24.9 2.6
 8 2 -3 23.7 1.8
 8 2 -3 23.8 3.4
 -8 2 3 30.6 4.8
 -7 -2 3 19.9 2.3
 -7 -2 3 20.6 2
 7 -2 -3 19.2 2.5
 -7 -2 3 22.4 2.7
 -7 -2 3 26 3.8
 7 -2 -3 22.3 2.3
 7 -2 -3 20.2 3.4
 7 2 -3 23 2.2
 7 2 -3 22.3 1.6
 7 2 -3 23.6 2.6
 7 2 -3 25.2 3.5
 -7 2 3 27 3.4
 -7 2 3 24.1 4.1
 7 2 -3 21.5 1.9
 7 2 -3 23.6 1.6
 -6 -2 3 675.13 19.7
 6 -2 -3 659.93 19
 6 -2 -3 654.23 19.2
 6 -2 -3 649.93 23
 -6 -2 3 662.13 18.2
 -6 -2 3 623.24 20.3
 -6 2 3 594.54 22.5
 6 2 -3 599.54 18.5
 6 2 -3 639.94 18.2
 6 2 -3 656.23 19.3
 6 2 -3 639.44 20
 -6 2 3 672.13 19.7
 6 2 -3 642.84 17.1
 -6 2 3 652.23 18.5
 6 2 -3 654.93 17.1
 5 -2 -3 61.19 3.4
 5 -2 -3 54.29 4.3
 -5 -2 3 61.29 2.8
 -5 -2 3 59.39 4
 -5 -2 3 58.99 3.5
 5 -2 -3 60.59 3.5
 -5 -2 3 59.69 3.5
 5 2 -3 63.49 3.1
 5 2 -3 58.99 3.2
 -5 2 3 61.49 3.1
 -5 2 3 60.79 3.7
 -5 2 3 56.99 4.5
 5 2 -3 61.89 3.3
 5 2 -3 59.79 3.9
 -4 -2 3 137.59 6.2
 -4 -2 3 134.09 5.6
 -4 -2 3 128.49 5.1
 -4 -2 3 138.19 4.4
 4 -2 -3 128.79 5.3
 4 -2 -3 141.89 5.6
 -4 -2 3 138.09 4.3
 4 -2 -3 131.99 6.6
 -4 2 3 134.19 5.1
 -4 2 3 127.09 6.7
 4 2 -3 139.99 5
 4 2 -3 135.89 6
 -4 2 3 142.49 5.8
 -4 2 3 139.69 5.1
 4 2 -3 139.49 5.2
 -3 -2 3 1345.67 37.4
 3 -2 -3 1397.76 36.1
 3 -2 -3 1429.26 36.5
 -3 -2 3 1404.86 34.8
 -3 -2 3 1437.16 35.7
 3 -2 -3 1342.67 36.7
 3 -2 -3 1318.27 38.1
 -3 -2 3 1400.26 36.9
 -3 2 3 1416.86 38.7
 -3 2 3 1457.45 36.3
 3 2 -3 1316.37 35.6
 3 2 -3 1315.27 37.2
 -3 2 3 1378.76 36.9
 3 2 -3 1352.06 37.2
 -3 2 3 1396.66 36.2
 2 -2 -3 1941.61 52.19
 2 -2 -3 1971 50.89
 -2 2 3 1939.81 52.39
 -2 2 3 1952.2 50.89
 1 -2 -3 7104.29 199.58
 0 -2 3 422.26 11.4
 0 -2 3 395.96 10.5
 0 -2 3 416.86 11.5
 0 -2 3 432.06 12.1
 0 -2 -3 425.66 12.7
 0 -2 3 389.96 11
 0 -2 -3 413.16 11.9
 0 -2 -3 405.66 11.4
 0 -2 3 418.36 12.4
 0 -2 -3 406.26 12
 0 -2 -3 377.16 11.2
 0 -2 -3 396.46 11.2
 0 -2 3 393.86 11
 0 2 3 400.46 12.1
 0 2 -3 379.86 12.1
 0 2 3 408.36 11.3
 0 2 3 383.46 12.3
 0 2 -3 381.56 11.3
 0 2 3 403.96 11.3
 0 2 -3 384.76 11
 0 2 3 379.16 11.2
 0 2 -3 409.66 11.7
 1 -2 3 473.65 13.6
 1 -2 3 478.55 13.1
 -1 -2 -3 467.75 13.1
 -1 -2 -3 469.95 14.2
 -1 -2 -3 468.85 13.2
 -1 -2 -3 485.65 14.5
 1 -2 3 468.45 12.2
 1 -2 3 467.25 12.8
 1 2 3 476.25 14.3
 -1 2 -3 472.25 13.2
 -1 2 -3 458.15 12.6
 1 2 3 464.95 13.1
 1 2 3 503.95 13.4
 1 2 3 490.45 13.3
 -1 2 -3 474.05 13.6
 1 2 3 446.26 14.3
 -1 2 -3 488.55 14.4
 -2 -2 -3 256.97 8.9
 -2 -2 -3 249.38 7.6
 -2 -2 -3 258.17 8.9
 -2 -2 -3 256.87 8.7
 2 -2 3 242.18 8.5
 2 -2 3 262.67 7.2
 2 -2 3 248.68 7.7
 -2 -2 -3 248.38 7.7
 2 2 3 241.38 8.8
 2 2 3 258.37 7.8
 2 2 3 251.47 8.9
 -2 2 -3 249.08 7.6
 -2 2 -3 241.28 8.5
 2 2 3 241.98 7.6
 -3 -2 -3 30.9 2.7
 3 -2 3 26.3 2.5
 -3 -2 -3 26.6 2.5
 3 -2 3 28.3 1.3
 -3 -2 -3 28.3 1.9
 3 -2 3 28.1 2
 -3 -2 -3 26.9 2.3
 -3 2 -3 28.1 1.2
 -3 2 -3 26.9 1.9
 -3 2 -3 28.2 2.6
 3 2 3 31.7 2
 3 2 3 28.5 1.8
 3 2 3 24.3 2.5
 3 2 3 26.6 2.5
 4 -2 3 37.3 2.6
 4 -2 3 39 3.3
 -4 -2 -3 38.1 3.1
 -4 -2 -3 32.9 3.1
 -4 -2 -3 38.6 2.4
 -4 -2 -3 39.1 2.8
 4 2 3 43.4 3.4
 4 2 3 42.9 2.5
 4 2 3 35.3 3.2
 4 2 3 38.9 2.3
 -4 2 -3 37.9 2.6
 -4 2 -3 34.5 3.1
 -5 -2 -3 7.9 1.4
 5 -2 3 9.6 1.8
 -5 -2 -3 8.3 1.7
 -5 -2 -3 5.2 2.1
 -5 -2 -3 11.4 2.4
 -5 2 -3 9.5 1.7
 5 2 3 9.3 1.6
 -5 2 -3 10.9 2.8
 5 2 3 8.3 1.4
 5 2 3 7.7 1.9
 -6 -2 -3 7.7 1.7
 6 -2 3 12.7 2.9
 6 -2 3 12.9 2.2
 -6 -2 -3 9.4 2.2
 6 -2 3 9.4 0.7
 -6 -2 -3 9 2.1
 -6 -2 -3 9.2 1.9
 -6 2 -3 11.7 2.1
 6 2 3 9.1 1.6
 6 2 3 9.8 2.4
 -6 2 -3 11.8 2.7
 6 2 3 9.2 1.6
 -7 -2 -3 289.27 10.9
 7 -2 3 309.37 8.7
 -7 -2 -3 319.47 10.9
 -7 -2 -3 317.77 12.6
 7 -2 3 322.37 13.3
 -7 -2 -3 323.37 13
 7 -2 3 312.67 11.3
 7 2 3 327.47 12.9
 -7 2 -3 318.07 11.3
 -7 2 -3 308.67 13.1
 7 2 3 317.07 11.3
 7 2 3 297.07 11.6
 -8 -2 -3 376.46 13.1
 -8 -2 -3 375.16 15.3
 -8 -2 -3 373.76 14.9
 8 -2 3 389.06 10.8
 8 -2 3 377.26 13.5
 -8 -2 -3 367.06 13.7
 8 -2 3 406.46 16.1
 -8 2 -3 361.76 15.6
 8 2 3 384.26 14
 8 2 3 404.76 12.7
 -8 2 -3 381.96 13.5
 8 2 3 406.96 15.5
 9 -2 3 451.75 18.1
 -9 -2 -3 454.35 17.7
 -9 -2 -3 413.66 14.7
 9 -2 3 438.16 12.4
 -9 -2 -3 427.66 17.1
 9 -2 3 440.06 15.3
 9 2 3 420.76 14.1
 9 2 3 444.86 17.8
 -9 2 -3 436.86 15.4
 -9 2 -3 435.66 17.9
 -10 -2 -3 295.07 11.8
 10 -2 3 308.47 9.3
 -10 -2 -3 305.47 14.2
 10 -2 3 317.97 15
 10 -2 3 293.37 12
 -10 -2 -3 320.27 14.6
 10 2 3 302.87 10.6
 10 2 3 309.67 11.2
 10 2 3 305.17 14.2
 -10 2 -3 321.27 15.2
 11 -2 3 14.2 2.9
 -11 -2 -3 10.3 3.4
 11 -2 3 11 3.7
 -11 -2 -3 17.2 4.2
 11 2 3 15.1 3.7
 -11 2 -3 16.2 3.7
 11 2 3 13.3 2.2
 -11 2 -3 11.1 3.7
 12 -2 3 39.9 8.2
 -12 -2 -3 29.5 5.5
 12 -2 3 28.8 4.1
 -12 -2 -3 31.2 5.6
 -12 2 -3 28.9 4.6
 12 2 3 34.4 6.1
 12 2 3 32.5 3.4
 12 2 3 25.1 2.7
 13 -2 3 5 2.6
 -13 -2 -3 10.5 4.9
 -13 -2 -3 6.4 3
 13 -2 3 3.8 2
 13 2 3 7.9 2
 13 2 3 8 2.2
 13 2 3 8.1 2.4
 13 2 3 7.6 3.3
 -13 2 -3 7.2 2.8
 14 -2 3 35.2 4.8
 14 -2 3 27.8 5.7
 -14 -2 -3 44.5 7.1
 14 2 3 25.4 4.2
 14 2 3 37.2 7.3
 14 2 3 33.2 5.3
 -14 2 -3 37.8 6.4
 15 -2 3 153.78 14.8
 -15 -2 -3 112.39 10.1
 15 -2 3 85.29 7
 15 2 3 94.19 10.1
 15 2 3 105.59 6.6
 -15 -3 3 16 7.2
 15 -3 -3 26.4 5.8
 -15 -3 3 27.9 6.1
 15 -3 -3 24.5 2.9
 15 -3 -3 23.7 4.6
 15 3 -3 24 5
 15 3 -3 29.5 5.9
 15 3 -3 19.5 3.9
 15 3 -3 19.3 3.2
 -14 -3 3 7.6 3
 -14 -3 3 6.1 3.4
 14 -3 -3 6.7 2.3
 14 -3 -3 9.8 2.1
 14 -3 -3 1.8 2.9
 14 3 -3 9.9 2.4
 14 3 -3 4.7 2.3
 14 3 -3 8.1 3.1
 14 3 -3 4.7 1.1
 14 3 -3 6.9 2.8
 14 3 -3 5.3 1.1
 -13 -3 3 67.29 8.7
 13 -3 -3 68.99 7.4
 13 -3 -3 69.69 5.7
 -13 -3 3 64.89 6.9
 13 -3 -3 65.99 4.4
 13 3 -3 71.59 5
 13 3 -3 77.19 6.8
 13 3 -3 74.99 5.7
 13 3 -3 67.69 3.1
 13 3 -3 76.99 6.9
 13 3 -3 62.79 3.1
 12 -3 -3 11.6 3.4
 12 -3 -3 11.6 2.1
 12 -3 -3 11.9 3.3
 -12 -3 3 10.4 3.5
 -12 3 3 6.4 1.7
 12 3 -3 9.3 2.3
 12 3 -3 12.7 3.3
 12 3 -3 10.5 2.3
 12 3 -3 12.4 3.3
 12 3 -3 10.3 1.3
 12 3 -3 11.5 1.3
 -11 -3 3 49.7 7
 11 -3 -3 52.39 6.2
 -11 -3 3 48.2 5.2
 11 -3 -3 53.29 4.7
 11 -3 -3 52.89 3.6
 11 3 -3 52.29 2.4
 11 3 -3 54.49 5.4
 11 3 -3 52.49 5
 -11 3 3 40.8 6.6
 11 3 -3 56.19 4.6
 11 3 -3 54.09 4
 -11 3 3 48.7 3.8
 11 3 -3 46.9 2.4
 10 -3 -3 1.1 1.5
 10 -3 -3 0.2 0.7
 -10 -3 3 2.8 1.8
 10 -3 -3 0.3 2.1
 -10 -3 3 0 1
 -10 -3 3 0.2 1.7
 10 -3 -3 1.1 0.9
 -10 3 3 1.5 1.1
 10 3 -3 3.2 1.6
 10 3 -3 2 0.6
 10 3 -3 -0.2 1.2
 10 3 -3 2.4 2
 -10 3 3 1.4 1.5
 10 3 -3 1.9 1.2
 10 3 -3 2.3 0.6
 -10 3 3 0.7 1.5
 9 -3 -3 772.32 24.7
 9 -3 -3 823.22 28.2
 -9 -3 3 846.52 28.5
 -9 -3 3 821.42 24
 9 -3 -3 837.72 25.4
 -9 -3 3 833.82 26.2
 9 3 -3 811.52 24
 9 3 -3 826.42 25.6
 -9 3 3 828.22 26
 9 3 -3 835.92 24.8
 -9 3 3 804.52 23.9
 9 3 -3 822.42 26.8
 -9 3 3 824.62 29.2
 -8 -3 3 71.29 4
 -8 -3 3 69.09 6
 8 -3 -3 72.99 6.2
 -8 -3 3 76.99 5.1
 8 -3 -3 72.29 4.8
 8 -3 -3 72.29 4.5
 -8 3 3 72.59 5.1
 8 3 -3 75.29 5.6
 -8 3 3 71.79 4
 8 3 -3 71.79 4.3
 8 3 -3 73.29 4.5
 8 3 -3 79.89 5
 -8 3 3 72.69 6.5
 -7 -3 3 13 2.3
 7 -3 -3 10.9 3
 -7 -3 3 9.9 1.7
 7 -3 -3 10.7 2
 -7 -3 3 11 2.8
 7 -3 -3 12.3 2.4
 -7 3 3 13.2 3.5
 7 3 -3 10.7 2.4
 7 3 -3 8.2 1.6
 -7 3 3 8 1.8
 -7 3 3 10.4 2.2
 7 3 -3 11.8 2.1
 -6 -3 3 2790.72 74.59
 -6 -3 3 2829.42 71.99
 6 -3 -3 2800.02 74.99
 6 -3 -3 2825.62 72.39
 -6 -3 3 2568.74 73.59
 6 -3 -3 2749.82 70.29
 -6 -3 3 2797.02 70.39
 -6 -3 3 2612.84 72.59
 6 -3 -3 2739.13 71.99
 6 3 -3 2812.02 71.39
 6 3 -3 2738.13 71.49
 -6 3 3 2772.42 71.19
 6 3 -3 2819.82 73.79
 -6 3 3 2669.73 72.59
 -6 3 3 2669.03 75.49
 -5 -3 3 646.64 18.2
 -5 -3 3 629.84 19.4
 -5 -3 3 651.43 20.6
 5 -3 -3 656.23 19.1
 5 -3 -3 630.64 18.7
 5 -3 -3 673.83 21.3
 -5 -3 3 607.44 19.9
 -5 -3 3 636.94 17.1
 5 3 -3 629.24 18.5
 -5 3 3 629.54 18.2
 -5 3 3 619.94 21.4
 5 3 -3 606.64 19.9
 5 3 -3 555.74 18.5
 5 3 -3 615.14 18.1
 -5 3 3 651.83 19.4
 4 -3 -3 468.65 13.1
 -4 -3 3 470.95 12.2
 4 -3 -3 462.95 14
 -4 -3 3 469.95 15.5
 -4 -3 3 447.76 15.1
 -4 -3 3 447.96 13.5
 4 -3 -3 477.95 14.5
 4 -3 -3 446.96 17
 -4 -3 3 456.05 13.1
 -4 -3 3 450.95 14.7
 -4 3 3 449.16 16.4
 4 3 -3 457.85 13.9
 -4 3 3 452.25 13.7
 4 3 -3 454.45 13.6
 4 3 -3 450.25 12.6
 4 3 -3 418.16 14.9
 -4 3 3 460.25 14.6
 -3 -3 3 223.48 8.5
 -3 -3 3 206.48 8.1
 -3 -3 3 213.08 8.5
 3 -3 -3 222.38 7.6
 3 -3 -3 218.78 7.2
 -3 -3 3 210.78 6.3
 3 -3 -3 221.08 7
 3 -3 -3 219.58 8
 -3 -3 3 214.28 7.3
 -3 -3 3 212.58 7.3
 3 -3 -3 216.48 9.2
 -3 3 3 217.58 8
 3 3 -3 220.18 8.6
 3 3 -3 212.78 8.4
 -3 3 3 212.58 7.5
 3 3 -3 214.28 7.6
 3 3 -3 205.38 7.3
 -3 3 3 213.28 9.4
 -2 -3 3 106.19 4.4
 2 -3 -3 104.99 4.3
 -2 -3 3 111.09 4.5
 -2 -3 3 114.99 5.1
 2 -3 -3 99.09 5.6
 2 -3 -3 103.59 4.1
 -2 -3 3 105.69 4.9
 -2 -3 3 120.49 5.4
 2 -3 -3 106.39 4.5
 2 -3 -3 105.89 5.5
 2 -3 -3 111.39 4.5
 2 -3 -3 98.89 4.8
 -2 3 3 110.19 4.7
 2 3 -3 101.39 5.1
 -2 3 3 95.29 5.7
 2 3 -3 108.69 4.4
 2 3 -3 108.19 4.6
 -2 3 3 108.49 4
 2 3 -3 108.09 5.2
 -2 3 3 109.59 4.1
 -2 3 3 105.49 4.7
 -1 -3 3 50.59 2.8
 1 -3 -3 56.89 3.1
 1 -3 -3 50.99 2.8
 1 -3 -3 55.89 3.2
 -1 -3 3 56.09 3.2
 1 -3 -3 47.8 2.7
 -1 -3 3 49.4 3.3
 1 -3 -3 56.69 3.7
 -1 -3 3 47 2.8
 -1 -3 3 46.3 2
 -1 -3 3 48.5 2.1
 1 -3 -3 49.9 3.8
 1 -3 -3 48.8 2.1
 -1 -3 3 53.49 2.8
 1 -3 -3 50.59 2.6
 -1 3 3 47.9 2.8
 1 3 -3 48.3 2.6
 1 3 -3 51.79 3.3
 -1 3 3 47.9 2.5
 -1 3 3 46.7 3.1
 -1 3 3 49.8 2.4
 1 3 -3 52.79 2.9
 1 3 -3 49.3 3.2
 0 -3 -3 1845.92 50.69
 0 -3 3 1857.31 50.29
 0 -3 3 1924.11 48.8
 0 -3 -3 1876.91 49.2
 0 -3 -3 1914.51 49.7
 0 -3 -3 1887.51 48.7
 0 -3 3 1907.51 48.2
 0 -3 3 1880.81 48.9
 0 -3 -3 1928.31 49.1
 0 -3 -3 1918.81 49.99
 0 -3 -3 1989.4 51.69
 0 -3 3 1875.71 49.6
 0 3 -3 1881.81 49.9
 0 3 -3 1881.91 50.09
 0 3 3 1865.01 50.29
 0 3 -3 1860.81 48.8
 1 -3 3 148.99 4.8
 1 -3 3 163.78 5.8
 -1 -3 -3 159.28 5.5
 -1 -3 -3 155.28 6.6
 1 -3 3 156.68 5.7
 -1 -3 -3 151.58 5.6
 1 -3 3 155.08 5.9
 -1 -3 -3 153.48 5.6
 1 -3 3 150.28 5.1
 -1 -3 -3 156.48 5.9
 1 -3 3 154.08 5.6
 -1 -3 -3 145.29 6.3
 -1 3 -3 147.09 5.8
 1 3 3 154.38 5.7
 1 3 3 144.19 6.3
 1 3 3 157.28 5.7
 1 3 3 153.98 6.6
 1 3 3 154.38 5
 -1 3 -3 155.18 6.3
 -1 3 -3 153.58 5
 -2 -3 -3 109.79 5.4
 2 -3 3 104.49 3.3
 -2 -3 -3 104.59 4.3
 2 -3 3 109.99 4.4
 2 -3 3 108.99 5.1
 -2 -3 -3 106.49 4.4
 2 -3 3 113.69 4.4
 2 -3 3 115.09 4.4
 -2 -3 -3 111.09 5.5
 -2 -3 -3 113.19 5.5
 -2 3 -3 111.69 5.3
 2 3 3 109.99 5.6
 -2 3 -3 108.39 3.6
 2 3 3 110.89 3.9
 -2 3 -3 104.39 4
 -2 3 -3 103.99 5.1
 2 3 3 103.49 5.2
 2 3 3 110.59 4.6
 2 3 3 115.09 4.7
 -3 -3 -3 1124.79 30.9
 3 -3 3 1172.78 31.1
 -3 -3 -3 1214.38 32.6
 3 -3 3 1161.18 32.6
 -3 -3 -3 1157.28 33
 -3 -3 -3 1189.78 32.7
 -3 -3 -3 1156.08 30.8
 3 3 3 1108.89 32.4
 -3 3 -3 1151.28 30.9
 -3 3 -3 1148.79 32.7
 3 3 3 1145.79 33
 -3 3 -3 1160.18 29.7
 3 3 3 1121.49 30.2
 3 3 3 1179.28 31.3
 3 3 3 1128.09 31.2
 4 -3 3 72.19 3.8
 -4 -3 -3 77.39 4.6
 4 -3 3 78.99 5
 4 -3 3 75.69 3.1
 -4 -3 -3 75.09 3.6
 -4 -3 -3 75.29 5
 4 3 3 74.59 3.8
 -4 3 -3 78.39 3.9
 4 3 3 78.59 4
 4 3 3 68.39 4.5
 4 3 3 77.99 3.3
 4 3 3 69.89 4.9
 -4 3 -3 78.59 5.1
 -4 3 -3 74.99 2.8
 5 -3 3 7 2
 5 -3 3 6.6 0.9
 5 -3 3 6.4 1.6
 -5 -3 -3 8.5 1.8
 -5 -3 -3 2.9 1.5
 -5 -3 -3 6.6 1.4
 -5 -3 -3 5.8 1.8
 5 3 3 7 1.6
 -5 3 -3 6.3 0.9
 5 3 3 12.4 1.6
 5 3 3 5.9 1.7
 5 3 3 6.9 1.4
 -5 3 -3 7.4 1.7
 -5 3 -3 3.3 1.6
 -6 -3 -3 14.9 2.9
 -6 -3 -3 8.2 1.8
 6 -3 3 20.1 3.4
 -6 -3 -3 16.1 2.8
 -6 3 -3 15.5 2.3
 6 3 3 26.4 3.1
 6 3 3 24.8 2.4
 -6 3 -3 14.1 2.9
 7 -3 3 152.98 4.5
 7 -3 3 159.68 8.8
 -7 -3 -3 151.08 7.9
 -7 -3 -3 158.38 8.7
 7 -3 3 154.78 7.2
 -7 -3 -3 155.98 6.6
 -7 3 -3 145.99 8.7
 7 3 3 148.19 6.7
 -7 3 -3 145.69 6.9
 7 3 3 148.79 5.8
 -7 3 -3 144.79 5.4
 7 3 3 147.29 8
 8 -3 3 654.43 20.4
 8 -3 3 639.84 23.1
 -8 -3 -3 644.54 21.9
 -8 -3 -3 626.94 19.6
 -8 -3 -3 662.43 23
 8 3 3 632.44 22
 -8 3 -3 609.84 20.2
 8 3 3 646.14 19.8
 -8 3 -3 637.34 23.2
 8 3 3 620.44 19.7
 9 -3 3 216.08 9.5
 -9 -3 -3 215.38 11.5
 9 -3 3 210.58 11.6
 -9 -3 -3 198.78 8.7
 -9 -3 -3 211.18 10.6
 9 3 3 221.98 9
 9 3 3 198.18 10.5
 -9 3 -3 200.48 11.4
 9 3 3 194.28 8.9
 -9 3 -3 211.88 9.5
 10 -3 3 12.4 3.2
 -10 -3 -3 14 3.8
 10 -3 3 15.7 2.9
 -10 -3 -3 17.7 2.9
 -10 -3 -3 14.7 3.7
 10 3 3 11.5 2
 10 3 3 13.9 3.2
 10 3 3 12.8 2.6
 -10 3 -3 14.3 3.8
 10 3 3 14.9 2
 11 -3 3 13.2 3.1
 -11 -3 -3 14 4.5
 11 -3 3 13.1 4.4
 -11 -3 -3 11.9 3.4
 11 3 3 14.1 2.7
 11 3 3 19.2 2.7
 11 3 3 21.1 4.6
 11 3 3 11.3 2
 12 -3 3 2 2
 12 -3 3 0.7 2.1
 -12 -3 -3 6.2 3
 -12 -3 -3 3 3.7
 12 3 3 1.4 1.3
 12 3 3 5 2.6
 12 3 3 4.1 2
 -12 3 -3 3.2 2.1
 13 -3 3 0.5 1.8
 13 -3 3 0.7 2.6
 -13 -3 -3 4.7 3.1
 -13 -3 -3 2.3 2.6
 13 3 3 4 1.6
 13 3 3 5.3 2.4
 13 3 3 1.9 1.4
 13 3 3 3.7 2.9
 -13 3 -3 2.7 2.5
 -14 -3 -3 57.99 8.1
 14 -3 3 55.99 8.6
 14 -3 3 56.19 5.6
 -14 -3 -3 42.9 6.5
 14 3 3 46.4 3.9
 -14 3 -3 53.69 6.8
 14 3 3 68.59 5.8
 14 3 3 54.89 4.3
 14 3 3 44.4 7.5
 15 3 3 75.49 9.1
 15 4 -3 3 3
 14 -4 -3 115.09 5.9
 -14 -4 3 126.69 10.8
 -14 -4 3 108.89 9.4
 14 -4 -3 113.29 10
 14 4 -3 126.09 8
 14 4 -3 127.19 9.4
 14 4 -3 114.59 8.4
 14 4 -3 114.79 7.1
 13 -4 -3 101.99 5.3
 13 -4 -3 92.79 8.9
 13 -4 -3 102.59 7.2
 -13 -4 3 101.99 9.4
 13 4 -3 105.79 7.8
 13 4 -3 110.39 6.5
 13 4 -3 106.69 8.5
 13 4 -3 98.09 7
 12 -4 -3 37.3 7
 12 -4 -3 28.7 2.8
 12 -4 -3 37 4.8
 -12 -4 3 37.4 6.3
 -12 -4 3 26.6 4.5
 12 4 -3 34.5 5
 12 4 -3 28.7 3.9
 12 4 -3 24.2 3.9
 12 4 -3 38 6.1
 11 -4 -3 5.1 2.3
 11 -4 -3 8.5 4.6
 -11 -4 3 6.1 2.6
 -11 -4 3 7.2 1.7
 11 -4 -3 3.2 1.3
 -11 -4 3 4.9 3.1
 11 4 -3 4 2.7
 -11 4 3 5 1.8
 11 4 -3 6 2.1
 11 4 -3 3.7 2.2
 11 4 -3 2.5 1.6
 10 -4 -3 231.78 12.9
 -10 -4 3 236.58 10.8
 10 -4 -3 214.98 8.2
 -10 -4 3 209.28 8.9
 -10 -4 3 254.57 13.2
 10 -4 -3 232.88 10.5
 10 4 -3 225.68 10.1
 -10 4 3 223.88 9.1
 10 4 -3 221.68 10
 10 4 -3 222.58 11.7
 10 4 -3 225.28 9.4
 9 -4 -3 20.7 4
 -9 -4 3 24.3 3.8
 9 -4 -3 26.4 3.9
 -9 -4 3 24.1 2.6
 -9 -4 3 29.4 4.9
 9 -4 -3 25 2.2
 -9 4 3 35.9 6.1
 -9 4 3 26 2.7
 9 4 -3 25.6 3.1
 9 4 -3 25.2 4.3
 9 4 -3 23.2 3.4
 9 4 -3 23.7 3.1
 -8 -4 3 146.79 7.1
 8 -4 -3 142.19 5.8
 -8 -4 3 152.88 9.2
 8 -4 -3 117.89 7.3
 8 -4 -3 157.58 7.6
 -8 -4 3 145.49 6
 8 -4 -3 135.49 8.9
 8 4 -3 127.79 7.6
 8 4 -3 144.89 8.5
 8 4 -3 152.98 6.8
 -8 4 3 152.18 10.1
 -8 4 3 137.99 6.4
 -8 4 3 135.89 7.6
 -7 -4 3 343.57 10.9
 7 -4 -3 374.36 13
 7 -4 -3 336.47 14.8
 7 -4 -3 346.77 12.4
 -7 -4 3 354.86 12.4
 -7 -4 3 343.57 14.5
 -7 4 3 344.97 15.6
 -7 4 3 342.57 13.1
 7 4 -3 320.77 13.8
 7 4 -3 341.37 11.9
 -7 4 3 335.07 11.7
 7 4 -3 354.16 12.5
 -6 -4 3 6.9 1.2
 6 -4 -3 5.1 1.9
 -6 -4 3 5.8 2.3
 6 -4 -3 5.6 1.8
 -6 -4 3 7.3 1.6
 6 -4 -3 6 1.6
 6 -4 -3 6.6 1.2
 -6 4 3 13.6 3.5
 6 4 -3 7.8 1.4
 6 4 -3 9.2 1.9
 6 4 -3 7.1 2.2
 -6 4 3 5.2 1.4
 6 4 -3 7.1 1.8
 -6 4 3 9.2 2.1
 -5 -4 3 49.7 2.9
 5 -4 -3 48.2 3.5
 5 -4 -3 55.49 3.9
 5 -4 -3 41.3 4.3
 5 -4 -3 50.49 2.9
 -5 -4 3 51.69 4.5
 -5 -4 3 51.89 2.4
 5 4 -3 44.7 3.2
 -5 4 3 51.39 2.6
 5 4 -3 45.8 2.2
 5 4 -3 52.59 4.4
 -5 4 3 47.9 3.2
 -5 4 3 51.09 5
 5 4 -3 48.5 3.6
 -5 4 3 51.49 3.8
 4 -4 -3 36.1 3.9
 4 -4 -3 37.4 2.4
 4 -4 -3 31.2 2.6
 -4 -4 3 28.6 2.4
 4 -4 -3 31.8 2.9
 -4 -4 3 32.4 3.3
 4 -4 -3 36.1 2.5
 -4 -4 3 36.3 3.2
 -4 -4 3 32.3 2
 -4 -4 3 32.7 2.5
 -4 -4 3 31.8 1.6
 -4 -4 3 32.5 3.3
 4 4 -3 33.5 2.9
 -4 4 3 33.2 1.6
 -4 4 3 32.5 2.7
 4 4 -3 35.6 2.6
 -4 4 3 35.7 3
 4 4 -3 28.3 3.3
 -4 4 3 35 3.9
 3 -4 -3 1296.67 37.6
 3 -4 -3 1233.18 34.3
 3 -4 -3 1244.78 33.7
 -3 -4 3 1162.58 35.3
 3 -4 -3 1240.28 33.2
 3 -4 -3 1243.18 33.3
 -3 -4 3 1235.08 32
 -3 -4 3 1286.77 35.2
 -3 -4 3 1192.18 33.6
 -3 -4 3 1199.88 34.8
 -3 -4 3 1244.18 33.7
 3 -4 -3 1253.17 36.3
 -3 -4 3 1248.48 31.4
 3 4 -3 1216.98 35.5
 3 4 -3 1200.68 34.9
 -3 4 3 1230.58 34.1
 3 4 -3 1270.77 33.7
 3 4 -3 1258.87 34.1
 -3 4 3 1241.28 37
 -3 4 3 1225.68 34
 2 -4 -3 226.48 7.6
 2 -4 -3 220.88 9.3
 -2 -4 3 210.38 7.8
 2 -4 -3 219.08 7.8
 -2 -4 3 211.58 8.7
 -2 -4 3 218.78 6.6
 -2 -4 3 212.38 7.8
 -2 -4 3 213.08 8.4
 2 -4 -3 219.78 9.5
 2 -4 -3 219.58 7.8
 2 -4 -3 226.98 8.4
 -2 -4 3 218.88 6.6
 2 4 -3 223.88 7.8
 2 4 -3 209.18 8.6
 2 4 -3 210.78 8
 2 4 -3 194.68 8.7
 -2 4 3 217.48 7.8
 -2 4 3 203.38 8.2
 -2 4 3 212.48 7.3
 -1 -4 3 5 1
 -1 -4 3 5 1.2
 -1 -4 3 4.1 1.1
 1 -4 -3 4.7 1
 -1 -4 3 5.1 0.8
 -1 -4 3 4.9 1.4
 1 -4 -3 3.9 1.4
 1 -4 -3 3.9 1
 1 -4 -3 6.6 1.9
 1 -4 -3 4.8 1.3
 1 -4 -3 8.3 1.5
 -1 -4 3 6.3 1.4
 -1 -4 3 5.9 1.3
 1 -4 -3 5.8 1.2
 -1 -4 3 5.4 1
 -1 4 3 5.2 1.4
 -1 4 3 2.3 0.8
 1 4 -3 5 1.2
 1 4 -3 3.4 1.3
 1 4 -3 5 1.3
 0 -4 3 46 3
 0 -4 -3 44.2 3.9
 0 -4 3 49.8 2.8
 0 -4 -3 45.2 2.7
 0 -4 3 41.5 2.3
 0 -4 -3 54.09 3.9
 0 -4 3 42.2 3.4
 0 -4 -3 44.4 2.8
 0 -4 -3 44.7 3.1
 0 -4 -3 48.4 3.3
 0 -4 3 45.2 2.9
 0 -4 -3 47.7 3
 0 -4 -3 43.8 2.7
 0 -4 3 45.3 3.1
 0 -4 3 41.6 2.6
 0 4 3 49.99 3
 0 4 3 47.5 3.5
 0 4 -3 43.7 2.7
 0 4 -3 47.8 3.4
 0 4 3 47.1 2.1
 0 4 3 51.79 3
 -1 -4 -3 362.56 12.5
 -1 -4 -3 373.96 11.8
 -1 -4 -3 357.86 11.2
 1 -4 3 358.46 11.5
 1 -4 3 345.47 10.7
 -1 -4 -3 341.97 11.4
 1 -4 3 373.96 11.8
 -1 -4 -3 354.26 12.9
 -1 -4 -3 357.96 12.7
 1 -4 3 368.56 11.9
 -1 -4 -3 354.46 11.3
 1 -4 3 374.56 11.8
 1 -4 3 356.16 10.5
 1 4 3 363.46 12.9
 1 4 3 368.06 11.7
 1 4 3 361.76 11.5
 1 4 3 367.16 10
 -1 4 -3 362.46 11
 -1 4 -3 339.07 11.7
 -1 4 -3 354.86 12.1
 -2 -4 -3 224.78 8.2
 -2 -4 -3 221.78 9
 2 -4 3 222.28 7.9
 -2 -4 -3 223.18 8.3
 -2 -4 -3 221.98 9.3
 -2 -4 -3 212.98 9.1
 2 -4 3 229.78 7.7
 2 -4 3 220.38 8
 2 -4 3 230.18 8.2
 2 -4 3 213.48 9.5
 -2 -4 -3 217.08 7.6
 2 -4 3 227.78 6.6
 -2 -4 -3 217.68 7.9
 -2 4 -3 209.58 8.6
 2 4 3 216.08 9.4
 2 4 3 232.98 8.2
 2 4 3 221.38 8.6
 2 4 3 227.18 6.4
 -2 4 -3 223.88 6.4
 -2 4 -3 222.38 8.6
 -2 4 -3 221.88 7.2
 2 4 3 214.88 8.1
 -3 -4 -3 358.66 13.4
 3 -4 3 360.66 11.7
 3 -4 3 361.16 12
 3 -4 3 358.06 11.7
 -3 -4 -3 368.66 13
 3 -4 3 377.16 11.7
 -3 -4 -3 375.86 11.8
 -3 -4 -3 380.36 11.5
 -3 -4 -3 349.17 13.3
 3 -4 3 393.86 13.3
 -3 -4 -3 360.26 12.5
 3 4 3 376.16 10.1
 -3 4 -3 370.46 10.7
 -3 4 -3 366.56 13.3
 3 4 3 385.56 12.2
 3 4 3 369.86 12.8
 -3 4 -3 359.76 11.2
 3 4 3 369.66 12.2
 -3 4 -3 391.26 13
 3 4 3 352.06 13.6
 -4 -4 -3 22.4 2.8
 4 -4 3 34.6 4.8
 4 -4 3 25.5 2.1
 4 -4 3 23.8 2.2
 -4 -4 -3 33 4.3
 -4 -4 -3 27.4 2.2
 4 -4 3 27.2 3.2
 -4 -4 -3 26.1 2.8
 4 4 3 25.3 1.4
 4 4 3 25.4 3.7
 -4 4 -3 28.3 2.3
 -4 4 -3 20.5 3.2
 -4 4 -3 27 1.7
 4 4 3 25.2 2.8
 4 4 3 27.2 2.5
 -5 -4 -3 133.39 7.7
 -5 -4 -3 143.79 7.1
 5 -4 3 145.89 7.9
 5 -4 3 128.29 6.1
 5 -4 3 138.09 5.2
 -5 -4 -3 128.79 6.9
 5 4 3 148.19 4.6
 5 4 3 137.49 6.3
 -5 4 -3 140.59 7.8
 5 4 3 140.59 6.3
 -5 4 -3 134.29 6.1
 5 4 3 134.49 7.1
 -5 4 -3 135.49 4.9
 -6 -4 -3 596.74 19.8
 -6 -4 -3 603.84 21.2
 6 -4 3 614.64 21.2
 -6 -4 -3 588.94 18
 6 -4 3 606.94 16.8
 6 -4 3 623.94 19.1
 -6 4 -3 599.24 18.8
 6 4 3 632.64 19
 -6 4 -3 572.54 21.2
 6 4 3 607.94 18.7
 6 4 3 569.44 19.9
 6 4 3 605.64 16.5
 -6 4 -3 602.44 16.8
 -7 -4 -3 744.33 25.7
 -7 -4 -3 772.82 22.4
 7 -4 3 754.52 20.3
 7 -4 3 808.32 26.2
 -7 -4 -3 748.33 24.4
 7 -4 3 750.02 23.2
 7 4 3 734.43 20.2
 -7 4 -3 748.83 26.1
 7 4 3 747.83 23
 -7 4 -3 755.12 23.2
 7 4 3 763.22 20.5
 -7 4 -3 755.22 20.9
 7 4 3 745.33 22.8
 7 4 3 748.63 24.6
 8 -4 3 478.15 16.1
 -8 -4 -3 502.55 19.6
 8 -4 3 520.55 19.8
 -8 -4 -3 487.65 16.1
 8 -4 3 507.75 17.1
 -8 -4 -3 485.05 18.1
 8 4 3 501.55 13.9
 -8 4 -3 484.95 16.9
 8 4 3 481.35 18.1
 8 4 3 503.65 16.5
 8 4 3 496.15 14.2
 8 4 3 481.95 16.7
 -8 4 -3 496.35 14.6
 9 -4 3 37.5 4
 9 -4 3 26.2 3.8
 -9 -4 -3 29.3 3.1
 -9 -4 -3 37.1 4.5
 -9 -4 -3 35.5 5.5
 9 -4 3 26.1 4.4
 9 4 3 31.2 2.2
 9 4 3 29 3.8
 -9 4 -3 27.4 5.5
 9 4 3 35.1 2.2
 -9 4 -3 35.6 2.5
 9 4 3 38.8 3.6
 9 4 3 33.4 4.9
 -10 -4 -3 40.4 7.4
 -10 -4 -3 36.6 3.7
 10 4 3 36.5 3.9
 10 4 3 41 2.5
 10 4 3 32 5.2
 -10 4 -3 38.5 2.9
 10 4 3 41.9 3.9
 10 4 3 38.8 2.6
 -11 -4 -3 0.3 3.1
 11 -4 3 1.2 2.9
 -11 -4 -3 1.5 2.4
 11 -4 3 0.1 1.7
 11 4 3 1.1 1.6
 11 4 3 0.5 0.9
 11 4 3 -0.9 1.1
 11 4 3 -2.3 1.3
 -11 4 -3 0.6 1
 12 -4 3 53.49 5.3
 -12 -4 -3 50.69 6.2
 -12 -4 -3 52.39 7.6
 12 -4 3 60.89 8.7
 12 4 3 62.89 8.6
 12 4 3 49.6 3.1
 12 4 3 57.59 5.1
 12 4 3 47 7
 -12 4 -3 46.4 4.9
 -12 4 -3 49.99 3.7
 13 -4 3 25.2 5.3
 13 -4 3 31.9 4.9
 -13 -4 -3 32.9 5.9
 -13 -4 -3 27.5 6
 13 4 3 32.8 4.8
 13 4 3 31.9 4.3
 -13 4 -3 34.6 5
 13 4 3 40.3 6.6
 13 4 3 25.3 2.5
 -13 4 -3 30.4 3.5
 14 -4 3 66.89 8.3
 -14 -4 -3 57.79 9.6
 14 4 3 44.2 6.9
 14 4 3 66.19 5.6
 14 4 3 54.49 4.4
 14 4 3 85.99 12.5
 -14 4 -3 62.49 6.4
 -14 -5 3 10.4 3.8
 14 -5 -3 12.6 2.1
 14 -5 -3 9.3 3.2
 14 -5 -3 11.3 4.9
 14 5 -3 9.8 2.6
 14 5 -3 12.4 4.4
 14 5 -3 12 3.5
 13 -5 -3 18.3 2.6
 13 -5 -3 10.8 3.6
 13 -5 -3 13.9 3.2
 -13 -5 3 19.5 5.2
 -13 -5 3 16.2 4.3
 13 5 -3 11.4 2.7
 13 5 -3 16.4 3.5
 13 5 -3 11.8 3.3
 13 5 -3 14.4 4
 12 -5 -3 -1 1.7
 -12 -5 3 1.5 1.9
 12 -5 -3 0.6 2.9
 12 -5 -3 1.1 1
 -12 -5 3 1.7 3.1
 12 5 -3 -0.1 1.7
 12 5 -3 -0.4 1.3
 12 5 -3 -0.6 1.4
 12 5 -3 0.7 2
 -11 -5 3 10.2 3.3
 11 -5 -3 14.2 4.2
 11 -5 -3 19.3 3.7
 -11 -5 3 13.6 2.6
 -11 -5 3 11.8 2.9
 11 5 -3 14.7 3.3
 11 5 -3 11.5 2.5
 11 5 -3 13.1 3.6
 -11 5 3 13.6 2.9
 10 -5 -3 87.99 8.3
 10 -5 -3 90.19 6.5
 -10 -5 3 94.69 8.1
 -10 -5 3 83.69 5
 -10 -5 3 91.79 6.2
 -10 5 3 88.49 5.5
 10 5 -3 83.19 5.7
 10 5 -3 87.69 7.5
 10 5 -3 96.09 6.4
 10 5 -3 87.99 5.7
 9 -5 -3 156.28 6.7
 -9 -5 3 165.88 8
 9 -5 -3 165.08 8.5
 -9 -5 3 162.28 6.9
 9 -5 -3 158.68 10.4
 -9 -5 3 168.38 10.6
 9 5 -3 157.78 9.9
 9 5 -3 157.68 7
 9 5 -3 166.38 7.9
 -9 5 3 165.68 8.9
 -9 5 3 153.88 7.4
 9 5 -3 150.38 8.1
 8 -5 -3 51.99 4.3
 -8 -5 3 62.09 4.2
 8 -5 -3 49.99 3.4
 -8 -5 3 54.39 5.7
 -8 -5 3 53.99 3.4
 8 -5 -3 56.09 4.5
 8 -5 -3 68.39 6.6
 8 5 -3 56.99 3.4
 -8 5 3 53.89 4.9
 8 5 -3 66.39 4.5
 8 5 -3 56.59 5.8
 8 5 -3 48.1 4.4
 -8 5 3 58.59 4.1
 7 -5 -3 38.1 2.9
 7 -5 -3 42 3.6
 7 -5 -3 37.7 3.9
 7 -5 -3 40.7 5.9
 -7 -5 3 48.1 5.9
 -7 -5 3 35.1 2.6
 -7 -5 3 39.2 3.1
 7 5 -3 47.4 3.7
 7 5 -3 36.9 5.1
 -7 5 3 32.4 3.2
 7 5 -3 37.2 2.2
 -7 5 3 40.1 6.9
 7 5 -3 39.5 3.8
 -6 -5 3 6.4 1.2
 6 -5 -3 2.8 1.5
 6 -5 -3 7.1 2.7
 6 -5 -3 8.1 2
 -6 -5 3 4.6 2.4
 6 -5 -3 3.4 1.4
 -6 -5 3 5.7 1.2
 6 5 -3 2.3 1.4
 -6 5 3 4.1 2.2
 -6 5 3 6.4 1.2
 -6 5 3 14 4.4
 6 5 -3 5.3 1.7
 -6 5 3 5.9 1.6
 6 5 -3 5.6 2.4
 5 -5 -3 668.03 20.4
 5 -5 -3 672.73 23.2
 -5 -5 3 659.13 18
 5 -5 -3 661.53 20.8
 -5 -5 3 654.23 18.5
 5 -5 -3 656.83 19.5
 -5 -5 3 639.14 22.1
 -5 5 3 645.04 20.7
 5 5 -3 658.13 20.1
 -5 5 3 638.64 23.8
 5 5 -3 677.03 20.8
 5 5 -3 660.03 22.7
 -5 5 3 685.23 24
 4 -5 -3 366.96 12
 4 -5 -3 387.76 12.8
 -4 -5 3 379.46 14
 4 -5 -3 374.96 15
 -4 -5 3 364.66 10.4
 4 -5 -3 354.46 12.9
 -4 -5 3 358.96 13.4
 -4 -5 3 353.96 10.6
 4 -5 -3 362.16 12.5
 -4 5 3 375.56 15.7
 -4 5 3 370.66 12.7
 4 5 -3 359.36 12.8
 4 5 -3 352.76 12.3
 4 5 -3 355.26 14.4
 -3 -5 3 13.9 1.1
 3 -5 -3 13 2.2
 -3 -5 3 13 2
 -3 -5 3 12.8 1.4
 3 -5 -3 15.8 3.2
 3 -5 -3 14.7 2
 -3 -5 3 14.9 2.6
 -3 -5 3 10.4 2.4
 3 -5 -3 15.1 2.5
 3 -5 -3 10.8 2.7
 3 5 -3 11 2.2
 3 5 -3 12.6 2.1
 3 5 -3 11.5 2.4
 -3 5 3 11.6 2
 -2 -5 3 139.19 6.8
 -2 -5 3 158.98 6.6
 -2 -5 3 159.98 5.4
 -2 -5 3 155.78 5.2
 2 -5 -3 145.59 7.8
 2 -5 -3 142.19 6.8
 -2 -5 3 149.69 4.7
 -2 -5 3 140.69 7.3
 2 -5 -3 145.49 6.3
 2 -5 -3 143.19 7.9
 2 -5 -3 147.39 6.2
 -2 -5 3 152.98 5.3
 2 -5 -3 150.88 7.2
 -2 5 3 139.89 5.9
 -2 5 3 144.49 5.9
 2 5 -3 132.89 6.4
 2 5 -3 144.79 7.1
 2 5 -3 151.38 6.4
 -1 -5 3 64.39 4
 -1 -5 3 66.19 3.1
 -1 -5 3 60.19 3.8
 -1 -5 3 52.49 4.1
 1 -5 -3 62.49 4.2
 1 -5 -3 56.39 3.8
 -1 -5 3 64.79 4.7
 1 -5 -3 67.59 5.1
 -1 -5 3 64.69 3.3
 -1 -5 3 64.99 2.7
 -1 -5 3 64.59 3.4
 1 -5 -3 65.59 4.9
 1 -5 -3 63.69 3.7
 1 -5 -3 63.19 3.3
 -1 5 3 65.59 3.7
 1 5 -3 65.59 4.1
 -1 5 3 63.79 4.4
 1 5 -3 67.69 3.9
 1 5 -3 69.39 4.5
 0 -5 -3 164.58 7.4
 0 -5 3 175.18 6.7
 0 -5 3 166.38 5.6
 0 -5 -3 168.08 6.6
 0 -5 3 153.48 7.7
 0 -5 -3 174.58 8.3
 0 -5 -3 171.68 7.3
 0 -5 -3 167.08 8.5
 0 -5 3 172.58 7
 0 -5 3 158.88 7.2
 0 -5 3 171.68 6.7
 0 -5 -3 171.98 6.9
 0 -5 3 166.58 7.5
 0 -5 3 172.78 6.2
 0 -5 -3 166.68 6.7
 0 5 -3 163.38 7.4
 0 5 3 174.38 7.1
 0 5 3 180.98 8.2
 0 5 -3 178.48 6.8
 -1 -5 -3 306.77 11.7
 -1 -5 -3 312.07 12.1
 -1 -5 -3 315.87 10.8
 -1 -5 -3 340.57 13.1
 -1 -5 -3 318.07 10.5
 1 -5 3 321.87 11
 -1 -5 -3 309.97 11.2
 1 -5 3 316.97 10.2
 1 -5 3 311.27 9.5
 1 -5 3 313.37 11
 1 -5 3 312.97 9.9
 -1 -5 -3 307.77 10.7
 -1 5 -3 314.77 11.4
 1 5 3 312.07 12.3
 -1 5 -3 303.27 10.5
 1 5 3 323.97 11.1
 1 5 3 305.17 10.8
 -2 -5 -3 9.4 2.4
 2 -5 3 7.8 1.6
 2 -5 3 7.9 1.6
 2 -5 3 9 2.1
 -2 -5 -3 6.8 2
 -2 -5 -3 10.1 2.1
 2 -5 3 7.2 1.1
 -2 -5 -3 8.1 2
 -2 -5 -3 7.2 1.5
 2 -5 3 7.3 1.7
 -2 5 -3 7.7 1.8
 2 5 3 8 1.8
 -2 5 -3 7.3 2.2
 -2 5 -3 9.2 2.1
 2 5 3 6.5 1.7
 2 5 3 6.4 2
 3 -5 3 145.99 7.4
 -3 -5 -3 149.09 7.7
 3 -5 3 149.49 4.9
 3 -5 3 143.89 6.4
 -3 -5 -3 153.58 6.2
 3 -5 3 154.08 7.1
 -3 -5 -3 157.28 7.5
 -3 -5 -3 158.88 8.1
 -3 -5 -3 157.18 6.9
 -3 5 -3 156.18 5.8
 -3 5 -3 148.09 7
 3 5 3 148.69 6.8
 -3 5 -3 144.69 4.9
 -3 5 -3 142.39 7.6
 3 5 3 146.79 6.9
 3 5 3 162.38 8.4
 3 5 3 155.68 6.8
 4 -5 3 140.39 6.1
 4 -5 3 121.89 6
 -4 -5 -3 120.09 6.7
 4 -5 3 129.99 7.4
 4 -5 3 123.09 5.5
 -4 -5 -3 141.59 7.1
 -4 -5 -3 136.19 7.6
 4 -5 3 132.19 5.8
 -4 -5 -3 128.79 5.7
 -4 5 -3 139.49 5.1
 4 5 3 137.69 6.7
 4 5 3 135.09 6.4
 -4 5 -3 127.99 5.4
 4 5 3 135.79 8
 -4 5 -3 138.79 6.8
 -4 5 -3 136.09 7.7
 4 5 3 121.79 6.3
 5 -5 3 186.28 7.2
 5 -5 3 189.68 8.1
 -5 -5 -3 191.88 7.4
 5 -5 3 185.68 7.6
 5 -5 3 199.38 9.9
 -5 -5 -3 194.48 9.9
 5 -5 3 191.38 7.5
 -5 -5 -3 186.28 8.8
 5 5 3 187.48 8.6
 5 5 3 183.08 8.3
 -5 5 -3 194.88 8.8
 5 5 3 183.28 8.1
 -5 5 -3 198.18 7.7
 -5 5 -3 194.98 6.6
 -5 5 -3 193.78 10.1
 6 -5 3 419.96 14.2
 6 -5 3 438.66 13.4
 6 -5 3 461.85 15.2
 6 -5 3 391.46 13.9
 -6 -5 -3 463.65 14.3
 6 -5 3 439.46 17.2
 -6 -5 -3 442.16 15.9
 -6 -5 -3 419.16 17.2
 6 5 3 425.66 14.9
 -6 5 -3 431.76 18.8
 -6 5 -3 441.16 14.8
 6 5 3 430.36 15.7
 -6 5 -3 452.75 16.2
 -6 5 -3 453.15 13
 7 -5 3 566.34 16.5
 -7 -5 -3 563.84 18
 7 -5 3 595.84 21.8
 -7 -5 -3 598.24 21.9
 7 -5 3 515.95 18
 7 -5 3 598.24 19.3
 -7 -5 -3 590.84 20.1
 7 5 3 625.74 19.5
 -7 5 -3 568.44 18.9
 -7 5 -3 575.04 16.6
 7 5 3 577.14 18.9
 7 5 3 579.94 20
 -8 -5 -3 282.97 10.9
 8 -5 3 257.67 11.8
 8 -5 3 301.67 12.1
 -8 -5 -3 286.17 12.6
 -8 -5 -3 283.67 14.1
 8 -5 3 290.27 14.1
 8 5 3 294.67 12.6
 -8 5 -3 286.47 9.5
 8 5 3 305.07 12
 -8 5 -3 295.27 11.9
 8 5 3 319.07 12
 9 -5 3 25.3 4.5
 -9 -5 -3 27.3 3.5
 9 -5 3 33.8 6
 -9 -5 -3 23.1 4
 -9 -5 -3 30 5.4
 -9 5 -3 28.3 2.4
 9 5 3 28.4 3.7
 9 5 3 28.9 4.2
 9 5 3 26.3 4.1
 -9 5 -3 28.6 4.7
 -10 -5 -3 15.6 3.4
 10 -5 3 13.5 2.9
 -10 5 -3 12.8 2.1
 10 5 3 19.3 3.5
 10 5 3 13.7 3.5
 10 5 3 15.9 3.3
 -11 -5 -3 85.49 7.3
 11 -5 3 81.09 8.3
 11 -5 3 87.09 6.5
 -11 -5 -3 76.79 8
 11 5 3 84.19 6.2
 -11 5 -3 80.29 4.5
 11 5 3 82.79 6.3
 11 5 3 87.09 7.1
 12 -5 3 92.69 6.9
 -12 -5 -3 99.99 9.3
 12 -5 3 83.49 8.4
 -12 -5 -3 80.99 7.6
 -12 5 -3 87.19 5
 12 5 3 84.69 6.6
 -12 5 -3 93.29 6.2
 12 5 3 78.39 7.2
 12 5 3 98.49 7.7
 -13 -5 -3 4.2 2.9
 13 -5 3 3.9 2.6
 13 -5 3 3.9 3.7
 13 5 3 8.3 2.5
 13 5 3 7.7 4.4
 -13 5 -3 1.8 2.2
 13 5 3 2.5 3.2
 13 -6 -3 48.8 6.4
 13 -6 -3 37.2 6.6
 -13 -6 3 42.3 7.5
 13 6 -3 46.6 4.9
 12 -6 -3 8.9 2.9
 12 -6 -3 7.4 1.7
 -12 -6 3 13.1 3.5
 12 -6 -3 9 3.9
 -12 -6 3 6.6 3.2
 12 6 -3 9.6 3.1
 12 6 -3 4.8 2.1
 12 6 -3 6.7 3.7
 -11 -6 3 33.9 6
 11 -6 -3 52.99 5.3
 11 -6 -3 43.8 7.2
 -11 -6 3 50.19 4.9
 -11 -6 3 42.2 5.1
 11 6 -3 36.3 3.1
 -11 6 3 34.3 4.2
 11 6 -3 45.8 4.6
 -11 6 3 46.4 3.8
 11 6 -3 47.9 6.1
 -10 -6 3 25.7 3.5
 -10 -6 3 26.5 3.7
 -10 -6 3 28.7 5.6
 10 -6 -3 22.2 3.8
 10 -6 -3 30.3 5.8
 -10 6 3 19.9 2.5
 -10 6 3 22.8 2.9
 10 6 -3 24.4 4
 10 6 -3 29.8 4
 -10 6 3 22.8 3.4
 -9 -6 3 52.79 4.1
 9 -6 -3 60.39 5.3
 -9 -6 3 51.19 3.6
 -9 -6 3 48.3 6.9
 9 -6 -3 45.3 10
 -9 6 3 44.8 4.1
 -9 6 3 52.09 3.7
 9 6 -3 52.29 4.5
 9 6 -3 47.9 4.8
 8 -6 -3 102.39 8.4
 -8 -6 3 102.39 5.4
 8 -6 -3 111.29 8
 -8 -6 3 105.39 5
 -8 -6 3 111.79 8.3
 8 6 -3 107.59 6.3
 -8 6 3 100.29 6.6
 8 6 -3 96.59 6.6
 -8 6 3 93.19 5.8
 -7 -6 3 142.99 6.2
 7 -6 -3 148.99 9.9
 7 -6 -3 147.69 7.8
 -7 -6 3 143.69 6.2
 -7 -6 3 149.88 9.3
 -7 6 3 150.08 7.9
 7 6 -3 147.09 7.4
 -7 6 3 135.39 7.1
 7 6 -3 142.29 7.9
 6 -6 -3 312.87 11.4
 -6 -6 3 328.17 14.2
 6 -6 -3 333.67 15.1
 -6 -6 3 312.07 10
 -6 -6 3 321.57 10.2
 6 -6 -3 291.47 12
 6 -6 -3 323.77 12.7
 -6 6 3 320.57 12.1
 -6 6 3 303.97 12.2
 6 6 -3 331.07 12.8
 6 6 -3 320.97 12.1
 5 -6 -3 291.87 14.1
 5 -6 -3 309.77 11.9
 5 -6 -3 303.47 13.8
 5 -6 -3 275.87 10.4
 5 -6 -3 294.07 11.3
 -5 -6 3 285.57 9.4
 -5 -6 3 277.87 8.9
 -5 -6 3 284.77 8.9
 -5 -6 3 287.97 12.7
 5 6 -3 297.87 11.7
 -5 6 3 233.18 13.4
 -5 6 3 289.87 11
 -5 6 3 289.27 11.3
 5 6 -3 277.07 10.9
 4 -6 -3 6.6 2.5
 4 -6 -3 8.8 2.4
 4 -6 -3 9 2.1
 4 -6 -3 5.5 1.6
 -4 -6 3 9.5 1.9
 -4 -6 3 9.6 1.4
 -4 -6 3 10.5 2.6
 4 -6 -3 6.3 1.6
 4 -6 -3 7 2.8
 -4 -6 3 7.8 1.2
 4 6 -3 7.5 2.3
 -4 6 3 7.6 1.8
 4 6 -3 8.6 2
 -4 6 3 10.8 2
 3 -6 -3 390.16 13.3
 -3 -6 3 394.46 11.9
 -3 -6 3 416.66 11.5
 3 -6 -3 382.16 13.5
 3 -6 -3 375.26 13.9
 3 -6 -3 403.16 15.9
 3 -6 -3 369.36 15.5
 -3 -6 3 387.16 11.4
 -3 -6 3 387.06 14.5
 3 -6 -3 395.56 12.9
 -3 6 3 370.26 14
 3 6 -3 381.86 13.4
 2 -6 -3 13.3 3.1
 -2 -6 3 14.9 1.7
 2 -6 -3 15.7 2.6
 -2 -6 3 15 1.5
 2 -6 -3 13.6 2.2
 -2 -6 3 12.9 1.8
 2 -6 -3 15.5 2.8
 -2 -6 3 12.5 2.4
 2 -6 -3 14.7 2.4
 2 -6 -3 12.8 3.2
 -2 -6 3 15.4 1.8
 -2 6 3 15.7 2.3
 2 6 -3 13.3 2.4
 2 6 -3 11.5 2.5
 2 6 -3 13.4 2.3
 -1 -6 3 43.1 2.8
 1 -6 -3 38.6 3.4
 -1 -6 3 46.3 3.5
 -1 -6 3 42.2 3
 -1 -6 3 29.6 3
 1 -6 -3 36.1 3.2
 -1 -6 3 42.6 2.9
 1 -6 -3 41.5 3.8
 1 -6 -3 41.5 4.4
 -1 -6 3 38.5 4
 1 -6 -3 49.6 4.7
 -1 -6 3 34.8 2.2
 1 -6 -3 42.7 3.3
 -1 6 3 40.4 4
 1 6 -3 38 3.7
 -1 6 3 38.2 3.1
 1 6 -3 43.4 3.4
 0 -6 -3 12.4 2.1
 0 -6 -3 12 2.2
 0 -6 3 12 2.1
 0 -6 -3 15.1 2.6
 0 -6 -3 9.9 2
 0 -6 3 14.9 1.9
 0 -6 -3 14.4 2.4
 0 -6 -3 10.3 2.6
 0 -6 3 10.5 1.9
 0 -6 3 14.7 2.2
 0 -6 3 11.2 2
 0 -6 3 15 1.6
 0 -6 -3 12.3 2.9
 0 6 -3 17 2.9
 0 6 3 7.7 2.2
 0 6 3 11.1 2.2
 1 -6 3 71.09 3.6
 -1 -6 -3 63.69 4
 -1 -6 -3 70.89 4.7
 -1 -6 -3 65.29 4.9
 -1 -6 -3 66.49 4.2
 1 -6 3 66.79 3.8
 1 -6 3 61.39 3.5
 -1 -6 -3 64.49 4.3
 1 -6 3 59.99 4.2
 1 -6 3 63.09 4.3
 1 -6 3 59.39 4.3
 -1 -6 -3 64.19 5.3
 -1 -6 -3 64.39 5
 1 6 3 64.19 4.3
 1 6 3 64.39 4.4
 1 6 3 57.79 4.9
 -1 6 -3 75.99 4.8
 2 -6 3 73.49 3.5
 2 -6 3 73.19 5
 -2 -6 -3 73.49 5.3
 2 -6 3 66.59 3.7
 -2 -6 -3 73.79 5.8
 -2 -6 -3 76.69 4.9
 2 -6 3 75.99 4.9
 -2 -6 -3 68.69 5.3
 -2 -6 -3 69.89 4.1
 2 -6 3 68.59 5.1
 2 6 3 80.79 4.9
 2 6 3 71.69 5.7
 2 6 3 82.19 5.1
 -2 6 -3 73.49 4.2
 -2 6 -3 68.19 4.7
 3 -6 3 107.69 6.5
 -3 -6 -3 103.79 6.3
 -3 -6 -3 101.69 5.7
 3 -6 3 99.39 3.9
 3 -6 3 101.49 5.6
 -3 -6 -3 107.49 6.2
 3 -6 3 105.49 5
 -3 -6 -3 99.59 6.6
 3 -6 3 100.29 5.3
 -3 -6 -3 84.99 4.8
 3 6 3 100.19 5.7
 -3 6 -3 90.29 6.2
 3 6 3 93.69 6.8
 -3 6 -3 105.49 4.8
 -3 6 -3 103.39 6.5
 4 -6 3 21.1 2.9
 -4 -6 -3 18.5 3.1
 -4 -6 -3 20.6 3.5
 4 -6 3 14.2 2.4
 -4 -6 -3 23.5 2.8
 -4 -6 -3 19.4 3.6
 4 -6 3 21.4 4
 4 -6 3 22.5 2.8
 4 6 3 18.1 3.7
 -4 6 -3 20.6 3.2
 4 6 3 23.1 3.1
 4 6 3 18 3
 -4 6 -3 17.3 1.8
 -4 6 -3 17.2 3.1
 -5 -6 -3 126.09 8
 5 -6 3 115.79 5.9
 -5 -6 -3 126.69 6
 -5 -6 -3 123.19 7
 5 -6 3 129.39 6.6
 5 -6 3 136.49 8.2
 5 -6 3 127.99 6.1
 -5 6 -3 125.09 5.1
 -5 6 -3 122.89 5.3
 -5 6 -3 112.09 7.8
 5 6 3 123.39 6.7
 -5 6 -3 131.79 6.9
 5 6 3 126.99 6.5
 5 6 3 124.09 6.9
 -6 -6 -3 225.58 10.2
 6 -6 3 224.98 9.7
 6 -6 3 207.88 9
 6 -6 3 224.08 11.6
 -6 -6 -3 223.18 8.8
 6 -6 3 216.18 8.5
 -6 -6 -3 240.78 12
 -6 6 -3 231.18 7.7
 -6 6 -3 246.48 10.2
 6 6 3 221.18 9.7
 -6 6 -3 226.78 8.9
 6 6 3 238.08 10.4
 6 6 3 226.28 9.9
 7 -6 3 16.1 3.1
 7 -6 3 13.1 2
 -7 -6 -3 16.1 2.5
 -7 -6 -3 11.3 3.6
 -7 -6 -3 16.1 3.2
 -7 6 -3 17.3 1.8
 7 6 3 18.7 3.3
 -7 6 -3 15.4 3.2
 -7 6 -3 16.5 3
 7 6 3 14.8 2.8
 7 6 3 14.9 3
 -8 -6 -3 40.9 6.2
 -8 -6 -3 48.1 4.8
 8 -6 3 39.4 2.6
 8 -6 3 55.39 8.4
 8 -6 3 44.5 5.6
 -8 -6 -3 44 4.1
 8 6 3 42.4 4.4
 8 6 3 38.6 4
 -8 6 -3 47.9 4.9
 8 6 3 46.4 4.4
 -8 6 -3 43.3 2.8
 -8 6 -3 43.5 4.2
 -9 -6 -3 4.1 2
 -9 -6 -3 2.9 2.3
 -9 -6 -3 3.5 1.8
 9 -6 3 1.3 2.1
 9 -6 3 5.2 2.2
 -9 6 -3 3.3 2.3
 9 6 3 4.3 2
 -9 6 -3 2.6 1.1
 -9 6 -3 5.8 2.2
 9 6 3 5.2 2.4
 9 6 3 1.8 1.9
 10 -6 3 13.7 4.3
 10 -6 3 14.9 3.5
 -10 -6 -3 14.8 3.4
 -10 -6 -3 13.3 3.7
 -10 6 -3 13.4 2
 10 6 3 9.6 2.9
 10 6 3 14.7 3.5
 10 6 3 16 3.1
 11 -6 3 34.6 5.4
 -11 -6 -3 34.2 6.3
 11 -6 3 25.4 5.5
 -11 -6 -3 23.7 4.8
 -11 6 -3 26.1 2.8
 11 6 3 39.6 5.3
 -11 6 -3 28.4 3.1
 11 6 3 36 4.9
 11 6 3 33.7 5.3
 12 -6 3 11.7 5.2
 12 -6 3 11.3 3.4
 12 6 3 8.1 2.5
 12 6 3 5.8 3.1
 11 -7 -3 249.88 12.5
 11 -7 -3 287.67 19
 -11 -7 3 227.48 14.3
 -11 -7 3 241.18 10.6
 11 7 -3 237.48 11.3
 -10 -7 3 224.68 9.5
 10 -7 -3 219.98 13.9
 -10 -7 3 217.68 9.2
 -10 -7 3 227.48 13.6
 10 -7 -3 223.88 11.4
 10 7 -3 237.98 11.8
 -9 -7 3 0.5 1.4
 -9 -7 3 1.9 1.3
 9 -7 -3 3.6 2.3
 -9 -7 3 2.4 2.2
 -9 7 3 2.3 1.7
 9 7 -3 2.5 2
 9 7 -3 3.9 1.9
 -9 7 3 2.1 3.9
 -8 -7 3 38.1 6
 -8 -7 3 46.6 3.1
 8 -7 -3 50.09 6.3
 -8 -7 3 40 3.2
 -8 7 3 40.9 4.3
 -8 7 3 49.1 4.8
 8 7 -3 49.4 5
 8 7 -3 64.89 8.7
 -7 -7 3 91.59 4.5
 -7 -7 3 111.99 4.4
 7 -7 -3 85.89 7.9
 7 -7 -3 104.89 6.8
 -7 -7 3 83.39 9
 -7 -7 3 99.59 4.7
 7 7 -3 106.39 6.5
 -7 7 3 91.19 6.2
 7 7 -3 97.99 6.7
 -7 7 3 80.89 5.8
 6 -7 -3 275.47 14.2
 -6 -7 3 296.47 13.8
 -6 -7 3 292.17 10.2
 6 -7 -3 286.47 14.3
 6 -7 -3 288.77 12.2
 -6 7 3 276.07 11
 6 7 -3 298.17 11.8
 6 7 -3 285.07 12.4
 -6 7 3 266.67 11.5
 5 -7 -3 11.7 2.9
 -5 -7 3 13.5 2.1
 -5 -7 3 12.1 1.7
 -5 -7 3 13.6 3.2
 5 -7 -3 9.4 3.6
 5 -7 -3 9.6 2.6
 -5 7 3 12.6 2.3
 -5 7 3 10.2 2.3
 5 7 -3 9.1 2.1
 5 7 -3 13.3 2.9
 4 -7 -3 139.59 9
 4 -7 -3 142.79 6.4
 4 -7 -3 127.89 6.9
 4 -7 -3 126.39 7.3
 4 -7 -3 142.69 9.2
 -4 -7 3 131.99 5.3
 -4 -7 3 148.19 8.4
 -4 -7 3 141.09 6
 4 7 -3 128.49 6.9
 -4 7 3 126.09 7.4
 4 7 -3 131.59 7.5
 3 -7 -3 409.26 13.8
 3 -7 -3 454.35 17.5
 -3 -7 3 413.96 12
 -3 -7 3 402.26 11.9
 -3 -7 3 386.06 15.3
 3 -7 -3 401.76 15.5
 3 -7 -3 420.56 15.3
 -3 -7 3 405.76 12.5
 3 -7 -3 423.86 17.4
 -3 -7 3 425.86 13.3
 -3 7 3 382.16 15.2
 3 7 -3 407.76 14.5
 3 7 -3 406.86 15.1
 2 -7 -3 275.67 13.2
 -2 -7 3 280.77 10
 2 -7 -3 297.47 13.3
 -2 -7 3 291.17 11.6
 2 -7 -3 291.27 11.3
 -2 -7 3 282.77 9.5
 -2 -7 3 282.57 9.4
 -2 -7 3 291.37 9.6
 2 -7 -3 297.77 11.9
 2 -7 -3 284.47 10.9
 2 7 -3 284.27 11.6
 -2 7 3 282.07 12.3
 2 7 -3 292.27 11.2
 -1 -7 3 156.48 6.7
 1 -7 -3 157.78 7.3
 1 -7 -3 156.48 9
 -1 -7 3 148.69 6.1
 -1 -7 3 154.28 6.6
 1 -7 -3 149.19 7.8
 1 -7 -3 147.79 8.6
 -1 -7 3 155.28 6.4
 1 -7 -3 157.68 7.6
 -1 -7 3 148.69 7.3
 -1 7 3 151.48 7.1
 1 7 -3 152.58 7.2
 -1 7 3 138.99 8.3
 0 -7 -3 13.8 2.4
 0 -7 3 15.3 2.4
 0 -7 -3 12.7 3.2
 0 -7 -3 16.2 2.9
 0 -7 -3 13.6 2.5
 0 -7 3 14.7 2.3
 0 -7 3 11.7 2.3
 0 -7 -3 15.6 3.2
 0 -7 3 12.3 2.1
 0 -7 3 14.2 2
 0 -7 -3 11.5 2.6
 0 7 3 14.3 3.2
 0 7 -3 15.3 2.9
 0 7 3 10.5 2.3
 1 -7 3 32.6 3
 -1 -7 -3 24.9 4.2
 1 -7 3 29.2 2.6
 -1 -7 -3 29.7 4.6
 -1 -7 -3 32.5 4.4
 -1 -7 -3 29 3
 1 -7 3 26.7 3.6
 -1 -7 -3 33.8 3.6
 1 7 3 30.8 4.6
 1 7 3 30.1 3.7
 -1 7 -3 28.8 3.4
 2 -7 3 363.46 12.4
 -2 -7 -3 356.76 13.8
 -2 -7 -3 375.56 13.9
 -2 -7 -3 381.56 15.3
 -2 -7 -3 395.26 15
 2 -7 3 378.46 11.6
 -2 -7 -3 366.96 14.5
 2 -7 3 370.86 12.9
 2 -7 3 372.96 14.2
 2 -7 3 375.26 14
 -2 -7 -3 371.46 12.9
 2 7 3 288.67 17.2
 -2 7 -3 376.96 13.6
 2 7 3 382.86 14
 2 7 3 355.56 13.4
 -3 -7 -3 1.9 1.6
 -3 -7 -3 2.8 1.3
 3 -7 3 5 1.9
 -3 -7 -3 2 1.5
 3 -7 3 2.1 0.8
 -3 -7 -3 5.6 1.9
 -3 -7 -3 5 2.3
 3 -7 3 0.3 1.2
 3 -7 3 3.1 1.7
 -3 7 -3 2.9 1.6
 3 7 3 4.2 1.9
 3 7 3 2.1 1.5
 -4 -7 -3 26.1 3.6
 -4 -7 -3 28 3.3
 4 -7 3 29.2 4.4
 4 -7 3 22.2 3.2
 4 -7 3 24 3.1
 -4 -7 -3 33.2 5
 -4 -7 -3 29.2 4.4
 -4 -7 -3 27.2 4
 4 7 3 23.1 3.7
 -4 7 -3 25 3
 -4 7 -3 25.7 2.5
 4 7 3 22.8 3.4
 5 -7 3 28.1 3.6
 -5 -7 -3 31.7 3.7
 -5 -7 -3 29.4 3.4
 -5 -7 -3 32.4 5.2
 5 -7 3 25.7 3.8
 -5 -7 -3 27.8 4
 5 -7 3 30.5 5.1
 -5 7 -3 31.2 3.4
 -5 7 -3 24.9 2.3
 5 7 3 33.4 4.2
 5 7 3 19.8 3.6
 -6 -7 -3 16 2.8
 -6 -7 -3 19.6 3.3
 6 -7 3 19.6 2.7
 6 -7 3 19.9 3.5
 -6 -7 -3 22.1 4.4
 -6 -7 -3 21.3 3.7
 6 -7 3 17 4
 6 7 3 14.4 3.1
 -6 7 -3 20.1 3.4
 6 7 3 21.8 3.6
 -6 7 -3 19.3 1.8
 -6 7 -3 22.2 2
 7 -7 3 6.4 2.6
 -7 -7 -3 8.3 2.4
 -7 -7 -3 6.4 2
 7 -7 3 6.1 1.5
 7 -7 3 6.5 3.1
 -7 7 -3 6.4 1.2
 -7 7 -3 4.7 1.8
 -7 7 -3 4.8 2.1
 7 7 3 6.1 2.4
 7 7 3 4.5 1.9
 -8 -7 -3 24.3 5
 8 -7 3 25.1 2.4
 -8 -7 -3 28.4 4.5
 8 -7 3 23.3 4.8
 8 7 3 22 3.5
 -8 7 -3 20.6 1.5
 8 7 3 28.9 4.4
 -8 7 -3 20.1 3.3
 -8 7 -3 28.2 4.3
 8 7 3 25.3 4.2
 9 -7 3 24.3 4.3
 -9 -7 -3 19 3.9
 9 -7 3 26.2 5.4
 -9 -7 -3 21.2 4.6
 -9 7 -3 15.9 3.1
 9 7 3 16.2 3.3
 -9 7 -3 14.5 3.3
 9 7 3 13.8 3.3
 9 7 3 18.9 3.8
 -10 -7 -3 14.4 4.1
 -10 -7 -3 6.9 3.2
 10 -7 3 10.8 3
 10 -7 3 10.4 3.5
 10 7 3 5.3 2.5
 -10 7 -3 7.6 3
 -10 7 -3 10.5 3.3
 10 7 3 11.6 3.3
 10 7 3 7.1 2.6
 -11 -7 -3 -0.3 2.8
 11 -7 3 -2 2.4
 11 7 3 1.5 2
 -11 7 -3 1.3 2.4
 -9 -8 3 6.1 3.1
 9 -8 -3 3.5 3.3
 9 -8 -3 4.8 2.7
 9 8 -3 7.4 2.1
 8 -8 -3 105.79 9
 -8 -8 3 92.59 4.9
 -8 -8 3 79.59 7.9
 8 -8 -3 64.99 8.1
 8 -8 -3 101.19 7.1
 -8 8 3 88.39 6.4
 -8 8 3 89.09 6.8
 8 8 -3 105.69 7.5
 8 8 -3 105.59 6.9
 7 -8 -3 8 3.5
 -7 -8 3 7 1.7
 -7 -8 3 2.1 2.5
 -7 -8 3 7.7 2
 7 -8 -3 8.1 2.9
 7 -8 -3 8.6 3
 -7 8 3 7.3 2.4
 7 8 -3 7.1 2.8
 -7 8 3 6.7 2.6
 6 -8 -3 5.7 3.9
 -6 -8 3 2.8 1.9
 -6 -8 3 5 1.4
 -6 -8 3 2.8 1.6
 6 -8 -3 7.1 2.6
 6 -8 -3 3.7 2.2
 -6 8 3 3.9 2.3
 6 8 -3 2.8 1.9
 6 8 -3 5.5 2.4
 -5 -8 3 74.29 4.1
 5 -8 -3 69.89 7.7
 5 -8 -3 68.49 6.7
 5 -8 -3 80.39 6
 -5 -8 3 72.19 6.4
 -5 -8 3 85.19 6.1
 -5 8 3 70.29 5.8
 5 8 -3 77.89 6.1
 5 8 -3 85.59 5.7
 -4 -8 3 40.2 3
 4 -8 -3 55.69 12.2
 4 -8 -3 40 6.5
 4 -8 -3 40.7 3.5
 -4 -8 3 43.4 3.4
 -4 -8 3 43.3 4.6
 4 -8 -3 38 5
 4 8 -3 37.7 4.9
 -4 8 3 36.8 5
 -3 -8 3 10 2.1
 3 -8 -3 9.5 3.4
 -3 -8 3 14.2 2.1
 -3 -8 3 7.4 2.3
 3 -8 -3 12.2 2.9
 3 -8 -3 6.7 2.6
 3 -8 -3 9.2 2
 -3 8 3 6.4 2.7
 3 8 -3 8.8 2.5
 3 8 -3 8.3 2.3
 -2 -8 3 5.9 2
 -2 -8 3 4 1.5
 2 -8 -3 10.9 3.4
 2 -8 -3 3.6 1.7
 -2 -8 3 5.9 1.4
 2 -8 -3 3 2
 2 -8 -3 9.3 2.9
 -2 -8 3 5.3 1.3
 2 -8 -3 5.2 2
 -2 8 3 0.7 2.4
 2 8 -3 2 1.5
 1 -8 -3 1.7 2.1
 -1 -8 3 -0.1 1.1
 1 -8 -3 -0.8 1.2
 -1 -8 3 2.4 1.4
 -1 -8 3 0.5 1.2
 1 -8 -3 1.9 1.9
 -1 -8 3 2.5 1.2
 -1 -8 3 1.3 1.3
 1 -8 -3 -0.2 1.2
 1 -8 -3 0.7 1.8
 -1 8 3 -1.5 1.8
 0 -8 -3 101.79 7.7
 0 -8 3 100.29 5.5
 0 -8 3 98.49 5.9
 0 -8 -3 100.19 7.3
 0 -8 3 96.19 5.2
 0 -8 -3 91.59 6.2
 0 -8 3 94.19 5.4
 0 -8 -3 94.69 6.4
 0 -8 -3 106.39 7.2
 0 -8 3 98.69 5.5
 0 8 3 104.09 6.1
 1 -8 3 153.78 7.3
 1 -8 3 161.38 7.8
 -1 -8 -3 162.28 9.7
 -1 -8 -3 147.49 8.3
 -1 -8 -3 165.98 9.2
 -1 -8 -3 167.68 9.3
 1 -8 3 157.38 7.1
 -1 -8 -3 128.29 7.5
 -1 -8 -3 159.98 8.5
 1 -8 3 155.78 8.2
 1 -8 3 150.98 6.6
 1 8 3 171.38 8.2
 -1 8 -3 159.48 8
 -2 -8 -3 205.58 10.3
 2 -8 3 194.58 8.6
 -2 -8 -3 207.98 9.3
 2 -8 3 211.48 10
 -2 -8 -3 226.48 11
 -2 -8 -3 210.18 10.6
 2 -8 3 217.38 9.2
 2 -8 3 203.28 10.3
 2 -8 3 208.98 7.7
 -2 -8 -3 212.58 10
 -2 8 -3 225.78 9.5
 2 8 3 225.98 9.9
 -3 -8 -3 32.7 4.8
 -3 -8 -3 28.8 4.6
 -3 -8 -3 33.4 4.3
 3 -8 3 26.9 2.1
 3 -8 3 28.9 4.7
 3 -8 3 21.5 3
 3 -8 3 28.8 3.9
 -3 -8 -3 20.8 3.9
 3 8 3 32.7 4.3
 3 8 3 28.9 4.3
 -3 8 -3 26.4 3.3
 4 -8 3 -1.6 1.8
 -4 -8 -3 0.8 1.7
 -4 -8 -3 -0.3 1.5
 4 -8 3 3.9 2.1
 4 -8 3 -0.6 1.1
 -4 -8 -3 1.5 1.8
 -4 -8 -3 1 1.5
 -4 -8 -3 0 2.4
 4 8 3 -1.1 1.3
 -4 8 -3 -0.2 1.3
 4 8 3 2.5 1.6
 -5 -8 -3 9.5 2.7
 -5 -8 -3 7.3 2.1
 5 -8 3 10.5 3.3
 5 -8 3 10.1 2.5
 -5 -8 -3 6.6 2.4
 5 8 3 7.9 2.3
 -5 8 -3 10.3 2.3
 5 8 3 5.5 2.2
 -6 -8 -3 26.2 4.8
 -6 -8 -3 29.1 4.3
 6 -8 3 29 5.3
 -6 -8 -3 27 5.3
 6 -8 3 30.9 4.3
 -6 -8 -3 28.2 3.7
 -6 -8 -3 38.2 4.8
 6 8 3 26.3 4.3
 -6 8 -3 25.5 3.7
 6 8 3 25 4.8
 -7 -8 -3 82.99 6.5
 7 -8 3 88.39 7.4
 -7 -8 -3 82.29 6
 -7 -8 -3 91.09 8.2
 7 -8 3 73.19 6.1
 -7 8 -3 75.09 5.2
 7 8 3 81.09 6.5
 7 8 3 74.29 6
 -8 -8 -3 30.7 4.4
 8 -8 3 31.4 5.7
 -8 -8 -3 40 5.6
 8 -8 3 39.7 4.3
 -8 -8 -3 31.3 5.7
 8 8 3 37.3 5.2
 8 8 3 35.5 4.9
 -8 8 -3 37.7 3.9
 -9 -8 -3 2.7 2.7
 9 -8 3 0.8 3.2
 9 -8 3 -0.6 1.7
 -9 8 -3 3.8 2.2
 9 8 3 -2.3 1.8
 9 8 3 1.7 1.6
 -6 -9 3 39.5 4
 -6 -9 3 36.4 5.7
 6 -9 -3 42.8 6.7
 6 -9 -3 40 5.2
 6 9 -3 46.2 4.6
 6 9 -3 31 7.9
 -5 -9 3 18.9 2.5
 -5 -9 3 12.2 3.5
 5 -9 -3 14.9 3.9
 -5 -9 3 18 3
 5 -9 -3 23.8 4.7
 5 -9 -3 14.3 5.5
 5 9 -3 19.5 3.5
 5 9 -3 16.3 3.8
 -4 -9 3 93.99 7.1
 4 -9 -3 98.99 5.6
 4 -9 -3 120.99 8.8
 4 -9 -3 102.09 9.5
 -4 -9 3 90.49 5
 -4 -9 3 94.79 5.6
 4 9 -3 99.69 6.6
 3 -9 -3 3.7 3.6
 3 -9 -3 5.4 2.8
 3 -9 -3 9.2 3.1
 -3 -9 3 6.2 1.8
 -3 -9 3 9.5 2.2
 -3 -9 3 4.9 2.1
 3 -9 -3 6.6 2.1
 3 9 -3 5.3 1.9
 2 -9 -3 200.58 9
 2 -9 -3 188.98 10.8
 -2 -9 3 188.48 9.2
 -2 -9 3 182.38 8.3
 -2 -9 3 183.78 7.9
 2 -9 -3 172.28 11.3
 1 -9 -3 62.09 5.2
 1 -9 -3 70.59 6.6
 1 -9 -3 72.89 6.5
 -1 -9 3 71.59 5.1
 -1 -9 3 66.09 4
 1 -9 -3 70.19 5.8
 -1 -9 3 57.79 4.4
 -1 -9 3 68.89 3.8
 -1 -9 3 66.19 4.7
 0 -9 3 19 2.8
 0 -9 3 16.5 2.6
 0 -9 3 20.2 3
 0 -9 3 17.3 2.9
 0 -9 -3 15.8 4.2
 0 -9 -3 16.7 3.8
 0 -9 -3 15.9 3.7
 0 9 3 18.3 3.2
 1 -9 3 12.9 2.8
 -1 -9 -3 12.6 4.2
 1 -9 3 9 1.9
 1 -9 3 14.1 2.6
 1 -9 3 13.4 3.1
 1 -9 3 11.4 2.7
 -1 -9 -3 18.6 4.1
 -1 -9 -3 13.7 3.1
 -1 -9 -3 14.3 3.1
 1 9 3 13.2 4
 2 -9 3 20.9 3.2
 -2 -9 -3 20 3.9
 2 -9 3 21.8 3.6
 -2 -9 -3 20.2 3.9
 2 -9 3 17.3 2.2
 -2 -9 -3 15.9 3.6
 -2 -9 -3 15.8 3.8
 2 9 3 15.9 3.1
 -3 -9 -3 167.48 9.5
 -3 -9 -3 170.18 10
 3 -9 3 166.38 9.4
 -3 -9 -3 163.18 10.3
 3 -9 3 167.28 9.9
 3 -9 3 181.98 8.7
 -3 -9 -3 185.28 9.6
 3 9 3 194.38 9.5
 -4 -9 -3 23.6 4.3
 -4 -9 -3 14.9 3.1
 4 -9 3 18.6 3.2
 4 -9 3 18.4 4.2
 4 -9 3 8.3 3.6
 -4 -9 -3 18.1 4
 4 9 3 20.1 4
 -4 9 -3 17.7 3
 4 9 3 18.4 3.4
 -5 -9 -3 50.69 6.1
 -5 -9 -3 49.4 5
 5 -9 3 55.49 5.8
 5 -9 3 50.29 6.3
 5 -9 3 30.5 7.5
 -5 -9 -3 51.89 4.7
 -5 -9 -3 47.7 6.5
 5 9 3 54.79 5.2
 5 9 3 52.29 6.3
 -5 9 -3 46.6 3.8
 6 -9 3 23.4 4.6
 -6 -9 -3 33.1 5.2
 -6 -9 -3 26.6 5.6
 6 -9 3 25.1 4.1
 -6 -9 -3 34.3 5.5
 -6 -9 -3 29.7 4.6
 6 9 3 23.7 5.3
 -6 9 -3 24.4 3.2
 6 9 3 23.6 4.1
 16 0 -4 152.18 8.9
 16 0 -4 132.79 7.9
 16 0 -4 150.68 11.7
 -16 0 4 169.08 12.5
 15 0 -4 11.8 2.9
 15 0 -4 13.3 4.4
 15 0 -4 10 2.6
 14 0 -4 239.18 11.3
 -14 0 4 250.17 15.1
 14 0 -4 246.88 10.6
 14 0 -4 239.98 13.8
 13 0 -4 8.9 2
 13 0 -4 6.5 2.5
 13 0 -4 7.3 2.1
 13 0 -4 3.8 2.4
 -12 0 4 13.1 3.9
 12 0 -4 17.3 4
 12 0 -4 12.1 2.3
 12 0 -4 22.5 3.9
 12 0 -4 16.2 2.7
 11 0 -4 3.3 1.7
 -11 0 4 4.5 2.3
 11 0 -4 4.4 1.8
 -11 0 4 6.6 2
 11 0 -4 3.2 1.5
 11 0 -4 3 1.8
 10 0 -4 211.78 8.5
 10 0 -4 197.28 8.2
 -10 0 4 194.78 8.9
 10 0 -4 212.68 10.6
 -10 0 4 204.28 11.1
 10 0 -4 216.88 9.1
 9 0 -4 142.39 6.3
 9 0 -4 144.09 6.8
 9 0 -4 144.59 8.2
 -9 0 4 135.09 6.7
 9 0 -4 149.49 6.5
 -8 0 4 116.39 6.3
 8 0 -4 131.59 7.3
 8 0 -4 129.09 6
 -8 0 4 131.49 6.1
 -8 0 4 126.09 7.6
 8 0 -4 140.89 5.9
 7 0 -4 10.6 2.5
 7 0 -4 6.8 1.5
 7 0 -4 7.2 1.4
 -7 0 4 9.5 2.1
 7 0 -4 10.5 1.7
 -7 0 4 9.6 2.5
 -7 0 4 9.6 2.1
 -6 0 4 466.15 15.2
 6 0 -4 485.95 14.3
 6 0 -4 485.75 14.7
 -6 0 4 493.75 16.5
 6 0 -4 480.95 14.3
 -6 0 4 482.95 14.7
 6 0 -4 503.15 16.2
 -5 0 4 69.29 4.4
 -5 0 4 74.19 3.4
 5 0 -4 66.89 3.3
 5 0 -4 78.49 3.7
 5 0 -4 78.89 3.5
 -5 0 4 78.79 3.7
 5 0 -4 73.39 4.4
 -5 0 4 72.29 3.9
 -4 0 4 4.1 1.4
 -4 0 4 6.3 1.1
 -4 0 4 3.8 0.8
 -4 0 4 5.4 1.3
 4 0 -4 5.6 1
 4 0 -4 3.6 1.2
 4 0 -4 6.7 1.1
 -3 0 4 18.7 1.4
 -3 0 4 23.2 1.8
 -3 0 4 18.2 1.4
 3 0 -4 20.3 1.7
 3 0 -4 18.2 1.4
 3 0 -4 15.9 1.8
 -3 0 4 17.8 1.9
 3 0 -4 20.3 1.4
 2 0 -4 5304.07 149.79
 1 0 -4 4.7 0.8
 1 0 -4 2 0.7
 -1 0 4 3.8 0.6
 -1 0 4 7.3 1
 -1 0 4 6.8 1.1
 1 0 -4 5.6 0.8
 1 0 -4 4.9 0.9
 -1 0 4 5.5 1.1
 -1 0 4 4 0.7
 1 0 -4 4.7 0.6
 0 0 4 0.4 0.6
 0 0 -4 0.3 0.3
 0 0 -4 1.1 0.6
 0 0 4 1 0.4
 0 0 4 0.4 0.4
 0 0 -4 0 0.4
 0 0 -4 0.5 0.5
 0 0 4 1.2 0.8
 -1 0 -4 0 0.4
 -1 0 -4 0.3 0.5
 1 0 4 0.1 0.4
 1 0 4 0.6 0.6
 1 0 4 -0.1 0.4
 -1 0 -4 -0.1 0.5
 -2 0 -4 1450.45 38.3
 2 0 4 1410.56 38.3
 -3 0 -4 16.4 1.5
 3 0 4 16.3 1.6
 -3 0 -4 14.9 1.1
 -3 0 -4 14.3 1.6
 3 0 4 15 1.4
 -3 0 -4 17 2.3
 3 0 4 12.7 1.9
 -4 0 -4 167.18 5.2
 -4 0 -4 163.28 6.4
 -4 0 -4 148.19 6.8
 4 0 4 158.98 5.9
 -4 0 -4 159.08 5.9
 4 0 4 160.68 7.1
 5 0 4 12.2 2.2
 -5 0 -4 20.6 2
 -5 0 -4 16.4 2.3
 -5 0 -4 20.5 1.5
 5 0 4 18.1 1.8
 -5 0 -4 19.2 3
 -6 0 -4 744.83 20.4
 -6 0 -4 744.93 21.8
 6 0 4 770.52 24
 -6 0 -4 751.82 22.8
 -6 0 -4 758.42 23.7
 6 0 4 741.13 21.7
 7 0 4 6.4 2
 -7 0 -4 5.4 2.1
 -7 0 -4 5.1 1.5
 7 0 4 7.3 1.6
 -8 0 -4 853.41 26.2
 -8 0 -4 792.82 24.4
 -8 0 -4 824.52 22.7
 8 0 4 845.82 27.4
 -8 0 -4 834.32 27.1
 8 0 4 804.52 24.3
 -9 0 -4 -1.3 0.8
 9 0 4 0 0.9
 9 0 4 0.7 1.4
 -9 0 -4 0.1 1.4
 -9 0 -4 2.4 2.1
 10 0 4 4.9 2.3
 -10 0 -4 4.5 2.5
 10 0 4 2.7 1.6
 -10 0 -4 6.3 2.6
 -11 0 -4 68.69 7.8
 11 0 4 67.29 6.8
 -11 0 -4 70.59 6.1
 11 0 4 65.69 4.9
 12 0 4 1.3 1.5
 12 0 4 2.6 3
 -12 0 -4 0.8 2.1
 -12 0 -4 1.5 1.6
 13 0 4 30.2 4.2
 13 0 4 30.5 6.1
 -14 0 -4 23.4 7.2
 14 0 4 23.4 5.7
 14 0 4 28 4.2
 -15 0 -4 3.9 3.7
 15 0 4 8.7 2.8
 15 0 4 1.6 3.7
 16 -1 -4 47.7 5
 16 -1 -4 47.5 4.7
 -16 -1 4 40.2 7.6
 16 -1 -4 66.59 10
 16 1 -4 66.59 9.4
 16 1 -4 48.4 5.6
 16 1 -4 46.6 4.1
 16 1 -4 41.4 4.3
 15 -1 -4 78.79 8.2
 -15 -1 4 61.19 8.5
 15 -1 -4 61.09 5.2
 15 -1 -4 67.59 5.8
 15 1 -4 68.39 4.9
 15 1 -4 63.49 6.1
 15 1 -4 55.89 7
 14 -1 -4 33.5 4.4
 -14 -1 4 55.59 10.8
 14 -1 -4 29.5 5.3
 14 -1 -4 35.1 5.3
 14 1 -4 34.2 4.9
 14 1 -4 38.1 3.7
 14 1 -4 45.4 7.2
 13 -1 -4 79.19 7.6
 -13 -1 4 76.39 7.6
 13 -1 -4 73.89 5.5
 13 -1 -4 86.89 5.7
 -13 1 4 70.99 7.7
 13 1 -4 69.59 4.7
 13 1 -4 82.49 5
 13 1 -4 74.69 7
 13 1 -4 82.39 6.2
 12 -1 -4 105.69 6.2
 12 -1 -4 101.29 6
 12 -1 -4 102.19 8.1
 -12 -1 4 83.59 7.8
 -12 -1 4 98.69 8.7
 12 1 -4 91.19 5.2
 12 1 -4 111.39 7.9
 -12 1 4 102.69 10.4
 12 1 -4 104.59 5.5
 12 1 -4 107.19 7.6
 11 -1 -4 220.38 9.4
 -11 -1 4 228.68 12.1
 11 -1 -4 222.48 12
 11 -1 -4 227.88 9.7
 -11 -1 4 236.28 12.2
 11 -1 -4 230.18 9.5
 11 1 -4 236.18 8.9
 11 1 -4 224.18 8.8
 11 1 -4 225.98 10.4
 -11 1 4 228.88 12.8
 11 1 -4 243.28 11.7
 10 -1 -4 116.49 6.1
 10 -1 -4 116.09 8
 10 -1 -4 122.49 6.2
 10 -1 -4 129.99 6.5
 -10 -1 4 139.49 6.6
 -10 -1 4 111.89 7.9
 10 1 -4 126.59 5.7
 10 1 -4 136.39 11.4
 10 1 -4 118.19 5.6
 10 1 -4 127.89 7
 -10 1 4 122.29 6.8
 -10 1 4 128.79 8.9
 -9 -1 4 66.89 5.4
 9 -1 -4 65.19 5.7
 9 -1 -4 64.49 4.1
 9 -1 -4 62.89 4
 -9 -1 4 63.99 4.1
 9 -1 -4 60.29 4.1
 -9 1 4 62.89 4.4
 9 1 -4 56.09 4.4
 -9 1 4 59.19 5.9
 -9 1 4 68.49 6.1
 9 1 -4 62.29 3.6
 9 1 -4 65.79 3.7
 9 1 -4 65.49 5.1
 -8 -1 4 148.09 6.4
 8 -1 -4 155.48 8.5
 8 -1 -4 144.29 6.3
 8 -1 -4 142.39 6.5
 -8 -1 4 147.79 7.9
 8 -1 -4 151.58 6.7
 -8 1 4 168.28 7.3
 8 1 -4 165.38 7.9
 8 1 -4 152.28 6
 8 1 -4 153.68 7.2
 8 1 -4 151.18 5.9
 -8 1 4 173.28 9.2
 7 -1 -4 8.4 1.6
 -7 -1 4 12.5 2.5
 7 -1 -4 17.4 1.9
 7 -1 -4 11.6 1.8
 7 -1 -4 9.8 2.3
 -7 -1 4 13.9 1.9
 -7 -1 4 13.1 2.7
 -7 1 4 13.7 2.3
 7 1 -4 17.5 1.7
 7 1 -4 15 1.8
 7 1 -4 16.2 2.8
 -7 1 4 15.8 3.1
 7 1 -4 9.9 1.9
 6 -1 -4 782.02 22.4
 6 -1 -4 822.72 24.6
 6 -1 -4 785.32 22.3
 -6 -1 4 789.82 23.5
 -6 -1 4 818.92 23.8
 -6 -1 4 781.22 21.9
 6 1 -4 789.72 23
 -6 1 4 770.22 22.7
 6 1 -4 760.22 21.4
 -6 1 4 776.32 22.5
 -6 1 4 802.42 25
 6 1 -4 782.82 21.4
 6 1 -4 800.42 23.3
 5 -1 -4 124.49 6.4
 5 -1 -4 120.39 5.1
 5 -1 -4 136.79 5.4
 -5 -1 4 134.99 6
 -5 -1 4 133.49 4.8
 -5 -1 4 133.19 4.7
 -5 -1 4 132.59 5.9
 5 1 -4 131.69 5.7
 -5 1 4 125.79 5.4
 5 1 -4 127.49 4.4
 -5 1 4 135.69 5.2
 5 1 -4 128.59 4.4
 -5 1 4 126.19 5.1
 5 1 -4 132.59 5.6
 5 1 -4 126.49 4.5
 -5 1 4 130.09 6.7
 4 -1 -4 2691.93 70.99
 -3 -1 4 2592.94 86.39
 3 -1 -4 2722.73 91.39
 3 1 -4 2582.24 80.09
 -3 1 4 2575.54 90.99
 2 -1 -4 2409.36 82.49
 2 -1 -4 2382.36 79.89
 2 1 -4 2534.85 71.49
 2 1 -4 2381.66 69.99
 -1 -1 4 5721.93 151.18
 1 -1 -4 5761.82 162.18
 1 1 -4 5668.73 151.38
 -1 1 4 5670.23 161.08
 0 -1 4 4294.77 119.39
 0 -1 -4 4100.39 125.19
 0 1 -4 4286.87 120.19
 0 1 4 4352.06 125.79
 -1 -1 -4 3333.87 107.19
 1 -1 4 3412.76 104.89
 1 1 4 3539.65 107.29
 2 -1 4 1232.98 32.1
 2 -1 4 1226.08 33.1
 -2 -1 -4 1265.97 33.5
 -2 -1 -4 1250.67 33
 -2 1 -4 1164.18 32.9
 -2 1 -4 1219.08 31.4
 2 1 4 1266.97 33.1
 -2 1 -4 1242.68 32
 2 1 4 1164.38 33.4
 -3 -1 -4 120.39 5.3
 -3 -1 -4 117.29 4.6
 -3 -1 -4 122.19 5.6
 3 -1 4 125.99 4.7
 -3 -1 -4 127.79 4.9
 3 -1 4 117.09 5.5
 -3 1 -4 121.99 5.5
 -3 1 -4 115.79 4.5
 3 1 4 116.09 4.5
 3 1 4 120.89 5.7
 -3 1 -4 121.39 4.3
 3 1 4 110.39 5.2
 -4 -1 -4 1479.55 39.6
 -4 -1 -4 1455.75 38
 4 -1 4 1449.55 38.1
 -4 -1 -4 1381.96 39.1
 -4 -1 -4 1458.65 38.1
 4 -1 4 1454.55 39.8
 4 1 4 1394.46 37.8
 4 1 4 1366.16 39.1
 -4 1 -4 1459.75 37.9
 4 1 4 1498.45 40
 -4 1 -4 1395.46 39.5
 -4 1 -4 1385.26 37.9
 5 -1 4 182.38 6.8
 -5 -1 -4 172.48 6.6
 -5 -1 -4 171.08 6.4
 -5 -1 -4 170.18 7.6
 -5 -1 -4 171.48 7.8
 5 -1 4 168.78 8
 5 1 4 166.78 7.9
 -5 1 -4 174.78 6.7
 -5 1 -4 164.38 7.8
 -5 1 -4 176.28 6.8
 5 1 4 173.28 6.5
 -6 -1 -4 80.19 4.2
 6 -1 4 72.69 4.1
 6 -1 4 78.09 5.5
 -6 -1 -4 71.29 5
 -6 -1 -4 79.59 3.9
 -6 1 -4 70.59 4.1
 6 1 4 84.29 4.7
 6 1 4 75.19 5.3
 -6 1 -4 89.69 4.7
 -6 1 -4 73.59 5.3
 -7 -1 -4 914.81 28.4
 -7 -1 -4 895.11 26.4
 -7 -1 -4 892.71 25.8
 7 -1 4 908.91 26.7
 7 -1 4 984.6 29.5
 -7 -1 -4 924.41 28.7
 -7 1 -4 963.6 27.5
 7 1 4 938.11 29.1
 -7 1 -4 910.91 26.6
 -7 1 -4 904.01 29
 7 1 4 935.91 26.3
 -8 -1 -4 637.94 22.7
 -8 -1 -4 646.14 19.7
 8 -1 4 674.13 20.8
 -8 -1 -4 692.23 22.8
 -8 -1 -4 656.83 20.6
 8 -1 4 680.83 23.5
 -8 1 -4 712.63 22.1
 -8 1 -4 666.93 20.8
 8 1 4 711.83 23.5
 -8 1 -4 662.73 23.3
 8 1 4 675.53 20.3
 -9 -1 -4 60.89 4.4
 9 -1 4 48.7 5.3
 -9 -1 -4 64.09 5.8
 -9 -1 -4 68.69 5.7
 9 -1 4 65.79 4.6
 9 1 4 66.09 4.3
 9 1 4 57.89 5.6
 -9 1 -4 58.59 5.5
 -9 1 -4 59.09 4.9
 -9 1 -4 59.29 4.4
 10 -1 4 5.8 2.7
 -10 -1 -4 4 1.4
 -10 -1 -4 4.1 2.1
 10 -1 4 3.3 1.7
 -10 -1 -4 5.5 1.8
 -10 -1 -4 5.7 2.6
 -10 1 -4 3.6 1.5
 -10 1 -4 8.4 2.6
 -10 1 -4 3.3 1.9
 10 1 4 7.5 2.8
 10 1 4 4.6 1.7
 -11 -1 -4 5.7 2.8
 -11 -1 -4 4.6 2.8
 11 -1 4 8 2.5
 11 -1 4 7.8 3.1
 -11 1 -4 13 3.6
 11 1 4 13.1 4.2
 11 1 4 5.6 1.9
 -11 1 -4 7.3 2.6
 11 1 4 6.1 2
 12 -1 4 99.39 6.6
 12 -1 4 113.69 9.1
 -12 -1 -4 102.69 8.4
 -12 -1 -4 111.99 8.7
 -12 1 -4 107.19 7.9
 12 1 4 111.09 9
 12 1 4 98.29 6.2
 13 -1 4 5.4 4.5
 13 -1 4 3 2.1
 -13 -1 -4 6.7 3.1
 -13 1 -4 9.1 3.1
 13 1 4 11.1 3.8
 14 -1 4 18.1 3.6
 -14 -1 -4 15.8 4.7
 14 -1 4 19.2 6.1
 -14 1 -4 12.5 3.9
 14 1 4 18.5 5.9
 -15 -1 -4 35.5 6.3
 15 -1 4 38.5 7.7
 15 -1 4 42.5 5.5
 -15 1 -4 32.7 5.8
 15 1 4 57.29 9
 15 1 4 30.9 4.4
 -16 -2 4 72.59 10.7
 16 -2 -4 53.59 8.5
 16 2 -4 58.59 5.6
 16 2 -4 65.29 8
 15 -2 -4 12.6 3.3
 15 -2 -4 14.4 2.8
 15 -2 -4 20 5.9
 -15 -2 4 18.8 5.5
 -15 -2 4 6.9 3.9
 15 2 -4 16.4 4.2
 15 2 -4 14.2 2.5
 15 2 -4 16.4 3.4
 15 2 -4 16.1 4.5
 15 2 -4 13.2 2.5
 15 2 -4 12.9 2.6
 -14 -2 4 10.2 4.1
 14 -2 -4 5.6 1.9
 14 -2 -4 4 3.2
 14 -2 -4 6.1 2.4
 -14 -2 4 3.3 2.8
 14 2 -4 3.3 1.7
 14 2 -4 10.6 3.1
 14 2 -4 3.2 2.2
 14 2 -4 5.7 3
 14 2 -4 3.7 1.5
 14 2 -4 5.1 1.6
 13 -2 -4 23.9 5.1
 13 -2 -4 26.2 3.7
 -13 -2 4 29.7 5.8
 13 -2 -4 22.9 3.9
 -13 -2 4 26.8 6
 13 2 -4 25.4 2.6
 13 2 -4 21 3
 13 2 -4 27.9 2.7
 13 2 -4 29 5
 13 2 -4 25.6 3.7
 13 2 -4 32.6 5.2
 12 -2 -4 89.59 6
 -12 -2 4 90.29 7.5
 -12 -2 4 79.39 5.6
 12 -2 -4 86.99 5.2
 12 -2 -4 82.39 7.6
 12 2 -4 86.09 5.6
 12 2 -4 82.89 6.9
 12 2 -4 85.29 4.4
 12 2 -4 78.99 6.4
 -12 2 4 85.29 8.1
 12 2 -4 84.69 5.7
 11 -2 -4 217.98 12.1
 -11 -2 4 213.48 11.3
 11 -2 -4 201.98 8.6
 -11 -2 4 214.78 12.1
 11 -2 -4 219.18 9.7
 11 2 -4 215.08 7.8
 11 2 -4 218.98 7.9
 11 2 -4 210.98 9.1
 11 2 -4 217.68 10.8
 11 2 -4 218.18 8.5
 -10 -2 4 12.2 3.1
 10 -2 -4 11.6 2.1
 -10 -2 4 12.3 2.4
 10 -2 -4 8 2.2
 10 -2 -4 8.3 3
 10 -2 -4 7 1.9
 10 2 -4 8.6 1.5
 10 2 -4 8.2 1.5
 -10 2 4 9.9 3
 10 2 -4 8.8 2.7
 10 2 -4 6.4 2.1
 -10 2 4 2.8 1.9
 10 2 -4 9.8 1.8
 9 -2 -4 13.1 2.4
 -9 -2 4 10.8 2.9
 -9 -2 4 16.8 2.5
 9 -2 -4 11.2 2
 9 -2 -4 9.9 3
 9 -2 -4 10.9 2.2
 9 2 -4 9.5 2
 -9 2 4 15.3 2.8
 -9 2 4 11.8 3.2
 9 2 -4 14 1.7
 9 2 -4 11.5 1.9
 9 2 -4 12.6 2.6
 9 2 -4 12.4 1.8
 9 2 -4 13.8 2.9
 8 -2 -4 24.1 3.1
 -8 -2 4 26.6 3.2
 8 -2 -4 26.1 3.2
 8 -2 -4 24.9 4.2
 -8 -2 4 29.3 2.5
 8 2 -4 28.8 3
 8 2 -4 26.2 3.1
 8 2 -4 21.8 2.3
 -8 2 4 31.3 3.9
 -8 2 4 31 4.8
 8 2 -4 25.3 1.8
 8 2 -4 26.7 2.2
 -7 -2 4 165.18 8.9
 7 -2 -4 162.18 8.6
 7 -2 -4 149.29 6.8
 -7 -2 4 164.98 6.2
 -7 -2 4 154.68 6.9
 7 -2 -4 152.58 6.7
 -7 -2 4 160.08 7.5
 7 2 -4 168.78 5.1
 7 2 -4 154.88 7
 -7 2 4 160.18 8.9
 7 2 -4 153.48 6.3
 7 2 -4 160.68 5.2
 7 2 -4 164.38 7.6
 -7 2 4 167.08 7.4
 7 2 -4 148.59 5.9
 -7 2 4 158.68 6.4
 -6 -2 4 39.3 2.4
 6 -2 -4 34.1 4.2
 -6 -2 4 36 3
 6 -2 -4 34.5 2.7
 6 -2 -4 41.6 3.1
 -6 -2 4 36.7 2.9
 -6 -2 4 35.4 3.4
 6 2 -4 34.4 2.3
 -6 2 4 42.8 4.9
 6 2 -4 36.7 2.6
 6 2 -4 36.6 1.5
 -6 2 4 42.6 3.3
 6 2 -4 42.1 3
 6 2 -4 36 1.5
 -6 2 4 37.2 2.6
 6 2 -4 36.9 3.2
 5 -2 -4 475.65 14.8
 -5 -2 4 481.95 13.5
 -5 -2 4 471.95 15.8
 5 -2 -4 483.25 14.7
 -5 -2 4 504.05 13.5
 5 -2 -4 478.15 16.7
 -5 -2 4 493.75 14.8
 -5 -2 4 471.25 14.9
 5 2 -4 473.45 13.9
 -5 2 4 482.65 15.3
 5 2 -4 477.85 14.3
 -5 2 4 499.15 14.5
 -5 2 4 490.75 14.3
 5 2 -4 479.25 14.3
 -5 2 4 489.35 17.1
 5 2 -4 490.55 15.6
 -4 -2 4 61.69 3.9
 -4 -2 4 59.69 3.1
 -4 -2 4 64.89 3.5
 4 -2 -4 59.89 3.3
 4 -2 -4 59.59 2.4
 4 -2 -4 61.99 4.4
 -4 -2 4 61.19 2.4
 4 -2 -4 64.49 3.5
 -4 -2 4 61.59 2.4
 4 2 -4 60.89 3.7
 4 2 -4 60.59 3
 4 2 -4 63.39 3.9
 -4 2 4 62.09 3.7
 -4 2 4 63.29 3.2
 -4 2 4 65.69 3.2
 4 2 -4 59.69 2.8
 -4 2 4 62.09 2.6
 -4 2 4 56.39 4.4
 -3 -2 4 215.28 6.8
 3 -2 -4 222.48 6.4
 3 -2 -4 219.88 7.7
 -3 -2 4 220.58 5.7
 3 -2 -4 223.18 7.1
 -3 -2 4 226.58 6.6
 -3 -2 4 209.58 7.5
 -3 -2 4 215.58 6.8
 -3 -2 4 211.38 8.1
 -3 -2 4 220.68 5.7
 3 -2 -4 207.68 8.7
 3 -2 -4 224.48 7.4
 3 2 -4 216.98 6.2
 3 2 -4 208.58 6.8
 3 2 -4 218.88 6.1
 3 2 -4 216.18 7.9
 -3 2 4 213.18 7.1
 -3 2 4 211.18 6
 -3 2 4 218.68 7.8
 3 2 -4 210.48 7
 -3 2 4 210.98 9
 -3 2 4 209.98 7.2
 3 2 -4 207.78 8
 -2 -2 4 184.38 5.9
 2 -2 -4 171.28 6.2
 2 -2 -4 190.58 6.2
 -2 -2 4 175.18 5.8
 -2 -2 4 178.68 7
 -2 -2 4 182.78 6.4
 2 -2 -4 172.68 7.2
 2 -2 -4 177.28 5.5
 2 -2 -4 185.18 6.7
 2 2 -4 174.48 5.7
 2 2 -4 177.38 6.6
 2 2 -4 182.88 6
 -2 2 4 171.98 6.5
 -2 2 4 171.78 7.7
 -2 2 4 184.78 6.1
 -2 2 4 189.88 6.4
 -2 2 4 184.28 5.4
 2 2 -4 178.88 6.9
 -1 -2 4 1053.99 26.3
 1 -2 -4 1019.1 27.4
 1 -2 -4 1033.8 26.8
 1 -2 -4 1021.7 29.5
 -1 -2 4 1061.29 27.1
 -1 -2 4 1037.8 28.4
 -1 -2 4 997.1 27.1
 1 -2 -4 1060.59 28
 1 -2 -4 1046.1 27.6
 1 -2 -4 1009.3 26.9
 -1 -2 4 998.1 27.4
 1 -2 -4 1048.8 28.9
 1 2 -4 1010.5 27.1
 -1 2 4 1043.8 27.9
 -1 2 4 1028.6 28.5
 1 2 -4 1003.2 27.7
 -1 2 4 1069.89 27.9
 -1 2 4 969.8 27.2
 1 2 -4 1012.9 26.9
 1 2 -4 1034.5 28.3
 0 -2 4 663.13 18
 0 -2 -4 676.53 19.8
 0 -2 4 703.73 18.3
 0 -2 4 683.33 18.3
 0 -2 4 663.63 17.7
 0 -2 -4 673.53 18.5
 0 -2 4 661.33 17.3
 0 -2 -4 667.43 18
 0 -2 -4 661.93 18.9
 0 -2 4 690.53 18.1
 0 -2 -4 697.43 19
 0 2 -4 663.93 18.4
 0 2 4 667.33 19.2
 0 2 4 662.33 19.7
 0 2 -4 643.84 19.3
 0 2 -4 647.14 17.8
 0 2 4 693.13 18.1
 0 2 4 671.73 18
 -1 -2 -4 129.59 4.4
 1 -2 4 129.69 5
 1 -2 4 130.39 4.3
 -1 -2 -4 128.89 4.7
 -1 -2 -4 128.59 5.4
 1 -2 4 135.79 4.3
 -1 -2 -4 146.09 6
 -1 -2 -4 136.99 5.2
 -1 2 -4 136.19 4.5
 -1 2 -4 123.29 4.9
 -1 2 -4 129.29 4
 1 2 4 127.69 4.6
 1 2 4 134.39 4.6
 1 2 4 135.29 5.6
 1 2 4 127.49 5.8
 1 2 4 126.79 4.7
 2 -2 4 47.3 1.9
 -2 -2 -4 49.2 2.6
 -2 -2 -4 55.49 3.4
 2 -2 4 50.19 2.5
 -2 -2 -4 53.39 3.5
 -2 -2 -4 46.8 2.3
 2 -2 4 52.79 3.2
 2 2 4 51.69 3.4
 2 2 4 50.49 2.5
 -2 2 -4 49.9 2.4
 -2 2 -4 48.6 3.1
 2 2 4 51.09 2.5
 2 2 4 40.7 3.2
 3 -2 4 1037.8 29.4
 -3 -2 -4 1054.69 29.1
 -3 -2 -4 1087.59 29.8
 3 -2 4 1023.8 28
 -3 -2 -4 1000.1 27.9
 -3 -2 -4 1056.79 29.6
 3 2 4 1012.6 29.6
 -3 2 -4 1033 26.8
 -3 2 -4 1039.7 29.4
 3 2 4 1025.2 27.8
 3 2 4 1044.3 29.6
 -3 2 -4 1049.3 27.9
 3 2 4 1071.39 27.9
 -4 -2 -4 2940.31 76.49
 4 -2 4 2989.8 76.69
 -4 -2 -4 2890.51 76.29
 -4 -2 -4 2771.82 75.39
 4 2 4 2916.11 76.59
 4 2 4 2873.01 76.49
 -4 2 -4 2884.21 76.39
 -4 2 -4 2888.71 74.59
 -5 -2 -4 39.7 2.9
 5 -2 4 37.2 3.6
 -5 -2 -4 35.9 3.4
 -5 -2 -4 36.5 2.6
 -5 -2 -4 34.3 3.4
 5 2 4 39.9 2.6
 -5 2 -4 36.2 3.5
 -5 2 -4 35.2 2.7
 5 2 4 39 2.6
 5 2 4 38 3.6
 6 -2 4 17.1 2.4
 -6 -2 -4 18.5 2.1
 -6 -2 -4 17.3 2.9
 -6 -2 -4 19.5 2.5
 6 -2 4 17.5 3.3
 -6 -2 -4 14.1 2.7
 6 2 4 16.4 2
 -6 2 -4 16 2.4
 6 2 4 14.9 2.6
 -6 2 -4 11 2.2
 6 2 4 17.5 2.1
 -7 -2 -4 120.49 7.2
 -7 -2 -4 113.29 5.6
 -7 -2 -4 102.69 5.5
 7 -2 4 115.59 5.8
 7 -2 4 115.49 7.3
 -7 -2 -4 128.79 7.3
 -7 2 -4 115.79 5.8
 7 2 4 109.29 7
 7 2 4 111.79 5.2
 -7 2 -4 108.09 7.1
 8 -2 4 1306.97 37.4
 -8 -2 -4 1234.98 36.8
 -8 -2 -4 1371.76 40.1
 -8 -2 -4 1357.76 40.1
 8 -2 4 1337.67 40.5
 -8 -2 -4 1275.57 37
 -8 2 -4 1277.27 37.3
 -8 2 -4 1387.66 37.9
 8 2 4 1351.66 36.5
 8 2 4 1353.76 40
 -8 2 -4 1313.47 40.4
 9 -2 4 278.37 13.3
 -9 -2 -4 263.17 12.6
 -9 -2 -4 264.77 10.4
 -9 -2 -4 259.37 12.3
 9 -2 4 267.47 10.8
 9 2 4 262.67 9.8
 -9 2 -4 265.77 11.1
 -9 2 -4 246.38 12.7
 -9 2 -4 233.38 10.3
 9 2 4 265.67 12.7
 10 -2 4 50.59 4.5
 10 -2 4 44.4 5.5
 -10 -2 -4 51.29 5.7
 -10 -2 -4 46.4 4
 -10 -2 -4 51.69 6.4
 -10 2 -4 54.69 4.8
 -10 2 -4 48.3 5.5
 10 2 4 45.2 3.6
 10 2 4 45.4 5.4
 11 -2 4 86.49 7.6
 -11 -2 -4 68.39 6.7
 11 -2 4 81.09 5.9
 -11 -2 -4 84.79 7.3
 11 2 4 77.29 7.2
 11 2 4 74.39 4.4
 11 2 4 74.99 5.1
 -11 2 -4 82.39 6.2
 12 -2 4 218.48 13.9
 12 -2 4 183.18 9.6
 -12 -2 -4 209.38 12.4
 -12 -2 -4 197.28 12.1
 -12 2 -4 211.58 10.9
 12 2 4 201.48 9
 12 2 4 208.28 12.4
 -13 -2 -4 8.8 3.5
 -13 -2 -4 6.4 3.1
 13 -2 4 4.5 4.2
 13 -2 4 6.3 2.4
 13 2 4 4.3 2.1
 -13 2 -4 6.2 2.8
 13 2 4 8.7 3.7
 13 2 4 5.3 2
 -14 -2 -4 8.2 3.9
 14 -2 4 12.4 4.1
 14 -2 4 13.1 3.5
 -14 2 -4 18.5 4.8
 14 2 4 9.8 4
 14 2 4 11.6 2.7
 14 2 4 9.8 2.7
 15 -2 4 46.1 6.6
 -15 -2 -4 39.9 6.4
 15 -2 4 36.1 7
 15 2 4 50.19 5.1
 15 2 4 37.8 8.3
 15 2 4 41.9 5
 -15 -3 4 1.7 2.9
 -15 -3 4 -1.6 3.6
 15 -3 -4 4 2.7
 15 -3 -4 5.3 1.8
 15 -3 -4 1.7 2.9
 15 3 -4 0.7 2.1
 15 3 -4 7.4 3.2
 15 3 -4 3.9 2.2
 15 3 -4 2.6 2.4
 14 -3 -4 18.9 3.7
 -14 -3 4 20.2 4.3
 14 -3 -4 25.9 3.5
 -14 -3 4 14.7 4.2
 14 -3 -4 21.2 5
 14 3 -4 14.3 3.3
 14 3 -4 23.5 3.5
 14 3 -4 22.5 4.5
 14 3 -4 17.5 6.4
 -13 -3 4 99.49 8.9
 13 -3 -4 85.09 5.2
 13 -3 -4 86.99 8.4
 13 -3 -4 80.49 6.3
 -13 -3 4 74.69 7.3
 13 3 -4 73.09 6.7
 13 3 -4 79.39 5.3
 13 3 -4 73.69 6.6
 13 3 -4 76.89 5.8
 -12 -3 4 54.29 7.7
 -12 -3 4 50.49 4.6
 12 -3 -4 44.4 4.5
 -12 -3 4 44.5 5.4
 12 -3 -4 54.99 7.9
 12 -3 -4 48.9 3.7
 12 3 -4 43.4 3.9
 12 3 -4 42.1 4.1
 12 3 -4 33 5.1
 12 3 -4 42.1 4.8
 -11 -3 4 72.79 6.2
 11 -3 -4 67.09 5.2
 -11 -3 4 73.29 5.5
 -11 -3 4 80.69 7.5
 11 -3 -4 80.59 4.6
 11 -3 -4 82.39 7.6
 11 3 -4 74.29 5.9
 11 3 -4 74.19 4.7
 -11 3 4 80.99 8.1
 11 3 -4 77.69 5.3
 -11 3 4 66.99 4.7
 11 3 -4 69.89 6.2
 -10 -3 4 90.19 6.7
 10 -3 -4 108.99 6.4
 -10 -3 4 101.59 5.4
 -10 -3 4 129.79 8.8
 10 -3 -4 99.09 7.9
 -10 3 4 96.09 5.4
 10 3 -4 105.59 7.3
 10 3 -4 110.69 6.7
 -10 3 4 96.29 8.2
 10 3 -4 106.89 5.5
 10 3 -4 110.19 6.1
 9 -3 -4 657.63 23.8
 -9 -3 4 632.94 19.3
 9 -3 -4 636.24 20.7
 -9 -3 4 644.54 21.5
 9 -3 -4 584.74 20.1
 -9 -3 4 669.83 24
 -9 3 4 644.34 21.5
 9 3 -4 651.13 20.8
 9 3 -4 639.84 22.1
 -9 3 4 667.73 24.8
 9 3 -4 658.63 19.5
 -9 3 4 634.74 19.6
 9 3 -4 652.93 20.2
 8 -3 -4 514.75 19.3
 -8 -3 4 508.45 19.2
 8 -3 -4 485.55 16.3
 8 -3 -4 512.85 16.7
 -8 -3 4 501.35 15.2
 -8 -3 4 500.05 16.9
 8 3 -4 480.95 15.9
 8 3 -4 517.75 16.5
 -8 3 4 501.85 15.6
 -8 3 4 487.35 19.9
 -8 3 4 477.35 17
 8 3 -4 517.65 18
 8 3 -4 448.16 16.9
 -7 -3 4 466.45 15.2
 7 -3 -4 456.75 15.2
 7 -3 -4 460.15 13.2
 -7 -3 4 441.56 13.5
 7 -3 -4 431.76 14.8
 7 -3 -4 438.96 17.3
 -7 3 4 455.75 15.7
 -7 3 4 460.15 18.2
 7 3 -4 447.86 15.6
 7 3 -4 462.35 14.7
 7 3 -4 482.65 16.6
 -7 3 4 452.55 14.3
 7 3 -4 458.35 14.2
 6 -3 -4 5.2 1
 6 -3 -4 3.1 1.3
 6 -3 -4 5.7 1.8
 -6 -3 4 5.8 1.1
 6 -3 -4 5.9 2.1
 6 3 -4 5.5 1.6
 6 3 -4 4.6 1.4
 -6 3 4 5.3 1.4
 -6 3 4 2.4 1.5
 6 3 -4 6.9 1.4
 -6 3 4 6.1 2.1
 -5 -3 4 393.26 14.3
 -5 -3 4 359.86 12.9
 5 -3 -4 386.26 12.6
 5 -3 -4 395.36 13
 -5 -3 4 402.06 12
 -5 -3 4 401.86 10.9
 5 -3 -4 382.86 11.3
 5 -3 -4 386.16 14.8
 -5 -3 4 380.16 13.9
 5 3 -4 380.16 11.3
 -5 3 4 379.66 12.2
 5 3 -4 377.66 12.3
 -5 3 4 390.96 15.4
 5 3 -4 387.96 13.8
 5 3 -4 389.76 12
 -4 -3 4 753.12 20.9
 4 -3 -4 753.82 21.6
 -4 -3 4 769.52 20.2
 4 -3 -4 782.82 20.5
 4 -3 -4 791.62 22.1
 4 -3 -4 767.62 21
 -4 -3 4 738.13 23
 -4 -3 4 748.43 20.9
 -4 -3 4 768.82 19.3
 -4 -3 4 716.23 22.7
 -4 -3 4 750.52 22.9
 -4 -3 4 750.12 19.3
 -4 3 4 763.42 26.2
 4 3 -4 723.33 20.9
 -4 3 4 748.13 19.3
 -4 3 4 791.72 21.1
 -4 3 4 741.23 22.1
 4 3 -4 689.53 22.4
 -4 3 4 739.73 21.3
 4 3 -4 729.83 21.3
 4 3 -4 716.53 22.5
 3 -3 -4 914.81 24.9
 -3 -3 4 923.61 24.4
 -3 -3 4 838.42 25.3
 -3 -3 4 851.91 24.3
 -3 -3 4 906.21 25.8
 3 -3 -4 938.11 27.3
 3 -3 -4 889.21 23.9
 3 -3 -4 887.81 25.4
 3 -3 -4 904.21 24.5
 -3 -3 4 858.61 26
 -3 3 4 924.81 24.4
 3 3 -4 907.81 26
 3 3 -4 867.81 24.3
 -3 3 4 893.01 27.6
 -3 3 4 888.91 24.9
 -3 3 4 877.61 25.3
 3 3 -4 888.61 25.9
 3 3 -4 895.51 24.7
 2 -3 -4 19.3 1.7
 2 -3 -4 14.3 2.4
 2 -3 -4 18 1.8
 2 -3 -4 21 2.5
 -2 -3 4 15.7 2.1
 2 -3 -4 18.8 1.5
 -2 -3 4 20.2 1.7
 -2 -3 4 16.8 1.9
 2 -3 -4 20.9 1.8
 -2 -3 4 20.5 1.7
 2 -3 -4 21.2 2.2
 -2 -3 4 19.6 2.3
 -2 3 4 20.9 1.7
 -2 3 4 17.8 1.9
 2 3 -4 18.9 1.7
 2 3 -4 22.3 2.4
 -2 3 4 15.9 2.2
 2 3 -4 20.6 1.8
 -2 3 4 21.1 1.5
 2 3 -4 17.8 2.1
 1 -3 -4 298.07 9.1
 -1 -3 4 295.77 9.3
 -1 -3 4 294.87 9.4
 1 -3 -4 283.17 9.2
 1 -3 -4 299.87 9.5
 -1 -3 4 287.47 8.1
 -1 -3 4 298.57 9.8
 1 -3 -4 288.17 8.2
 -1 -3 4 293.57 10.5
 -1 -3 4 306.87 9.5
 1 -3 -4 307.57 9.8
 1 -3 -4 302.17 11
 1 -3 -4 297.07 10
 1 -3 -4 298.37 11.4
 -1 3 4 291.97 9
 1 3 -4 279.57 10.2
 -1 3 4 287.77 9.6
 1 3 -4 292.47 10.1
 -1 3 4 302.97 9.1
 -1 3 4 297.87 10.1
 1 3 -4 309.27 9.2
 1 3 -4 292.27 9.4
 0 -3 -4 0.5 1.1
 0 -3 -4 1.6 0.6
 0 -3 4 0.6 0.5
 0 -3 4 1.5 0.7
 0 -3 -4 1.9 0.8
 0 -3 4 0.8 0.7
 0 -3 4 1.3 0.9
 0 -3 -4 0.7 0.8
 0 -3 4 0.7 0.6
 0 -3 4 1.7 0.9
 0 -3 -4 1.3 0.6
 0 -3 4 0.9 0.5
 0 -3 -4 1.8 0.8
 0 -3 -4 1.2 0.9
 0 3 4 1.7 0.7
 0 3 -4 0.5 0.6
 0 3 4 1.8 1
 0 3 -4 0.5 0.8
 0 3 4 2.1 0.8
 0 3 -4 0.3 0.9
 0 3 4 1.4 0.7
 0 3 4 1.3 1
 1 -3 4 768.12 21.8
 1 -3 4 780.12 20.9
 -1 -3 -4 785.72 23.3
 1 -3 4 772.92 20.3
 -1 -3 -4 769.22 21.6
 1 -3 4 809.32 21.6
 -1 -3 -4 790.12 22.8
 1 -3 4 777.72 21.5
 1 -3 4 778.72 21.7
 -1 -3 -4 796.52 22.3
 -1 -3 -4 759.52 21.4
 1 3 4 770.52 23.1
 -1 3 -4 792.12 22.9
 1 3 4 795.72 21.6
 1 3 4 808.82 23.2
 1 3 4 790.92 21.1
 -1 3 -4 777.32 21.8
 1 3 4 765.72 21.5
 -2 -3 -4 260.37 8.6
 2 -3 4 263.77 8.5
 2 -3 4 269.87 8.2
 -2 -3 -4 260.47 9.9
 2 -3 4 249.58 9.2
 -2 -3 -4 258.57 9.9
 -2 -3 -4 274.37 8.5
 -2 -3 -4 278.27 10.1
 2 -3 4 270.17 8.4
 2 3 4 259.77 8.2
 -2 3 -4 258.87 9.4
 -2 3 -4 262.87 9.9
 2 3 4 271.17 8.8
 -2 3 -4 260.67 7.9
 2 3 4 279.87 8.8
 2 3 4 266.17 10.1
 2 3 4 256.37 9.9
 3 -3 4 157.88 5.1
 3 -3 4 156.18 7
 3 -3 4 151.98 5.8
 -3 -3 -4 157.28 7.3
 -3 -3 -4 144.99 5.7
 -3 -3 -4 151.78 7
 -3 -3 -4 156.88 5.7
 -3 -3 -4 144.79 6.8
 3 3 4 144.89 7
 3 3 4 162.78 6
 3 3 4 153.48 7.3
 -3 3 -4 150.68 6.9
 -3 3 -4 152.28 5.6
 -3 3 -4 149.39 4.4
 3 3 4 158.48 6
 3 3 4 154.68 5.5
 4 -3 4 16.3 2.1
 -4 -3 -4 18.9 2.9
 -4 -3 -4 16.5 2.7
 -4 -3 -4 16 1.7
 -4 -3 -4 22.5 3.2
 4 -3 4 17.3 1.2
 4 -3 4 15.2 2.6
 -4 3 -4 22.6 3.4
 4 3 4 17.3 2.9
 4 3 4 19.7 1.9
 4 3 4 17.5 2.9
 4 3 4 14.4 1.6
 -4 3 -4 17.1 1.8
 -4 3 -4 16.9 1
 4 3 4 19.1 1.9
 -5 -3 -4 204.78 8.7
 -5 -3 -4 213.18 9.2
 5 -3 4 206.88 9.5
 -5 -3 -4 200.78 9.4
 5 -3 4 213.98 8.1
 5 3 4 197.88 9.4
 -5 3 -4 201.48 9.4
 5 3 4 214.98 9.4
 5 3 4 208.68 7.8
 5 3 4 207.68 7.2
 -5 3 -4 194.68 7.7
 -5 3 -4 206.38 6.2
 -6 -3 -4 31.5 3
 -6 -3 -4 30.6 4.1
 -6 -3 -4 35.7 2.7
 -6 -3 -4 38.1 3.6
 6 -3 4 32.3 3.9
 6 -3 4 29.9 2.9
 6 3 4 30.7 2.4
 6 3 4 30.4 4.2
 -6 3 -4 32.5 1.8
 -6 3 -4 30.4 3.6
 -6 3 -4 30.2 2.8
 6 3 4 31.9 2.7
 7 -3 4 149.39 7.1
 -7 -3 -4 148.29 8.1
 -7 -3 -4 154.38 6.7
 7 -3 4 153.88 8.8
 -7 -3 -4 155.18 8.7
 7 3 4 147.09 6
 -7 3 -4 140.79 6.8
 -7 3 -4 155.08 8.8
 7 3 4 146.69 8.3
 -7 3 -4 144.19 5.3
 7 3 4 145.29 6.7
 -8 -3 -4 63.79 5.5
 -8 -3 -4 58.79 5.6
 8 -3 4 64.89 5.9
 -8 -3 -4 57.89 4.1
 8 -3 4 57.39 4.3
 8 3 4 57.89 5.3
 -8 3 -4 60.59 5.8
 -8 3 -4 63.39 4.6
 8 3 4 57.79 4.1
 8 3 4 54.39 3.5
 9 -3 4 456.75 16
 -9 -3 -4 420.36 17.9
 -9 -3 -4 447.76 15.3
 9 -3 4 459.55 18.7
 -9 -3 -4 453.05 17.8
 9 3 4 444.06 15.2
 9 3 4 452.85 17.9
 -9 3 -4 440.36 15.8
 -9 3 -4 418.36 18.4
 -10 -3 -4 2.1 2
 10 -3 4 2.4 1.9
 -10 -3 -4 -0.2 1.9
 10 -3 4 3.7 1.9
 -10 -3 -4 3.8 1.7
 10 3 4 3.7 1.2
 10 3 4 5.8 2.6
 10 3 4 6.4 1.8
 -10 3 -4 5.6 2.1
 10 3 4 5.5 1.9
 11 -3 4 30.5 4.3
 11 -3 4 22.1 5.5
 -11 -3 -4 29.5 4.9
 -11 -3 -4 36.1 5.7
 11 3 4 28.2 4.6
 11 3 4 31.1 3
 11 3 4 26.2 3.6
 11 3 4 27.3 2.7
 -11 3 -4 26.9 3.9
 -12 -3 -4 7 5.2
 12 -3 4 5 2.2
 12 -3 4 14.6 5.7
 -12 -3 -4 7.5 3.3
 12 3 4 11 2.8
 -12 3 -4 12.5 3.1
 12 3 4 5.2 3
 12 3 4 6.4 1.7
 12 3 4 9.6 2
 -13 -3 -4 104.39 9.1
 13 -3 4 102.39 9.2
 13 -3 4 80.19 6.4
 -13 -3 -4 72.69 7.7
 13 3 4 84.49 8.3
 13 3 4 95.39 6.6
 -13 3 -4 94.99 7.1
 13 3 4 86.39 5.3
 13 3 4 77.69 4.8
 14 -3 4 6.6 3.7
 14 -3 4 0.6 1.9
 -14 -3 -4 1.7 3.2
 -14 3 -4 -2.4 2.4
 14 3 4 5.2 3.7
 14 3 4 4.4 2.8
 14 3 4 3.1 1.8
 14 3 4 -0.1 1.6
 15 4 -4 84.09 7.7
 14 -4 -4 1.1 2
 14 -4 -4 0.4 1.2
 -14 -4 4 -1.7 2.4
 14 -4 -4 1.9 2.7
 -14 -4 4 -3.5 2.3
 14 4 -4 3.1 2.2
 14 4 -4 1 2.3
 14 4 -4 2.3 2.3
 13 -4 -4 22.8 2.6
 13 -4 -4 16.1 4.6
 -13 -4 4 19.4 4.5
 -13 -4 4 19.3 4.4
 13 -4 -4 24.4 4.1
 13 4 -4 15.1 2.8
 13 4 -4 28.1 4.4
 13 4 -4 15.3 3.3
 13 4 -4 18.4 4.3
 -12 -4 4 66.89 8.5
 12 -4 -4 57.79 5.3
 12 -4 -4 62.99 7.2
 -12 -4 4 50.69 5.4
 12 -4 -4 51.09 3.8
 12 4 -4 58.79 5
 12 4 -4 55.59 4.5
 12 4 -4 52.69 5.1
 12 4 -4 62.59 6.4
 -11 -4 4 98.09 8.5
 11 -4 -4 96.89 6.6
 -11 -4 4 94.29 6.9
 11 -4 -4 81.99 4.5
 11 -4 -4 65.49 10.9
 11 4 -4 98.99 6.4
 11 4 -4 96.89 6.3
 11 4 -4 90.49 5.5
 11 4 -4 95.69 7.5
 10 -4 -4 36 2.7
 10 -4 -4 40.7 6.4
 -10 -4 4 44.7 3.4
 10 -4 -4 40.4 4.1
 -10 -4 4 43.5 4.2
 -10 -4 4 31.4 5.4
 10 4 -4 37.4 3.8
 10 4 -4 41.9 3.7
 10 4 -4 38.9 4
 -10 4 4 35.9 3.4
 10 4 -4 46.2 5.1
 9 -4 -4 17.5 3.3
 9 -4 -4 17.1 4.1
 -9 -4 4 19.6 4.3
 -9 -4 4 15.9 2.9
 9 -4 -4 16.9 1.8
 -9 -4 4 21 2.6
 9 4 -4 17.7 2.6
 9 4 -4 17.8 3
 9 4 -4 12 2.5
 -9 4 4 21.5 4.3
 -9 4 4 18 2.5
 9 4 -4 19.4 4
 -9 4 4 17 3.8
 8 -4 -4 139.59 9
 8 -4 -4 123.09 6.8
 -8 -4 4 129.79 6.5
 8 -4 -4 127.89 5.3
 -8 -4 4 125.29 5.5
 -8 -4 4 129.79 8.5
 8 4 -4 128.19 7.4
 8 4 -4 120.89 9
 -8 4 4 126.69 6.5
 8 4 -4 130.99 6.2
 -8 4 4 125.09 9.3
 -8 4 4 126.29 7.2
 -7 -4 4 417.86 16.5
 -7 -4 4 407.66 12.3
 -7 -4 4 419.76 13.6
 7 -4 -4 410.56 12.6
 7 -4 -4 417.36 14.5
 7 -4 -4 412.86 16.9
 7 -4 -4 399.16 14.1
 7 4 -4 403.16 15.9
 -7 4 4 409.76 13.6
 7 4 -4 405.46 12.7
 7 4 -4 396.56 14
 -7 4 4 426.76 15.1
 7 4 -4 407.56 13.5
 -7 4 4 393.86 17.4
 -6 -4 4 80.99 6
 6 -4 -4 77.19 4.7
 6 -4 -4 84.49 3.9
 -6 -4 4 81.69 4.1
 6 -4 -4 79.39 5
 6 -4 -4 81.39 6.3
 -6 -4 4 78.09 3.3
 6 4 -4 78.89 4.4
 -6 4 4 76.19 6.5
 6 4 -4 77.99 4.7
 -6 4 4 76.99 4.4
 6 4 -4 72.69 3.2
 6 4 -4 75.09 5.6
 -6 4 4 79.09 5.1
 5 -4 -4 52.59 3.7
 -5 -4 4 56.69 2.4
 5 -4 -4 62.49 4.2
 -5 -4 4 56.79 2.9
 -5 -4 4 59.89 4.8
 5 -4 -4 59.49 3.2
 5 -4 -4 61.69 5.3
 5 4 -4 60.29 3.9
 5 4 -4 51.69 4.5
 -5 4 4 53.19 5.1
 5 4 -4 54.59 3.5
 -5 4 4 60.69 4.3
 -5 4 4 54.39 4.1
 -4 -4 4 5.3 1.8
 4 -4 -4 12.1 2.1
 4 -4 -4 3.8 1
 -4 -4 4 4.2 1.3
 -4 -4 4 2.8 1.3
 4 -4 -4 5.7 2.1
 4 -4 -4 3.5 1.4
 4 -4 -4 2.3 1
 -4 -4 4 3.7 1.5
 -4 -4 4 4.3 1.1
 -4 -4 4 3.6 0.5
 -4 -4 4 4.3 0.7
 -4 4 4 2.8 1.2
 4 4 -4 4.6 1.2
 -4 4 4 4.1 1.8
 4 4 -4 7.1 2.2
 -4 4 4 4.5 1.5
 4 4 -4 2.8 1.4
 4 4 -4 3.7 1.3
 -3 -4 4 760.32 21.5
 3 -4 -4 739.33 21.2
 3 -4 -4 779.42 21.8
 -3 -4 4 762.22 22.6
 3 -4 -4 751.72 24.2
 3 -4 -4 746.53 21.4
 3 -4 -4 782.12 21.1
 -3 -4 4 754.42 21.4
 -3 -4 4 753.92 22.7
 3 -4 -4 775.92 23.8
 -3 -4 4 694.63 23.3
 3 4 -4 702.43 21.2
 -3 4 4 744.13 22
 3 4 -4 748.73 21.7
 -3 4 4 754.52 22.1
 3 4 -4 727.63 23.1
 3 4 -4 720.33 22.8
 2 -4 -4 125.09 7
 2 -4 -4 128.19 6.8
 2 -4 -4 127.39 5.4
 2 -4 -4 120.49 5
 2 -4 -4 120.49 5.8
 -2 -4 4 121.59 5.3
 -2 -4 4 125.59 5.8
 -2 -4 4 115.59 6.1
 2 -4 -4 120.79 5.3
 -2 -4 4 117.99 5.3
 2 4 -4 117.99 6.2
 2 4 -4 119.69 6.1
 2 4 -4 126.29 5.2
 -2 4 4 122.59 4.9
 -2 4 4 123.19 5.9
 2 4 -4 114.59 5.3
 -2 4 4 116.89 5.4
 -2 4 4 120.59 4.7
 -1 -4 4 3.2 0.6
 -1 -4 4 3.4 0.8
 1 -4 -4 4.7 1.4
 1 -4 -4 3.1 1
 -1 -4 4 1.9 1.2
 1 -4 -4 3.7 1.1
 -1 -4 4 1.9 1
 -1 -4 4 2.1 0.9
 1 -4 -4 2.1 1.4
 1 -4 -4 2.4 1.3
 1 -4 -4 3.3 1.4
 -1 -4 4 3.6 1
 1 -4 -4 2.9 0.8
 1 -4 -4 2.8 1
 -1 -4 4 2.4 0.7
 -1 -4 4 3.1 1
 1 4 -4 3.3 1.1
 -1 4 4 2.3 0.9
 1 4 -4 1.7 1.2
 1 4 -4 0.8 0.8
 -1 4 4 2.6 1.3
 -1 4 4 3 0.9
 1 4 -4 2.3 1.2
 0 -4 4 66.49 3.5
 0 -4 -4 57.59 3.4
 0 -4 -4 67.19 4.1
 0 -4 4 65.59 3.6
 0 -4 -4 61.49 3.9
 0 -4 4 61.99 3.1
 0 -4 4 62.19 4.2
 0 -4 -4 63.69 4.9
 0 -4 -4 63.39 4.5
 0 -4 -4 60.89 3
 0 -4 4 56.79 3.6
 0 -4 4 57.69 3.1
 0 -4 -4 62.39 3.3
 0 -4 -4 57.79 3.4
 0 -4 4 58.89 2.7
 0 4 4 62.79 3.4
 0 4 4 60.69 3.3
 0 4 4 64.09 4.3
 0 4 -4 63.99 4.1
 0 4 4 58.69 2.8
 -1 -4 -4 667.73 19
 1 -4 4 657.53 17.9
 1 -4 4 662.83 19.3
 -1 -4 -4 690.83 19.9
 -1 -4 -4 660.53 20.9
 1 -4 4 654.63 19.4
 -1 -4 -4 693.03 22.1
 -1 -4 -4 667.33 20.9
 -1 -4 -4 641.64 18.9
 1 -4 4 666.93 19.3
 1 -4 4 691.63 19.2
 1 -4 4 652.83 18.3
 -1 4 -4 644.74 19.3
 1 4 4 657.73 19.1
 1 4 4 618.84 20
 -1 4 -4 666.83 20.2
 1 4 4 669.53 18
 1 4 4 644.94 19.2
 2 -4 4 754.02 21.1
 2 -4 4 738.93 21.4
 -2 -4 -4 735.83 21
 2 -4 4 745.03 21.1
 -2 -4 -4 743.83 21.8
 -2 -4 -4 762.82 22.9
 -2 -4 -4 735.33 22.8
 -2 -4 -4 730.53 21.4
 2 -4 4 722.33 19.2
 -2 -4 -4 718.13 21
 2 -4 4 755.42 20.7
 -2 -4 -4 734.63 23
 2 4 4 739.03 22.5
 2 4 4 734.13 21.3
 -2 4 -4 724.73 22
 -2 4 -4 731.03 22.3
 2 4 4 760.52 21.4
 -2 4 -4 747.03 19.8
 2 4 4 732.23 19.8
 2 4 4 735.43 23.1
 -3 -4 -4 1051.59 31.1
 -3 -4 -4 1053.89 28.9
 3 -4 4 1106.89 30.7
 3 -4 4 1035.1 28.9
 -3 -4 -4 1081.69 30.9
 -3 -4 -4 1027.7 28.8
 -3 -4 -4 1033.2 31.6
 3 -4 4 1056.89 28.5
 -3 -4 -4 1043.2 29.8
 3 -4 4 977.2 29.1
 3 -4 4 1042.7 28.9
 3 4 4 1029.7 30.6
 3 4 4 1110.29 29.6
 -3 4 -4 1057.99 30.7
 -3 4 -4 1079.49 27.3
 3 4 4 1061.09 27.7
 -3 4 -4 1025.5 28.1
 3 4 4 1074.09 29.4
 -3 4 -4 1034 30.5
 3 4 4 1025.1 31.4
 -4 -4 -4 194.98 8.7
 -4 -4 -4 193.58 9.2
 4 -4 4 192.38 7.2
 -4 -4 -4 203.38 7.9
 4 -4 4 193.78 7.6
 4 -4 4 197.98 8.9
 4 -4 4 195.68 6.6
 -4 -4 -4 186.18 8.2
 4 4 4 192.68 6.3
 4 4 4 187.08 8.6
 4 4 4 198.08 7.8
 -4 4 -4 189.08 5.8
 -4 4 -4 197.08 9
 4 4 4 184.78 9.2
 -4 4 -4 185.38 7.1
 4 4 4 199.38 7.8
 -5 -4 -4 93.19 4.6
 5 -4 4 95.49 5
 -5 -4 -4 85.49 5.6
 5 -4 4 96.69 3.9
 -5 -4 -4 95.89 6.3
 5 -4 4 90.59 6.1
 5 4 4 81.59 6
 5 4 4 91.29 4.9
 -5 4 -4 82.39 5.9
 5 4 4 81.49 4.7
 5 4 4 92.69 5.9
 5 4 4 85.99 3.6
 -5 4 -4 88.29 3.3
 -5 4 -4 80.99 4.5
 6 -4 4 944.71 24.8
 -6 -4 -4 931.01 26.9
 6 -4 4 966.7 30.2
 -6 -4 -4 890.21 28.8
 6 -4 4 946.31 27.7
 -6 -4 -4 954.1 30.2
 6 4 4 987 27.7
 -6 4 -4 952.9 25.1
 6 4 4 943.91 29.4
 -6 4 -4 915.71 30.2
 6 4 4 957.3 27.5
 -6 4 -4 958.4 27.5
 7 -4 4 23.2 3.2
 7 -4 4 25.5 4.4
 -7 -4 -4 26.3 2.8
 -7 -4 -4 30.5 4.5
 -7 -4 -4 28.1 4.5
 7 4 4 26.7 3.4
 -7 4 -4 26.1 4.5
 7 4 4 24.6 2.1
 7 4 4 30.7 4.6
 -7 4 -4 26.9 1.9
 -7 4 -4 34.4 4
 7 4 4 24.6 3.3
 8 -4 4 174.28 8.4
 -8 -4 -4 171.98 10.1
 8 -4 4 171.48 10.2
 -8 -4 -4 164.48 9.2
 -8 -4 -4 157.88 7.5
 -8 4 -4 163.28 6.1
 8 4 4 183.48 8.1
 8 4 4 175.78 8.2
 8 4 4 181.88 6.5
 8 4 4 173.38 9.5
 8 4 4 176.18 6.1
 -9 -4 -4 12.5 3.1
 9 -4 4 9 2.3
 -9 -4 -4 7.9 2
 -9 -4 -4 7.1 2.9
 9 -4 4 5.8 3.1
 9 4 4 7.6 2.3
 -9 4 -4 7.5 2.4
 -9 4 -4 8.3 1.4
 9 4 4 8.1 2.5
 9 4 4 8.9 1.8
 9 4 4 8.7 1.4
 9 4 4 8.7 2.3
 -10 -4 -4 108.69 8.5
 10 -4 4 89.09 7.8
 -10 -4 -4 97.59 7.5
 10 -4 4 100.19 6.6
 -10 -4 -4 97.69 8.1
 10 4 4 97.69 4.8
 10 4 4 90.49 7.3
 10 4 4 93.39 5.9
 10 4 4 93.89 4.3
 10 4 4 91.89 6.2
 -11 -4 -4 3.5 2.6
 -11 -4 -4 -1 3.4
 -11 4 -4 1 1
 -11 4 -4 2.4 1.6
 11 4 4 -0.4 1.8
 11 4 4 3 1.1
 11 4 4 2.5 1.8
 12 -4 4 6.7 2.7
 12 -4 4 1.9 2.6
 -12 -4 -4 11.3 3.6
 -12 -4 -4 2.9 3
 12 4 4 2.8 1.7
 -12 4 -4 2.4 1.8
 12 4 4 3.6 1.3
 12 4 4 5.7 2.2
 12 4 4 0.7 2.5
 -13 -4 -4 -1.5 2.8
 13 -4 4 0.1 1.7
 -13 -4 -4 3.1 2.4
 13 -4 4 1.7 2.5
 -13 4 -4 -0.6 2
 13 4 4 -2.9 2.9
 13 4 4 2.4 2.4
 13 4 4 2.5 2
 13 4 4 0.7 1.2
 13 4 4 -0.7 2.4
 -13 4 -4 -0.9 1.5
 14 -4 4 25.8 4.7
 14 -4 4 27.3 6.9
 -14 4 -4 27.4 4.7
 14 4 4 33.2 4.6
 14 4 4 30.4 2.8
 14 4 4 35.3 5.3
 14 4 4 12.2 4.4
 14 -5 -4 11.1 2
 -14 -5 4 10.9 4.4
 14 -5 -4 11.8 3.4
 14 -5 -4 12.1 5.6
 14 5 -4 17 4.7
 14 5 -4 11.1 3.2
 14 5 -4 7.3 2.7
 -13 -5 4 17.8 4.1
 13 -5 -4 19.3 5
 13 -5 -4 23.8 4.6
 -13 -5 4 9.7 4.1
 13 -5 -4 19.4 2.8
 13 5 -4 23 4.3
 13 5 -4 17.9 3.2
 13 5 -4 17.4 4.3
 12 -5 -4 34.1 4.9
 -12 -5 4 19.1 4.8
 12 -5 -4 32.1 3
 12 -5 -4 41.5 7.4
 -12 -5 4 33.7 5.2
 12 5 -4 36.7 4.9
 12 5 -4 32.5 6
 12 5 -4 36.1 3.8
 -11 -5 4 80.59 6.1
 11 -5 -4 75.59 8.1
 -11 -5 4 91.99 8.3
 -11 -5 4 82.49 5.1
 11 -5 -4 75.49 6.1
 11 5 -4 67.99 5.1
 -11 5 4 62.79 4.4
 11 5 -4 74.99 7.3
 -11 5 4 68.29 5.2
 11 5 -4 75.39 5
 11 5 -4 82.09 6.1
 -10 -5 4 175.18 7.7
 -10 -5 4 177.78 8.9
 10 -5 -4 172.48 7.3
 -10 -5 4 196.28 11.8
 10 -5 -4 181.68 9.4
 10 -5 -4 196.78 12
 10 5 -4 193.18 11.3
 10 5 -4 189.58 8.6
 10 5 -4 168.38 7.5
 -10 5 4 171.18 7.1
 -10 5 4 184.18 8.4
 10 5 -4 173.18 9
 -9 -5 4 41.3 3.2
 9 -5 -4 37 3.8
 -9 -5 4 41.8 4.3
 9 -5 -4 30.5 2.7
 -9 -5 4 41.1 5.8
 9 -5 -4 40 6
 9 5 -4 30.3 5
 -9 5 4 33.7 4.7
 9 5 -4 35.2 3.5
 -9 5 4 31.5 2.5
 9 5 -4 38.1 2.8
 -9 5 4 37.1 3.6
 9 5 -4 38 4.7
 -8 -5 4 313.37 14.6
 -8 -5 4 307.67 10.3
 8 -5 -4 310.37 12.6
 8 -5 -4 300.57 11.6
 8 -5 -4 315.57 15.1
 -8 -5 4 312.57 11.4
 8 -5 -4 310.17 12.3
 8 5 -4 294.67 12.1
 -8 5 4 313.37 14.7
 8 5 -4 305.57 9.4
 8 5 -4 319.47 11.7
 -8 5 4 313.37 11.7
 8 5 -4 318.67 14.5
 -7 -5 4 55.59 3.5
 7 -5 -4 46.2 5.4
 -7 -5 4 52.09 5.3
 7 -5 -4 48.6 4.1
 7 -5 -4 40.7 3
 7 -5 -4 45.3 4.2
 -7 -5 4 45.1 2.8
 7 5 -4 42.3 4.9
 7 5 -4 49.7 4.2
 7 5 -4 53.29 4
 -7 5 4 47.1 3.7
 6 -5 -4 142.79 6.2
 -6 -5 4 153.98 5.8
 -6 -5 4 157.28 8.8
 6 -5 -4 145.29 7.5
 6 -5 -4 145.19 9.1
 6 -5 -4 148.59 7.2
 -6 -5 4 149.29 5.3
 -6 5 4 141.19 7.5
 6 5 -4 147.59 9.6
 -6 5 4 153.58 7.1
 6 5 -4 163.58 7.1
 6 5 -4 157.28 7.5
 -6 5 4 149.59 9.8
 5 -5 -4 43.6 3.1
 -5 -5 4 54.59 4.8
 5 -5 -4 40.6 3.5
 -5 -5 4 44.9 2.3
 5 -5 -4 55.19 4.3
 5 -5 -4 49.99 5
 -5 -5 4 43.1 2.2
 -5 5 4 50.89 3.8
 5 5 -4 48.2 3.6
 -5 5 4 48.6 3.9
 -5 5 4 48.2 5.2
 5 5 -4 42.8 4.5
 5 5 -4 46 3.9
 4 -5 -4 102.19 4.9
 4 -5 -4 102.89 7.1
 4 -5 -4 98.79 6.8
 -4 -5 4 108.29 3.5
 4 -5 -4 111.79 6
 -4 -5 4 99.09 5.9
 4 -5 -4 104.39 5.6
 4 -5 -4 101.19 4.9
 -4 -5 4 96.59 6.1
 -4 5 4 113.09 7.4
 -4 5 4 99.39 5.6
 4 5 -4 103.09 5.6
 4 5 -4 104.59 6.7
 4 5 -4 99.99 5.2
 3 -5 -4 630.44 18.9
 -3 -5 4 559.14 21.4
 3 -5 -4 619.04 21.2
 -3 -5 4 598.34 18.6
 3 -5 -4 610.74 18.2
 3 -5 -4 621.54 18.3
 -3 -5 4 608.34 19.7
 -3 -5 4 610.74 16
 3 -5 -4 630.74 19.6
 3 -5 -4 617.84 21.4
 3 5 -4 630.24 20.1
 -3 5 4 618.94 19.4
 3 5 -4 603.54 19
 3 5 -4 624.24 18.5
 -3 5 4 553.34 18.4
 3 5 -4 609.94 20.6
 2 -5 -4 1230.58 34.9
 2 -5 -4 1262.37 34.6
 2 -5 -4 1300.77 37.8
 -2 -5 4 1279.97 35.1
 2 -5 -4 1242.38 35.8
 -2 -5 4 1248.18 35.6
 2 -5 -4 1281.77 35.1
 -2 -5 4 1207.98 36.6
 2 -5 -4 1299.17 38
 -2 -5 4 1265.97 32.3
 -2 -5 4 1280.77 32.8
 -2 -5 4 1281.37 32.8
 -2 5 4 1261.17 34.6
 -2 5 4 1296.07 34.4
 2 5 -4 1294.17 35.4
 2 5 -4 1271.77 34.8
 -2 5 4 1221.98 35.9
 2 5 -4 1248.68 36.3
 -1 -5 4 42.3 3.1
 1 -5 -4 37.9 3.9
 -1 -5 4 36.1 2.1
 -1 -5 4 34.9 2.3
 1 -5 -4 32.5 2.6
 -1 -5 4 32.2 3.1
 1 -5 -4 40.4 3.8
 1 -5 -4 39.3 4.1
 -1 -5 4 37.1 3.7
 1 -5 -4 37.4 3.2
 -1 -5 4 36.8 2.9
 -1 -5 4 40.7 2.4
 1 -5 -4 37.6 2.9
 1 5 -4 34.6 2.7
 -1 5 4 36.5 2.8
 1 5 -4 34.9 3.5
 -1 5 4 37.2 3.4
 1 5 -4 35.2 3
 0 -5 -4 241.28 9.7
 0 -5 -4 259.87 9.7
 0 -5 4 237.38 8.4
 0 -5 4 246.48 8.6
 0 -5 -4 259.67 9
 0 -5 4 226.98 8.9
 0 -5 -4 266.47 11.4
 0 -5 -4 241.78 10.6
 0 -5 4 251.37 8
 0 -5 -4 230.08 8.3
 0 -5 -4 253.97 9.7
 0 -5 4 238.68 9.5
 0 5 4 255.37 10.5
 0 5 -4 238.88 9.8
 0 5 4 251.67 9.1
 -1 -5 -4 92.39 5.2
 -1 -5 -4 91.39 5.9
 -1 -5 -4 89.89 4.6
 1 -5 4 95.59 3.9
 1 -5 4 93.69 4.9
 1 -5 4 92.19 4.8
 -1 -5 -4 96.49 6.4
 -1 -5 -4 91.19 5.5
 1 -5 4 89.69 5.6
 1 -5 4 86.99 4.1
 1 5 4 87.79 5.7
 1 5 4 88.59 4.8
 1 5 4 99.69 4.9
 -1 5 -4 91.89 5.4
 -2 -5 -4 88.09 5
 2 -5 4 80.69 4.5
 -2 -5 -4 79.59 5.4
 2 -5 4 82.69 3.2
 -2 -5 -4 82.29 6.1
 -2 -5 -4 81.79 5.4
 -2 -5 -4 79.69 4.6
 2 -5 4 78.99 4.8
 2 -5 4 87.89 4.7
 2 -5 4 87.39 4.2
 2 5 4 75.29 4.4
 2 5 4 79.29 5.6
 -2 5 -4 79.99 5
 2 5 4 80.19 4.6
 2 5 4 75.79 5.3
 -2 5 -4 71.09 4.7
 -3 -5 -4 14.3 2.8
 -3 -5 -4 16.8 4.1
 3 -5 4 15.4 2.3
 3 -5 4 18.7 2
 -3 -5 -4 17.8 2.9
 3 -5 4 22.4 3.3
 -3 -5 -4 19.7 2.1
 3 5 4 19.4 2.7
 3 5 4 21.1 3.2
 -3 5 -4 24.8 3.4
 -3 5 -4 21.7 3.2
 3 5 4 18.8 2.7
 -3 5 -4 16.5 1.5
 3 5 4 18.8 3.5
 4 -5 4 40.6 3.1
 4 -5 4 35.7 3.1
 -4 -5 -4 39.8 3
 4 -5 4 43.4 2.9
 4 -5 4 43.6 4.3
 -4 -5 -4 36.8 4.6
 -4 -5 -4 45.1 4.1
 -4 -5 -4 42 3.8
 -4 5 -4 40.7 2.1
 4 5 4 41.9 4.5
 -4 5 -4 46.3 4
 -4 5 -4 40.8 2.7
 4 5 4 41.6 3.5
 4 5 4 44 3.9
 4 5 4 43.5 3.6
 -4 5 -4 39.9 4.1
 5 -5 4 235.28 8.2
 5 -5 4 262.77 11.5
 5 -5 4 242.58 9.5
 5 -5 4 231.28 9
 -5 -5 -4 239.98 11.4
 -5 -5 -4 245.88 10.7
 -5 -5 -4 238.58 8.9
 5 5 4 243.88 9.9
 -5 5 -4 255.97 10.8
 5 5 4 230.28 10.3
 5 5 4 245.38 9.7
 -5 5 -4 251.57 7.4
 -5 5 -4 232.28 11.2
 5 5 4 205.98 11.1
 -5 5 -4 244.58 9
 -6 -5 -4 355.26 12.3
 6 -5 4 365.36 13.1
 -6 -5 -4 368.76 15.4
 -6 -5 -4 358.46 14.1
 6 -5 4 359.76 11
 6 -5 4 364.76 15.1
 -6 5 -4 357.86 13.5
 -6 5 -4 367.56 10.4
 6 5 4 331.87 14.5
 6 5 4 363.46 14.2
 6 5 4 362.36 13.1
 7 -5 4 112.99 6
 -7 -5 -4 120.69 7.4
 7 -5 4 124.29 6.8
 7 -5 4 127.49 8.4
 -7 -5 -4 120.19 8.4
 -7 -5 -4 120.79 6.1
 7 5 4 124.59 6.8
 -7 5 -4 117.39 6.4
 7 5 4 132.29 7.7
 -7 5 -4 125.69 4.6
 7 5 4 131.49 6.8
 8 -5 4 3.2 2
 -8 -5 -4 4.1 2.3
 -8 -5 -4 2.9 1.5
 8 -5 4 3.3 2.4
 -8 -5 -4 4.8 1.9
 8 5 4 2.6 1.7
 8 5 4 4.4 2.1
 8 5 4 7.8 2
 -8 5 -4 8.6 2.3
 -8 5 -4 4.7 1.1
 9 -5 4 52.09 6.1
 -9 -5 -4 54.09 5.3
 -9 -5 -4 39.8 5.9
 -9 -5 -4 50.79 4.1
 9 5 4 46.7 4.3
 9 5 4 42.8 4.9
 -9 5 -4 47.2 2.9
 -9 5 -4 49.6 5.5
 9 5 4 46.2 4.5
 -10 -5 -4 12.2 3.7
 10 -5 4 9.9 4.1
 10 -5 4 11.3 4.3
 10 5 4 10.6 2.9
 10 5 4 14.3 3.7
 -10 5 -4 16 2.4
 10 5 4 15.5 3.1
 -10 5 -4 12.4 1.9
 -11 -5 -4 14.3 4
 -11 -5 -4 12.3 3.9
 11 -5 4 18.9 3.8
 11 -5 4 17.5 4.4
 11 5 4 11.4 3.3
 11 5 4 14.4 3.2
 11 5 4 15.8 3.3
 12 -5 4 35.1 6.4
 -12 -5 -4 21.6 4.5
 12 -5 4 35.4 5
 -12 -5 -4 26.8 5.5
 12 5 4 30.1 4.7
 12 5 4 17.8 4.8
 -12 5 -4 26.6 2.9
 -12 5 -4 27.9 3.6
 12 5 4 25.9 4.5
 13 -5 4 15.6 6.6
 13 5 4 7.2 4.4
 13 5 4 3.6 3.1
 13 5 4 5.4 2.2
 -13 5 -4 7.2 2.5
 13 -6 -4 89.79 9.7
 -13 -6 4 87.09 9.6
 13 -6 -4 94.19 5.2
 13 6 -4 86.69 6.9
 13 6 -4 94.49 6.6
 -12 -6 4 10.2 3.9
 12 -6 -4 16.4 4.8
 -12 -6 4 12.7 3.4
 12 6 -4 10.1 2.6
 12 6 -4 7.7 2.7
 11 -6 -4 23.2 4.1
 -11 -6 4 21.5 3.7
 -11 -6 4 17 3.1
 11 -6 -4 18.9 4.7
 -11 -6 4 18.4 4.8
 11 6 -4 20.8 4.2
 -11 6 4 11.2 2.3
 11 6 -4 21.4 3.5
 11 6 -4 19.7 4.5
 -11 6 4 22.1 2.5
 -10 -6 4 105.09 6.2
 10 -6 -4 108.99 7.4
 -10 -6 4 111.19 5.7
 -10 -6 4 116.99 9.2
 10 -6 -4 121.79 9.7
 -10 6 4 93.09 4.4
 10 6 -4 115.89 7.5
 10 6 -4 97.39 8.6
 10 6 -4 98.79 6.4
 -9 -6 4 60.59 7.7
 9 -6 -4 62.99 5.5
 -9 -6 4 59.69 4.2
 -9 -6 4 55.19 3.9
 9 6 -4 55.19 5.1
 9 6 -4 53.19 6.3
 9 6 -4 58.89 4.6
 -9 6 4 57.89 4.7
 -8 -6 4 26.8 2.4
 8 -6 -4 37.9 6.4
 -8 -6 4 22.8 2.5
 -8 -6 4 20.9 4.3
 -8 6 4 23.5 3.2
 8 6 -4 27.5 4.1
 8 6 -4 22.8 3.4
 -8 6 4 27 4.3
 8 6 -4 30.3 5.7
 7 -6 -4 83.69 7.4
 7 -6 -4 86.69 6
 -7 -6 4 94.29 4.2
 -7 -6 4 80.59 6.8
 -7 -6 4 83.09 4
 7 -6 -4 74.29 4.7
 7 6 -4 90.49 6
 7 6 -4 85.69 5.4
 -7 6 4 85.19 5.9
 -7 6 4 82.79 5.4
 7 6 -4 79.69 7.1
 6 -6 -4 13.4 2.8
 6 -6 -4 6.2 2.8
 -6 -6 4 16.4 3.4
 -6 -6 4 9.9 1.5
 6 -6 -4 14.1 2.6
 6 -6 -4 11.3 3.1
 -6 -6 4 13.9 1.4
 6 -6 -4 11.3 2.1
 -6 6 4 14.9 2.9
 -6 6 4 13.8 2.5
 6 6 -4 14.1 2.8
 6 6 -4 11 2.9
 6 6 -4 8.6 2
 -5 -6 4 38.8 4.3
 5 -6 -4 40.6 4.1
 5 -6 -4 38.7 3.1
 5 -6 -4 37.2 3.1
 5 -6 -4 37.9 4.7
 -5 -6 4 34.5 2.2
 5 -6 -4 32.6 5.1
 5 6 -4 37 3.7
 -5 6 4 44.9 4
 5 6 -4 40.5 3.5
 -5 6 4 40.9 3.7
 4 -6 -4 16 3.5
 4 -6 -4 12.7 2.1
 4 -6 -4 9.5 2.8
 -4 -6 4 16.2 1.4
 -4 -6 4 18.1 3.2
 4 -6 -4 18.3 3
 4 -6 -4 14.8 2.7
 4 6 -4 14.4 2.6
 4 6 -4 16.5 2.9
 -4 6 4 11.9 2.5
 -4 6 4 18.5 2.8
 3 -6 -4 1324.57 37.4
 3 -6 -4 1271.67 39.4
 -3 -6 4 1294.27 37.5
 -3 -6 4 1326.07 34.1
 3 -6 -4 1278.27 36
 3 -6 -4 1269.87 36.5
 -3 -6 4 1281.37 33.6
 3 -6 -4 1288.37 39.6
 3 -6 -4 1285.37 35.8
 3 6 -4 1327.37 38
 -3 6 4 1239.18 35.4
 3 6 -4 1298.47 36.2
 -3 6 4 1274.47 37.4
 -2 -6 4 87.19 3.4
 2 -6 -4 88.39 6.6
 -2 -6 4 92.59 3.6
 -2 -6 4 84.89 3.4
 2 -6 -4 83.99 5
 2 -6 -4 80.29 5.5
 2 -6 -4 88.99 6.6
 2 -6 -4 74.79 4.8
 -2 -6 4 86.79 3.9
 2 -6 -4 77.49 4.6
 -2 -6 4 82.89 5.1
 -2 6 4 92.99 5.9
 2 6 -4 86.99 5.3
 2 6 -4 81.89 4.8
 -2 6 4 83.29 4.6
 2 6 -4 84.89 5.7
 1 -6 -4 201.48 8.9
 1 -6 -4 186.78 7.9
 -1 -6 4 192.48 6.8
 -1 -6 4 193.18 7.1
 1 -6 -4 196.38 10
 1 -6 -4 191.68 8
 -1 -6 4 191.58 8.1
 -1 -6 4 191.88 6.9
 -1 -6 4 187.38 6.3
 1 -6 -4 190.08 8.4
 1 -6 -4 185.58 9.9
 -1 6 4 193.48 7.8
 1 6 -4 193.48 7.9
 1 6 -4 183.88 8.8
 -1 6 4 178.98 9
 0 -6 4 265.77 8.5
 0 -6 4 279.57 9.6
 0 -6 4 271.57 9.8
 0 -6 4 262.77 9
 0 -6 -4 269.97 10.8
 0 -6 -4 259.87 9.5
 0 -6 -4 267.17 10.8
 0 -6 -4 272.77 12
 0 -6 4 264.47 9.4
 0 -6 -4 274.07 10.1
 0 -6 -4 282.47 12.5
 0 -6 -4 263.27 10
 0 6 4 258.47 9.9
 0 6 -4 266.47 10.9
 0 6 4 257.97 11.5
 1 -6 4 8.1 1.5
 -1 -6 -4 7.9 1.9
 1 -6 4 6.4 1.5
 1 -6 4 6.7 1.3
 -1 -6 -4 4 1.8
 -1 -6 -4 4.9 2.1
 1 -6 4 6.8 1.8
 -1 -6 -4 4.9 1.9
 -1 -6 -4 4.5 2.1
 -1 -6 -4 5.4 1.5
 1 6 4 3.8 1.7
 -1 6 -4 8.4 2.2
 1 6 4 7.1 2
 1 6 4 5.5 1.6
 -2 -6 -4 25.3 3.7
 2 -6 4 28.6 3.2
 -2 -6 -4 25.5 4
 2 -6 4 25.5 1.8
 -2 -6 -4 27.9 4.5
 -2 -6 -4 30 2.8
 -2 -6 -4 26 3.6
 -2 -6 -4 23.2 3.6
 2 -6 4 20.8 2.1
 2 -6 4 26.2 2.9
 -2 6 -4 22.9 3.5
 2 6 4 21.1 3
 2 6 4 27 3.4
 2 6 4 25.7 4
 3 -6 4 83.29 4.4
 3 -6 4 85.99 5.1
 3 -6 4 107.49 6.4
 -3 -6 -4 94.69 6.5
 -3 -6 -4 86.39 5.5
 -3 -6 -4 83.39 5.6
 3 -6 4 90.59 4.9
 -3 -6 -4 96.49 6.2
 -3 -6 -4 84.69 4.7
 3 6 4 89.19 5.4
 3 6 4 79.89 6.3
 -3 6 -4 97.59 6
 -3 6 -4 92.09 6
 -4 -6 -4 1.9 1.2
 4 -6 4 3.2 1.2
 -4 -6 -4 1.9 1.4
 -4 -6 -4 2.4 1.7
 4 -6 4 3 1.5
 -4 -6 -4 4.3 1.8
 4 -6 4 5.1 2.3
 -4 6 -4 5.9 2.2
 4 6 4 3.3 1.5
 4 6 4 3 1.3
 -4 6 -4 2.6 1.4
 4 6 4 1.2 1.5
 -4 6 -4 2.3 0.8
 4 6 4 -0.6 1.6
 -5 -6 -4 110.59 6.7
 -5 -6 -4 94.79 5.2
 5 -6 4 101.39 5.8
 5 -6 4 103.09 7
 5 -6 4 89.89 5.1
 5 -6 4 100.69 5.1
 -5 -6 -4 103.19 7.3
 -5 6 -4 107.09 3.8
 -5 6 -4 114.39 6.5
 -5 6 -4 103.79 7.3
 -5 6 -4 102.39 4.5
 5 6 4 94.89 6
 5 6 4 106.39 6.1
 5 6 4 104.99 6.2
 -6 -6 -4 62.89 5.2
 6 -6 4 66.89 3.7
 6 -6 4 55.89 4.1
 -6 -6 -4 57.49 4.1
 6 -6 4 74.09 5.2
 6 -6 4 75.39 6.5
 -6 -6 -4 74.29 6.4
 6 6 4 64.49 4.9
 -6 6 -4 63.79 4.1
 -6 6 -4 69.39 5.4
 6 6 4 62.39 5
 -6 6 -4 70.59 2.7
 6 6 4 71.49 5.2
 7 -6 4 23.7 3.6
 -7 -6 -4 23.4 4.3
 -7 -6 -4 30 6.1
 -7 -6 -4 22.9 3.1
 7 -6 4 25.5 2.1
 7 -6 4 29.7 6
 7 6 4 20.1 3.2
 -7 6 -4 21.3 3.1
 7 6 4 27 4
 -7 6 -4 24.8 1.5
 -7 6 -4 29.2 4.5
 7 6 4 25.7 4
 -8 -6 -4 25.7 3.4
 8 -6 4 26.3 5.3
 -8 -6 -4 24.1 4.3
 -8 -6 -4 23 4.6
 -8 6 -4 24.6 3.7
 8 6 4 29.4 4.6
 8 6 4 21.9 3.7
 8 6 4 26 4
 -8 6 -4 24.5 1.6
 -8 6 -4 32 5
 -9 -6 -4 75.09 6.3
 -9 -6 -4 62.29 6.9
 9 -6 4 62.19 6.8
 9 -6 4 82.89 10.9
 -9 6 -4 65.99 3
 9 6 4 71.19 5.8
 -9 6 -4 68.29 5.4
 -9 6 -4 70.29 6.4
 9 6 4 72.39 10.2
 9 6 4 60.89 5.6
 -9 6 -4 67.69 3
 10 -6 4 85.39 8.3
 -10 -6 -4 96.19 8.6
 10 -6 4 93.79 6.8
 -10 -6 -4 70.89 6.8
 -10 6 -4 80.29 3.6
 -10 6 -4 79.69 3.5
 10 6 4 67.49 5.8
 10 6 4 84.19 6.5
 10 6 4 79.19 6.4
 11 -6 4 68.29 7.5
 -11 -6 -4 71.19 7.8
 11 -6 4 71.39 5.9
 -11 -6 -4 65.39 7.1
 11 6 4 76.99 6.1
 -11 6 -4 63.89 3.3
 -11 6 -4 69.29 3.6
 11 6 4 73.69 6.3
 11 6 4 64.89 6.2
 -12 -6 -4 -2 3.1
 12 -6 4 -1.8 2.8
 12 6 4 -5.2 2.7
 12 6 4 1.7 2
 12 6 4 1.6 2.5
 -12 6 -4 -0.3 1.3
 -11 -7 4 59.79 8.1
 -11 -7 4 59.99 4.5
 11 -7 -4 70.49 10.1
 11 -7 -4 68.39 6.2
 11 7 -4 59.79 5.2
 10 -7 -4 21.3 4.8
 -10 -7 4 23.9 5.3
 -10 -7 4 23.3 3.1
 10 -7 -4 26.6 4.3
 -10 -7 4 19.2 3.1
 10 7 -4 20.8 4.2
 10 7 -4 19.7 3.9
 -9 -7 4 3.3 1.3
 -9 -7 4 3.4 2.8
 -9 -7 4 5 1.5
 9 -7 -4 -1.3 2.2
 9 -7 -4 5.3 2.7
 9 7 -4 4.3 2.1
 9 7 -4 1.7 2.2
 8 -7 -4 42.7 6.1
 8 -7 -4 55.19 6.5
 -8 -7 4 62.69 6.7
 -8 -7 4 49.4 3.3
 8 7 -4 48 4.9
 -8 7 4 56.09 8.9
 -8 7 4 39 4.4
 8 7 -4 46.5 4.9
 7 -7 -4 352.86 14.1
 7 -7 -4 292.27 15.6
 7 -7 -4 308.97 19.6
 -7 -7 4 315.67 10.5
 -7 7 4 320.97 13
 7 7 -4 336.27 13
 7 7 -4 329.87 13.8
 -7 7 4 335.67 13.4
 6 -7 -4 35.4 5.8
 -6 -7 4 20.6 2
 6 -7 -4 20 4.8
 6 -7 -4 25.3 4.1
 -6 -7 4 24.3 4.3
 6 7 -4 25.3 4
 -6 7 4 27.2 3.6
 6 7 -4 24.8 3.6
 -6 7 4 23.8 3.7
 5 -7 -4 34.7 3.1
 5 -7 -4 33.6 7.7
 5 -7 -4 32.1 5.4
 -5 -7 4 38.8 2.4
 -5 -7 4 34.1 4.8
 5 -7 -4 39.4 5
 -5 7 4 38.6 4.2
 5 7 -4 38.5 3.8
 5 7 -4 39.9 4.3
 -5 7 4 40.1 4.1
 4 -7 -4 9.4 2
 -4 -7 4 1.5 1.8
 4 -7 -4 7 2.4
 -4 -7 4 6.8 1.5
 4 -7 -4 11 3.3
 4 -7 -4 4.5 1.8
 -4 -7 4 6.4 1.3
 4 7 -4 5 2
 4 7 -4 4.4 1.7
 -4 7 4 5.6 1.9
 3 -7 -4 31.3 4.9
 -3 -7 4 25.3 2.3
 -3 -7 4 25.1 2.1
 3 -7 -4 23.7 3.8
 -3 -7 4 20.8 3.4
 3 -7 -4 19.7 3.6
 3 -7 -4 20.7 2.8
 3 -7 -4 20.3 4.2
 -3 7 4 31.7 4.3
 3 7 -4 26.3 3.6
 3 7 -4 22.1 3.5
 -2 -7 4 147.59 7.5
 2 -7 -4 149.39 7.2
 2 -7 -4 146.99 8
 -2 -7 4 148.49 5.6
 2 -7 -4 148.79 9.3
 -2 -7 4 145.69 5.2
 2 -7 -4 145.69 9
 -2 -7 4 139.69 5
 -2 -7 4 145.19 6.1
 2 -7 -4 141.69 7.4
 2 7 -4 145.39 8
 -2 7 4 158.38 8.6
 -2 7 4 149.79 6.8
 2 7 -4 148.29 7.2
 1 -7 -4 46.7 4.1
 1 -7 -4 46.8 4
 1 -7 -4 43.1 5.2
 -1 -7 4 45.6 3.1
 -1 -7 4 46.3 2.8
 -1 -7 4 46.9 3
 -1 -7 4 44.4 3.7
 -1 -7 4 50.29 3.4
 1 -7 -4 54.79 4.7
 1 -7 -4 44.3 4.9
 -1 7 4 52.39 5
 1 7 -4 51.49 4.5
 -1 7 4 46.2 3.7
 0 -7 -4 71.79 4.8
 0 -7 -4 83.69 6.4
 0 -7 4 76.39 3.9
 0 -7 -4 66.29 5.2
 0 -7 -4 65.59 4.3
 0 -7 4 74.69 4.3
 0 -7 4 82.59 4.8
 0 -7 -4 71.79 6
 0 -7 -4 76.59 5.4
 0 -7 4 72.99 4.3
 0 -7 4 82.59 4.4
 0 7 4 66.99 5.8
 0 7 4 73.49 4.8
 0 7 -4 73.69 5.5
 1 -7 4 11.9 2.2
 1 -7 4 9.2 1.7
 1 -7 4 13.1 2.7
 -1 -7 -4 10 2.5
 -1 -7 -4 9.7 2.1
 1 -7 4 11.9 1.8
 -1 -7 -4 18.1 3.8
 1 -7 4 11.3 1.9
 -1 -7 -4 8 2.1
 -1 -7 -4 10.6 2.6
 -1 -7 -4 11.3 3.2
 1 7 4 10.2 2.2
 -1 7 -4 13.5 3
 -2 -7 -4 34.7 3.7
 2 -7 4 26.3 2.7
 -2 -7 -4 29.4 3.1
 -2 -7 -4 28.7 4
 2 -7 4 32.3 3.1
 -2 -7 -4 34 3.8
 2 -7 4 31 2.2
 2 -7 4 33.8 3.7
 -2 -7 -4 26.1 4
 -2 -7 -4 26.3 4.5
 2 -7 4 25.7 3.7
 2 7 4 33.8 3.5
 2 7 4 33.1 3.6
 2 7 4 24.2 5.7
 -2 7 -4 35.8 3.7
 3 -7 4 209.48 9.8
 -3 -7 -4 200.68 10.3
 -3 -7 -4 200.78 9.4
 -3 -7 -4 194.88 10.7
 3 -7 4 193.78 8
 3 -7 4 203.28 8.5
 -3 -7 -4 183.98 8.2
 -3 -7 -4 192.68 9.8
 3 7 4 198.88 9.1
 3 7 4 206.78 9.4
 -3 7 -4 202.88 9.2
 4 -7 4 36 3.6
 -4 -7 -4 31.5 4.6
 -4 -7 -4 36.8 5.1
 -4 -7 -4 35.1 4.5
 -4 -7 -4 36.5 3.4
 4 -7 4 33.1 4.8
 -4 -7 -4 40.5 5.7
 4 -7 4 32.6 3.3
 4 7 4 37.1 4
 -4 7 -4 34.5 3.7
 4 7 4 36.8 4.4
 5 -7 4 0.9 1.5
 -5 -7 -4 1.3 1.7
 5 -7 4 3.6 3.1
 5 -7 4 0.4 1.3
 5 -7 4 2.7 1.3
 -5 -7 -4 2 1.3
 -5 -7 -4 1.6 1.7
 5 7 4 1.3 1.5
 -5 7 -4 1.2 1.7
 5 7 4 1.6 1.7
 6 -7 4 18.2 4.2
 -6 -7 -4 13.2 3.6
 -6 -7 -4 14.9 2.7
 6 -7 4 15.8 3
 -6 -7 -4 12.7 3.1
 -6 -7 -4 17.9 3.5
 6 -7 4 13.5 2.1
 6 7 4 13.3 2.9
 6 7 4 18.2 3.5
 -6 7 -4 13.1 3
 -7 -7 -4 128.99 7
 7 -7 4 143.09 8
 -7 -7 -4 127.69 8
 -7 -7 -4 154.18 10.2
 7 -7 4 142.39 9.5
 7 -7 4 137.79 5.9
 -7 7 -4 142.19 7.9
 7 7 4 157.68 8.6
 -7 7 -4 134.89 6.1
 7 7 4 154.28 8.3
 -8 -7 -4 57.99 5.5
 8 -7 4 62.99 6.8
 -8 -7 -4 69.69 7.2
 8 -7 4 59.99 3
 -8 7 -4 51.79 4.4
 8 7 4 50.29 5
 8 7 4 67.19 5.8
 -8 7 -4 63.79 5.4
 -9 -7 -4 44.3 5.3
 9 -7 4 44.3 4.8
 -9 -7 -4 41 6.6
 9 -7 4 34.2 6.2
 9 7 4 42.6 5.6
 9 7 4 43.6 4.6
 -9 7 -4 33.7 4.3
 -9 7 -4 45.1 5
 10 -7 4 221.68 13.7
 -10 -7 -4 210.98 13.4
 10 -7 4 213.38 11.1
 -10 -7 -4 241.98 14.3
 10 7 4 227.38 11.3
 -10 7 -4 238.48 11.7
 10 7 4 219.78 11.7
 9 -8 -4 151.68 13
 -9 -8 4 131.99 9.9
 9 -8 -4 124.69 8.5
 9 8 -4 133.29 8
 -8 -8 4 1.6 2.6
 8 -8 -4 2 2.4
 8 -8 -4 8.5 3.9
 -8 -8 4 1.2 1.3
 8 -8 -4 1.6 2.1
 -8 8 4 -1.5 2.7
 -8 8 4 -1.4 2.6
 8 8 -4 0.2 1.6
 8 8 -4 -0.7 1.7
 7 -8 -4 5.2 4.2
 -7 -8 4 6.1 3.1
 -7 -8 4 5.7 1.8
 7 -8 -4 6 2.5
 -7 -8 4 7.9 1.7
 7 -8 -4 5 3.4
 -7 8 4 5.8 2.5
 7 8 -4 9.9 2.9
 -7 8 4 6.6 2.6
 7 8 -4 4.9 3.3
 -6 -8 4 77.79 4
 6 -8 -4 69.59 7.7
 -6 -8 4 71.09 6.6
 6 -8 -4 82.49 7.7
 -6 -8 4 80.89 4.7
 -6 8 4 74.99 7.3
 6 8 -4 83.09 5.9
 6 8 -4 81.09 6.4
 -5 -8 4 15.3 2
 5 -8 -4 17.4 4.1
 -5 -8 4 16.8 3.6
 5 -8 -4 20.8 3.9
 5 -8 -4 21.1 5.1
 -5 -8 4 16.3 2.6
 5 8 -4 19.7 3.7
 5 8 -4 16 3.1
 4 -8 -4 49.99 7
 4 -8 -4 50.29 3.9
 -4 -8 4 48.9 4.8
 -4 -8 4 52.99 5
 -4 -8 4 49.4 3.5
 4 -8 -4 47.8 5
 4 8 -4 55.59 5
 -3 -8 4 14.9 2.1
 -3 -8 4 13.8 3
 -3 -8 4 13.8 2.1
 3 -8 -4 13.5 2.9
 3 -8 -4 11.2 2.2
 3 -8 -4 13.9 3.9
 3 -8 -4 14.3 4
 3 8 -4 14.5 2.8
 -3 8 4 8.6 2.9
 -2 -8 4 49.5 3.3
 2 -8 -4 43.7 5.2
 2 -8 -4 48.5 4.8
 2 -8 -4 53.59 6.2
 -2 -8 4 48.1 3.5
 2 -8 -4 52.69 8.2
 -2 -8 4 46.7 4.2
 2 -8 -4 58.09 4.5
 -2 8 4 46.4 5.1
 -1 -8 4 120.19 5.3
 -1 -8 4 110.49 4.9
 1 -8 -4 125.59 6.9
 1 -8 -4 104.79 6.5
 -1 -8 4 113.39 5.6
 -1 -8 4 111.09 5.4
 1 -8 -4 118.99 7.4
 1 -8 -4 118.69 9.5
 1 -8 -4 104.99 8.2
 -1 -8 4 126.09 6.5
 -1 8 4 122.09 6.5
 0 -8 4 32.2 3.3
 0 -8 -4 27.9 4.1
 0 -8 -4 39.5 5.9
 0 -8 -4 29.3 4.4
 0 -8 4 29.4 2.9
 0 -8 4 36 3.1
 0 -8 -4 34.2 5.9
 0 -8 4 29.9 3.3
 0 -8 -4 35.4 3.6
 0 -8 4 32.4 3
 0 8 -4 32.8 3.9
 0 8 4 26.4 3.5
 1 -8 4 65.49 4.4
 -1 -8 -4 68.49 5.7
 1 -8 4 73.89 5.4
 -1 -8 -4 68.19 5.6
 -1 -8 -4 73.39 6.3
 -1 -8 -4 66.69 5
 -1 -8 -4 70.59 6.2
 1 -8 4 69.59 3.9
 -1 -8 -4 68.39 4.9
 1 -8 4 82.29 4.9
 1 -8 4 86.19 5.2
 -1 8 -4 80.69 5.5
 1 8 4 63.69 5
 2 -8 4 1.5 1.4
 2 -8 4 2.9 1.7
 2 -8 4 5.4 2
 2 -8 4 2.5 1.9
 -2 -8 -4 2.7 2
 -2 -8 -4 5.7 1.8
 2 -8 4 1.7 0.9
 -2 -8 -4 3.4 1.9
 -2 -8 -4 1.5 1.3
 -2 -8 -4 1.2 1.8
 2 8 4 1.5 1.5
 -2 8 -4 2.6 1.8
 -3 -8 -4 17.4 3
 -3 -8 -4 21.7 4
 3 -8 4 24.7 3.3
 3 -8 4 23.4 3.4
 -3 -8 -4 20.8 4.2
 -3 -8 -4 19 3.8
 -3 -8 -4 17.9 4.9
 3 -8 4 21.2 4
 -3 8 -4 27.2 4
 3 8 4 19.5 3.6
 3 8 4 23.7 3.8
 4 -8 4 6 2
 -4 -8 -4 -0.1 2.4
 4 -8 4 1.6 1.9
 4 -8 4 3 1.9
 -4 -8 -4 4.8 1.6
 -4 -8 -4 5.5 2.4
 -4 -8 -4 6.9 2.6
 -4 -8 -4 3.6 2.4
 4 8 4 2.8 2.1
 4 8 4 3.3 1.9
 -4 8 -4 5.4 2.2
 -5 -8 -4 4.8 2.2
 -5 -8 -4 6.9 2.6
 -5 -8 -4 7.8 2.4
 -5 -8 -4 8.5 2.8
 5 -8 4 4 2.1
 5 -8 4 7.7 2.6
 -5 -8 -4 7.2 3
 -5 8 -4 4.5 2.3
 5 8 4 6.4 2.7
 5 8 4 6.4 2.3
 -6 -8 -4 0.1 1.7
 -6 -8 -4 5.2 2.9
 -6 -8 -4 1.4 1.7
 -6 -8 -4 4.9 2.7
 6 -8 4 1.3 1.7
 6 -8 4 -0.1 2.5
 6 8 4 -0.6 2.6
 -6 8 -4 3.2 1.8
 6 8 4 1.4 1.9
 7 -8 4 78.09 6.2
 -7 -8 -4 79.29 6.5
 -7 -8 -4 85.89 7.8
 7 -8 4 77.19 7.3
 -7 -8 -4 80.79 6.3
 7 8 4 82.39 6.3
 7 8 4 89.99 6.8
 -7 8 -4 84.59 5.9
 -8 -8 -4 29.5 5.4
 -8 -8 -4 24.7 4.7
 8 -8 4 21.7 4.6
 -8 -8 -4 34.2 4.7
 8 -8 4 29.8 4.5
 8 8 4 29.8 4.6
 -8 8 -4 33.4 4.7
 8 8 4 35.4 5.4
 -9 8 -4 0.4 2.3
 -6 -9 4 3.9 1.8
 6 -9 -4 -0.2 2.2
 -6 -9 4 1.6 2.6
 6 -9 -4 6.3 2.7
 6 9 -4 3.2 1.9
 6 9 -4 -0.4 3.4
 5 -9 -4 17.7 3.7
 -5 -9 4 4.8 2
 -5 -9 4 9.5 1.9
 5 -9 -4 -1.5 3.4
 5 -9 -4 10.7 3.5
 5 9 -4 9.2 2.9
 5 9 -4 8.5 2.5
 -4 -9 4 164.18 7
 -4 -9 4 174.68 7.7
 4 -9 -4 183.88 11.3
 4 -9 -4 159.98 11.6
 -4 -9 4 174.78 9.7
 4 -9 -4 172.48 8.1
 4 -9 -4 185.98 10
 4 9 -4 194.28 9.3
 3 -9 -4 30.3 3.9
 -3 -9 4 32.8 3.1
 3 -9 -4 35.1 5.1
 -3 -9 4 40.4 4.2
 -3 -9 4 32.7 3.1
 3 -9 -4 45.1 5.5
 2 -9 -4 2.7 3.2
 -2 -9 4 5.2 1.8
 2 -9 -4 5.5 2.7
 -2 -9 4 5.6 1.9
 2 -9 -4 3.6 1.9
 -2 -9 4 9.5 2.1
 2 -9 -4 10.1 3.4
 1 -9 -4 14 3.5
 -1 -9 4 14.2 2.4
 -1 -9 4 8.2 2.1
 1 -9 -4 8.3 2.7
 -1 -9 4 6.8 2.2
 1 -9 -4 9.8 3.6
 0 -9 4 92.99 5.9
 0 -9 4 94.19 5.4
 0 -9 -4 106.59 7.9
 0 -9 4 107.99 5.7
 0 -9 4 113.19 6
 0 -9 4 98.69 5.1
 0 -9 -4 116.99 7.3
 0 -9 -4 109.29 8
 0 -9 -4 108.89 7.4
 0 9 4 109.29 6.6
 -1 -9 -4 40.3 5.8
 1 -9 4 36.9 3.8
 1 -9 4 45.8 3.2
 -1 -9 -4 49.7 6.1
 -1 -9 -4 45.5 5.5
 1 -9 4 46.8 4.4
 1 -9 4 40 4
 -1 -9 -4 38.5 4.9
 -2 -9 -4 14.9 3.4
 -2 -9 -4 16.9 3.7
 -2 -9 -4 24 4.2
 2 -9 4 22.9 3.7
 2 -9 4 24.2 3.6
 2 -9 4 24.4 2.8
 -2 -9 -4 27.8 4.6
 2 -9 4 27.7 4.1
 2 9 4 22.1 3.7
 -2 9 -4 19.1 3.2
 3 -9 4 5 2.4
 -3 -9 -4 3.3 2.4
 3 -9 4 5.5 2.2
 -3 -9 -4 9 2.9
 -3 -9 -4 4.2 2.1
 3 -9 4 3.1 1.9
 -3 -9 -4 2.8 2.4
 3 9 4 4.1 2
 -3 9 -4 4.4 2
 4 -9 4 3.6 2.1
 4 -9 4 3.1 2.7
 -4 -9 -4 9.8 2.9
 -4 -9 -4 4.6 2.6
 -4 -9 -4 5.8 2.8
 -4 -9 -4 5.4 2.5
 4 -9 4 8.7 2.7
 4 9 4 3.5 2.1
 -4 9 -4 8.4 2.4
 4 9 4 4.5 2.2
 -5 -9 -4 8.7 2.6
 5 -9 4 3.8 2.4
 5 -9 4 6.4 2.7
 -5 -9 -4 5.7 2.8
 5 9 4 9.3 2.9
 -5 9 -4 10.5 2.6
 5 9 4 5.8 2.1
 -6 -9 -4 18.2 4.7
 6 -9 4 18.1 3.7
 -6 -9 -4 18.4 3.9
 6 -9 4 21.5 4.4
 -6 -9 -4 23.7 4.9
 6 9 4 20.1 4
 6 9 4 14.4 3.3
 -6 9 -4 18.3 3.2
 16 0 -5 24.7 4.4
 16 0 -5 10.4 2.7
 16 0 -5 13.8 4.1
 15 0 -5 33.6 6.7
 15 0 -5 34.1 4.8
 15 0 -5 35.2 4.4
 -14 0 5 44 7.1
 14 0 -5 65.69 7.1
 14 0 -5 55.49 4.7
 14 0 -5 57.19 5.3
 13 0 -5 116.39 8.7
 13 0 -5 97.59 6.6
 13 0 -5 102.99 6.1
 -13 0 5 104.49 9
 12 0 -5 3.5 1.5
 -12 0 5 4.1 2.7
 12 0 -5 5.6 2.1
 12 0 -5 0.2 1.7
 12 0 -5 3.3 1.5
 11 0 -5 285.27 10.7
 11 0 -5 275.87 11.4
 -11 0 5 302.77 14.5
 -11 0 5 273.17 11.3
 11 0 -5 263.27 10.5
 -10 0 5 24.3 4.3
 10 0 -5 29.5 2.9
 -10 0 5 26.9 3.7
 10 0 -5 35.8 5.2
 10 0 -5 22.4 2.9
 10 0 -5 27.7 3.2
 9 0 -5 4.6 1.5
 -9 0 5 4.8 1.7
 9 0 -5 4.2 2
 9 0 -5 4.7 1.5
 -9 0 5 8.2 2.9
 9 0 -5 1.6 1.1
 8 0 -5 44.4 3.4
 8 0 -5 45.9 4.5
 8 0 -5 49.5 3.2
 -8 0 5 46.7 3.8
 8 0 -5 50.29 4.4
 -8 0 5 43.6 3.4
 -8 0 5 44.6 4.5
 -7 0 5 287.27 11.7
 7 0 -5 263.87 9.2
 -7 0 5 264.87 10.2
 7 0 -5 258.47 9.6
 7 0 -5 275.77 11
 -7 0 5 292.27 9.9
 7 0 -5 265.27 9.2
 -6 0 5 23.4 2.9
 -6 0 5 25.4 2.3
 6 0 -5 27.9 2.1
 -6 0 5 26.6 2.5
 -6 0 5 27.5 2.2
 6 0 -5 30.9 2.4
 6 0 -5 27.1 2.9
 6 0 -5 23.8 2
 -5 0 5 2673.33 68.89
 -5 0 5 2496.55 67.29
 -4 0 5 66.69 3
 4 0 -5 56.29 2.7
 4 0 -5 57.49 2.8
 4 0 -5 64.09 3.3
 -4 0 5 62.99 3.1
 4 0 -5 54.69 3.6
 -4 0 5 56.09 3.8
 -4 0 5 61.99 3.3
 3 0 -5 4457.05 143.59
 -2 0 5 7.1 0.4
 2 0 -5 7.4 1
 2 0 -5 4.7 1
 2 0 -5 7.5 1.5
 -2 0 5 9.3 1.5
 -2 0 5 8.5 1.3
 -2 0 5 7.4 1
 2 0 -5 10.9 1.5
 2 0 -5 8.1 1
 -2 0 5 6.9 1
 0 0 -5 33.7 1.7
 0 0 -5 37.3 1.8
 0 0 5 33.1 1.8
 0 0 -5 31.6 2.3
 0 0 5 32.7 2.4
 0 0 5 34.5 2.1
 0 0 -5 30.6 2
 0 0 5 42.5 1.9
 1 0 5 2976.4 95.99
 -1 0 -5 2900.01 96.29
 -2 0 -5 3.1 1.2
 2 0 5 2.4 0.8
 -2 0 -5 1.7 0.7
 2 0 5 1.2 0.6
 -2 0 -5 1.9 0.7
 2 0 5 1.4 0.9
 -3 0 -5 1154.28 30.7
 -3 0 -5 1135.39 31
 3 0 5 1145.09 31
 -3 0 -5 1185.48 30.1
 -3 0 -5 1143.09 32.1
 3 0 5 1148.79 32.3
 3 0 5 1145.19 30.7
 -4 0 -5 46 3
 -4 0 -5 47.2 2.8
 4 0 5 53.89 3
 -4 0 -5 47.3 3.6
 4 0 5 41.3 3.5
 -4 0 -5 47.9 2.3
 -5 0 -5 697.93 22.4
 -5 0 -5 715.53 19.5
 5 0 5 770.82 23
 -5 0 -5 717.73 21.4
 -5 0 -5 717.03 20.7
 5 0 5 705.03 20.6
 -6 0 -5 0.6 1
 6 0 5 1 1.4
 -6 0 -5 3 0.8
 -6 0 -5 0.9 1.2
 -6 0 -5 0.9 0.8
 6 0 5 0 0.8
 7 0 5 2.2 1.9
 -7 0 -5 2.1 1.7
 -7 0 -5 3.1 1.3
 7 0 5 1.7 1.3
 -7 0 -5 1.7 0.7
 -8 0 -5 15.3 3.2
 -8 0 -5 19 1.7
 8 0 5 16.3 2.6
 8 0 5 12.7 3.3
 -8 0 -5 18 2.8
 -8 0 -5 18.4 3.1
 -9 0 -5 20.4 4.3
 -9 0 -5 18.6 3.4
 -9 0 -5 11.5 2.3
 9 0 5 18.3 3.9
 9 0 5 18.8 2.9
 10 0 5 0.7 1.4
 -10 0 -5 2.1 1.8
 -10 0 -5 0.7 1.5
 10 0 5 4.5 2.9
 -11 0 -5 14.2 3.7
 11 0 5 13.5 2.8
 -11 0 -5 10.3 3
 11 0 5 10.4 3.7
 -12 0 -5 2.6 2.2
 12 0 5 3.2 2.6
 13 0 5 1032 34.2
 13 0 5 1036.9 37.8
 14 0 5 37.6 4.8
 14 0 5 26.5 5.9
 -15 0 -5 120.49 9.8
 15 0 5 101.39 10.5
 15 0 5 105.79 7.3
 16 -1 -5 323.97 17.9
 16 -1 -5 334.47 14
 -16 -1 5 351.96 19.2
 16 -1 -5 342.47 14.2
 16 1 -5 336.27 12.4
 16 1 -5 318.17 17.3
 16 1 -5 317.87 15.1
 15 -1 -5 183.18 9.6
 -15 -1 5 193.98 13.6
 15 -1 -5 180.88 9.4
 15 -1 -5 180.78 12.2
 15 1 -5 198.88 12.5
 15 1 -5 177.98 8.2
 15 1 -5 178.98 10.3
 15 1 -5 177.58 8
 -14 -1 5 4.9 3.7
 14 -1 -5 4.8 2
 14 -1 -5 0.6 2.4
 14 -1 -5 6.5 2.2
 14 1 -5 1.6 1.9
 14 1 -5 -3 1.4
 14 1 -5 2.3 1.3
 14 1 -5 4.3 1.7
 14 1 -5 6 2.9
 13 -1 -5 88.29 5.9
 13 -1 -5 88.69 8.1
 -13 -1 5 89.59 8.2
 13 -1 -5 94.29 6.1
 -13 1 5 96.29 8.7
 13 1 -5 84.79 6.5
 13 1 -5 95.09 5.3
 13 1 -5 80.39 5.1
 13 1 -5 92.19 7.6
 -12 -1 5 28 5
 12 -1 -5 18.8 3.2
 12 -1 -5 30.5 5.9
 12 -1 -5 30.1 4
 -12 -1 5 28.7 4.5
 12 -1 -5 33.1 4.2
 -12 1 5 25.7 4.9
 12 1 -5 30.6 2.9
 12 1 -5 28.3 4.6
 12 1 -5 28 2.9
 12 1 -5 24.8 4.5
 11 -1 -5 913.81 27.5
 11 -1 -5 925.11 27.6
 11 -1 -5 918.71 27.6
 -11 -1 5 939.81 31.3
 11 -1 -5 965.5 31.4
 -11 1 5 911.91 32.2
 11 1 -5 907.71 28.7
 11 1 -5 930.91 27.1
 11 1 -5 903.61 26.5
 -11 1 5 901.51 28.7
 10 -1 -5 31.8 3.1
 10 -1 -5 37.3 4.7
 10 -1 -5 30.4 3.2
 -10 -1 5 37.1 5.6
 10 -1 -5 35.1 3.4
 -10 -1 5 32 3.2
 -10 1 5 31.5 3.3
 10 1 -5 32.6 2.7
 10 1 -5 30.9 3.6
 10 1 -5 35.4 4.2
 -10 1 5 30.4 4.9
 10 1 -5 37 2.9
 9 -1 -5 61.79 4
 9 -1 -5 67.09 5.6
 -9 -1 5 54.79 5.1
 9 -1 -5 55.39 4
 9 -1 -5 60.69 4
 -9 -1 5 62.29 4
 -9 1 5 54.09 4.3
 9 1 -5 59.49 3.6
 -9 1 5 56.99 4.4
 9 1 -5 62.09 5
 -9 1 5 61.99 5.9
 9 1 -5 61.29 4.6
 8 -1 -5 34.7 3
 -8 -1 5 33.7 3.8
 8 -1 -5 29.3 2.7
 8 -1 -5 37.4 5.5
 8 -1 -5 30.9 2.7
 -8 -1 5 35.2 2.8
 8 1 -5 29.6 3.1
 -8 1 5 31.3 3.8
 -8 1 5 40.3 5.7
 8 1 -5 27.6 2.3
 -8 1 5 30.7 2.9
 8 1 -5 32.4 2.4
 8 1 -5 26.4 3.2
 7 -1 -5 44.6 3.1
 -7 -1 5 39.6 2.8
 7 -1 -5 42.4 4.1
 -7 -1 5 45 3.7
 7 -1 -5 36.4 2.9
 -7 -1 5 39.4 3.7
 -7 1 5 40.7 3.3
 7 1 -5 44.1 2.4
 7 1 -5 40.6 2.4
 -7 1 5 39.1 4.2
 7 1 -5 41.7 3.5
 7 1 -5 40.1 3.3
 7 1 -5 39.9 2.5
 -7 1 5 43.5 3.1
 -6 -1 5 174.68 5.9
 -6 -1 5 153.48 7.2
 6 -1 -5 156.58 6.3
 6 -1 -5 165.58 7.9
 -6 -1 5 159.88 7.2
 -6 -1 5 159.08 6
 6 -1 -5 151.78 6.2
 6 1 -5 165.78 6.8
 -6 1 5 160.08 6.7
 6 1 -5 151.58 5.3
 -6 1 5 153.98 6.3
 6 1 -5 155.28 5.5
 -6 1 5 152.48 8
 -6 1 5 168.18 6.3
 6 1 -5 157.68 5.6
 6 1 -5 165.78 7
 -5 -1 5 259.87 8.3
 -5 -1 5 262.37 9.7
 -5 -1 5 259.97 9.6
 -5 -1 5 265.47 8.2
 5 -1 -5 257.47 8.8
 5 -1 -5 283.07 9
 5 -1 -5 270.67 10.5
 -5 1 5 271.07 8.8
 5 1 -5 260.77 7.9
 -5 1 5 271.67 8.8
 -5 1 5 234.98 10.4
 -5 1 5 267.77 9.2
 5 1 -5 270.07 7.8
 5 1 -5 285.47 9.5
 5 1 -5 255.37 9.2
 5 1 -5 250.47 7.8
 4 -1 -5 671.03 19.1
 -4 -1 5 688.33 19.8
 -4 -1 5 686.83 18.4
 4 -1 -5 673.13 20.8
 -4 -1 5 694.83 18.4
 4 -1 -5 641.64 19.1
 -4 -1 5 660.03 19.9
 4 1 -5 704.53 19.6
 -4 1 5 694.63 19
 4 1 -5 707.53 17.9
 4 1 -5 660.13 18
 -4 1 5 666.93 18.8
 -4 1 5 645.74 21.1
 -4 1 5 705.83 19
 4 1 -5 669.13 17.9
 4 1 -5 705.93 20
 4 1 -5 686.73 19.3
 -4 1 5 698.03 19.6
 4 1 -5 667.03 18.4
 3 -1 -5 10.5 1.4
 3 -1 -5 9.6 1
 -3 -1 5 9.5 0.9
 -3 -1 5 10 1.8
 -3 -1 5 8.7 0.9
 3 -1 -5 8.4 1.8
 3 -1 -5 8.1 0.5
 3 -1 -5 9.5 1.4
 -3 -1 5 10.1 1.6
 -3 -1 5 9.5 0.8
 -3 1 5 7 1.1
 3 1 -5 5.2 1.2
 3 1 -5 9.4 1.4
 -3 1 5 8.5 1
 3 1 -5 7.9 0.8
 3 1 -5 11 1.5
 3 1 -5 8.4 0.6
 3 1 -5 7.9 1
 -3 1 5 4.5 1.3
 -3 1 5 9.7 1.6
 -3 1 5 6.9 1.1
 3 1 -5 8.6 0.6
 2 -1 -5 7833.72 216.88
 2 1 -5 7587.34 204.88
 1 -1 -5 4754.32 142.69
 -1 -1 5 4849.71 132.39
 -1 1 5 4743.23 140.99
 1 1 -5 4849.21 132.99
 0 -1 -5 768.82 21.7
 0 -1 -5 741.33 20.5
 0 -1 5 757.42 19.5
 0 -1 -5 744.83 20.3
 0 -1 5 777.82 20.7
 0 -1 -5 772.92 20.9
 0 -1 5 759.22 19.7
 0 -1 -5 764.62 19.4
 0 -1 5 754.22 19.6
 0 -1 5 774.72 20.1
 0 1 5 741.73 20.4
 0 1 5 754.82 19.4
 0 1 -5 742.83 20.5
 0 1 5 753.62 20.7
 0 1 5 733.33 20.8
 0 1 -5 751.32 19.9
 0 1 -5 741.93 19.5
 0 1 -5 775.22 19.8
 0 1 5 731.03 21.6
 -1 -1 -5 1272.07 33.7
 1 -1 5 1260.97 32.9
 1 -1 5 1284.07 32.4
 -1 -1 -5 1267.87 34.7
 1 -1 5 1258.87 33.9
 -1 1 -5 1285.07 33.8
 -1 1 -5 1231.38 32.1
 -1 1 -5 1274.97 32.8
 1 1 5 1225.38 33.8
 1 1 5 1328.87 34.9
 2 -1 5 46.9 3.1
 -2 -1 -5 53.99 3.1
 2 -1 5 50.09 2.2
 2 -1 5 55.59 2.6
 -2 -1 -5 57.39 2.7
 -2 -1 -5 59.79 3.6
 -2 1 -5 52.39 3.2
 -2 1 -5 54.89 2.6
 -2 1 -5 51.39 2.1
 2 1 5 55.09 2.7
 2 1 5 43.4 3.3
 2 1 5 55.99 3.2
 -3 -1 -5 1366.56 35.7
 -3 -1 -5 1395.86 36
 3 -1 5 1279.77 37
 -3 -1 -5 1377.46 36.7
 3 -1 5 1361.26 35.7
 -3 -1 -5 1334.67 37.3
 -3 1 -5 1343.27 37
 3 1 5 1323.87 36.7
 -3 1 -5 1355.46 35.6
 -3 1 -5 1328.77 35.1
 3 1 5 1359.16 37.6
 3 1 5 1349.27 35.7
 4 -1 5 1952.6 52.69
 -4 -1 -5 1954 52.59
 -4 -1 -5 1958.1 51.99
 -4 -1 -5 1909.71 50.79
 -4 1 -5 1941.01 52.49
 4 1 5 1870.51 51.89
 -4 1 -5 1974.2 50.49
 -4 1 -5 1931.01 50.69
 4 1 5 1959.3 52.89
 -5 -1 -5 41.2 2.8
 -5 -1 -5 47 3.6
 -5 -1 -5 46.5 2.8
 5 -1 5 43.3 3.8
 5 -1 5 41.8 3.3
 -5 -1 -5 43.7 3.8
 5 1 5 47 4.1
 -5 1 -5 36.1 3.5
 -5 1 -5 40.5 2.8
 5 1 5 43.3 2.8
 -5 1 -5 46.5 3
 6 -1 5 3.6 1.2
 -6 -1 -5 6.8 1.6
 -6 -1 -5 7.5 2.3
 6 -1 5 8.2 2.3
 -6 -1 -5 5.4 1.9
 -6 -1 -5 6.4 1.3
 -6 1 -5 8.3 2.3
 6 1 5 5.4 1.7
 -6 1 -5 5.5 1.4
 -6 1 -5 7.3 1.7
 6 1 5 7.5 1.6
 -7 -1 -5 55.99 4.7
 -7 -1 -5 70.09 4.2
 7 -1 5 61.79 4
 7 -1 5 55.99 5.1
 -7 1 -5 67.59 4.4
 7 1 5 63.79 3.9
 7 1 5 56.19 5.3
 -7 1 -5 67.79 4.1
 -7 1 -5 58.09 5.1
 -8 -1 -5 47.9 4.8
 8 -1 5 38.5 4.7
 -8 -1 -5 35.2 2.7
 -8 -1 -5 42.5 5.3
 8 -1 5 35.4 3.4
 -8 -1 -5 33.8 3.3
 -8 1 -5 42.5 3.9
 8 1 5 40.8 3.4
 -8 1 -5 34.3 5.1
 8 1 5 25.7 4
 -8 1 -5 41.4 3.3
 -9 -1 -5 279.87 12.6
 9 -1 5 289.97 13.6
 9 -1 5 271.57 10.9
 -9 -1 -5 263.57 12.9
 -9 -1 -5 263.37 10.7
 -9 1 -5 256.77 12.9
 9 1 5 280.87 13.3
 9 1 5 268.97 10.5
 -9 1 -5 278.77 10.9
 -9 1 -5 296.97 11.9
 -10 -1 -5 401.76 13.8
 -10 -1 -5 416.76 17.9
 -10 -1 -5 458.05 17.9
 10 -1 5 442.66 18.7
 -10 -1 -5 411.36 15.3
 10 -1 5 440.86 15.6
 10 1 5 430.96 15
 10 1 5 442.76 18.5
 -10 1 -5 463.65 16.9
 -11 -1 -5 167.08 10.7
 11 -1 5 172.28 8.7
 -11 -1 -5 205.58 11.2
 11 -1 5 175.08 11.3
 11 1 5 188.78 12.5
 11 1 5 178.18 8.4
 -11 1 -5 178.28 10.2
 -11 1 -5 172.98 11.2
 -12 -1 -5 7.9 3.5
 12 -1 5 8.7 2.7
 12 -1 5 4.1 2.6
 -12 -1 -5 3.7 2.7
 -12 1 -5 6.3 2.6
 12 1 5 5.2 2
 12 1 5 5.1 3.2
 -13 -1 -5 16.4 4.1
 13 -1 5 10.1 3
 13 -1 5 13.5 4.7
 -13 1 -5 15.5 3.8
 13 1 5 13.7 4.5
 -14 -1 -5 97.89 8.9
 14 -1 5 92.09 7
 14 -1 5 70.59 8.9
 14 1 5 103.69 10.4
 -14 1 -5 104.89 8.4
 14 1 5 84.39 6.2
 15 -1 5 31.5 4.7
 -15 -1 -5 28.4 5.6
 15 -1 5 31.6 6.4
 -15 1 -5 35.9 6.2
 15 1 5 37.1 5
 15 1 5 32.3 7.1
 -16 -2 5 22.9 5.7
 16 -2 -5 19.4 3.5
 16 -2 -5 30 6.5
 16 2 -5 24.3 4.5
 16 2 -5 24.4 6.3
 16 2 -5 18.8 4.3
 16 2 -5 22.2 2.8
 16 2 -5 20.2 3.1
 15 -2 -5 18.1 3.2
 15 -2 -5 17.9 4.5
 15 -2 -5 26.3 4.2
 -15 -2 5 23.9 5.9
 -15 -2 5 19.5 4.9
 15 2 -5 23.7 4.5
 15 2 -5 19.9 4.8
 15 2 -5 23.2 2.8
 15 2 -5 22.9 3.9
 15 2 -5 27.2 3.5
 15 2 -5 25.1 2.9
 -14 -2 5 20.2 5.2
 14 -2 -5 27 4.3
 14 -2 -5 19.1 5.2
 -14 -2 5 18.7 4.6
 14 2 -5 27.7 4.2
 14 2 -5 21.1 2.6
 14 2 -5 17.1 3.9
 14 2 -5 20.5 2.6
 14 2 -5 20.2 2.9
 14 2 -5 29.5 4.9
 13 -2 -5 15.1 3
 13 -2 -5 19.2 3.5
 -13 -2 5 18.4 4.9
 13 -2 -5 10.4 4.5
 13 2 -5 21.8 4.5
 13 2 -5 14.6 3.5
 13 2 -5 16.5 2.6
 13 2 -5 12 2.7
 13 2 -5 13.1 2
 13 2 -5 14.6 2.7
 12 -2 -5 21 4
 -12 -2 5 14.6 3.6
 -12 -2 5 23 3.5
 12 -2 -5 12.8 2.5
 12 -2 -5 21 3.6
 12 2 -5 19 4
 -12 2 5 16.8 3.8
 12 2 -5 17 2.2
 12 2 -5 15 2.4
 12 2 -5 23.1 3.5
 12 2 -5 19.7 2.1
 12 2 -5 18.1 3.9
 -11 -2 5 82.39 5.4
 -11 -2 5 71.59 6.4
 11 -2 -5 79.79 7.3
 11 -2 -5 82.49 5
 11 -2 -5 79.49 5.5
 -11 2 5 78.69 9.6
 11 2 -5 83.29 4.1
 11 2 -5 79.29 6.2
 11 2 -5 83.89 5.1
 11 2 -5 89.39 6.4
 11 2 -5 76.09 4.4
 11 2 -5 80.99 5.1
 -10 -2 5 322.77 14
 -10 -2 5 321.77 11.7
 10 -2 -5 331.87 12.4
 10 -2 -5 311.37 11.4
 10 -2 -5 326.07 14.8
 10 -2 -5 316.47 12.1
 -10 2 5 322.57 15.7
 10 2 -5 326.57 13.4
 10 2 -5 313.97 10.2
 10 2 -5 313.37 12.7
 10 2 -5 322.17 10.1
 10 2 -5 335.07 13.3
 9 -2 -5 493.85 16.4
 9 -2 -5 504.05 16.5
 -9 -2 5 512.15 18.1
 9 -2 -5 493.55 19.1
 -9 -2 5 500.85 15.7
 -9 2 5 512.95 20.2
 -9 2 5 468.95 16.1
 9 2 -5 469.85 15.8
 -9 2 5 507.25 17.2
 9 2 -5 502.95 17.2
 9 2 -5 496.35 15.1
 9 2 -5 457.25 15.5
 9 2 -5 492.25 14.2
 9 2 -5 503.55 17.6
 -8 -2 5 90.19 5.8
 -8 -2 5 90.19 4.6
 8 -2 -5 94.79 5.2
 8 -2 -5 92.79 6.7
 8 -2 -5 92.59 5.1
 -8 2 5 100.79 7.4
 -8 2 5 90.59 5.5
 -8 2 5 87.79 4.8
 8 2 -5 93.09 3.6
 8 2 -5 98.09 5.9
 8 2 -5 89.79 5.4
 8 2 -5 96.99 3.6
 8 2 -5 89.09 4.7
 8 2 -5 94.19 4.4
 -8 2 5 91.99 4.8
 7 -2 -5 2.1 1.2
 -7 -2 5 5.1 1.5
 -7 -2 5 5.7 1.3
 7 -2 -5 4 1.5
 7 -2 -5 2 1.4
 -7 -2 5 3.8 1.5
 -7 2 5 5.4 1.5
 7 2 -5 2.4 1.2
 -7 2 5 3 1.2
 7 2 -5 4.8 0.7
 7 2 -5 3.5 1
 7 2 -5 3.8 0.7
 7 2 -5 4.7 1.3
 7 2 -5 5.1 1.5
 -7 2 5 6 2.3
 -7 2 5 4.6 1.2
 6 -2 -5 486.25 15.2
 -6 -2 5 473.35 15.2
 -6 -2 5 476.35 13.9
 -6 -2 5 490.25 15.5
 6 -2 -5 467.35 18.8
 -6 -2 5 495.05 13.8
 6 -2 -5 470.15 15
 -6 -2 5 488.95 16.4
 -6 2 5 471.45 14.2
 -6 2 5 538.25 21.6
 6 2 -5 484.35 15.9
 -6 2 5 477.35 14.7
 -6 2 5 481.45 15.7
 6 2 -5 467.25 13.9
 6 2 -5 475.95 14.8
 6 2 -5 473.95 14.4
 -6 2 5 486.05 14.6
 5 -2 -5 123.59 5.5
 -5 -2 5 127.99 6.3
 5 -2 -5 127.79 5.5
 5 -2 -5 131.19 4.1
 -5 -2 5 117.69 5.5
 -5 -2 5 124.29 4.3
 -5 -2 5 121.69 4.4
 -5 -2 5 135.69 5.6
 5 -2 -5 113.99 6.6
 -5 2 5 121.89 4.6
 5 2 -5 116.39 4.9
 5 2 -5 119.59 5.9
 -5 2 5 124.99 7.2
 5 2 -5 119.29 4.6
 5 2 -5 127.59 5
 5 2 -5 121.19 6.1
 -5 2 5 124.59 5.9
 -5 2 5 124.29 5.2
 -5 2 5 121.79 5.1
 -4 -2 5 860.41 26.1
 4 -2 -5 910.81 25.2
 -4 -2 5 916.61 25.4
 4 -2 -5 892.21 27.2
 4 -2 -5 910.01 25.4
 -4 -2 5 923.71 23.5
 4 -2 -5 927.91 23.6
 -4 -2 5 938.81 24.7
 -4 -2 5 906.51 24.1
 -4 -2 5 936.81 23.6
 -4 2 5 917.51 23.8
 -4 2 5 899.81 24.8
 4 2 -5 817.22 25.5
 -4 2 5 917.51 25.8
 -4 2 5 971 25
 4 2 -5 887.91 24.5
 4 2 -5 845.82 25.9
 4 2 -5 893.41 24.2
 -4 2 5 891.01 27.7
 -3 -2 5 134.99 6.1
 -3 -2 5 138.09 3.8
 -3 -2 5 143.59 4.9
 3 -2 -5 138.69 6.9
 3 -2 -5 140.09 5.7
 3 -2 -5 138.49 5.4
 -3 -2 5 137.39 5.5
 3 -2 -5 139.69 6.5
 -3 -2 5 132.29 4.7
 3 -2 -5 136.69 4.4
 3 -2 -5 145.79 5.2
 -3 -2 5 135.09 3.8
 -3 -2 5 136.39 4.8
 -3 2 5 126.49 5.1
 -3 2 5 131.29 6.9
 3 2 -5 138.79 6.1
 -3 2 5 145.29 5.4
 3 2 -5 134.99 4.2
 3 2 -5 143.59 5.1
 3 2 -5 133.59 4.3
 -3 2 5 139.39 4.1
 -3 2 5 131.09 5.7
 3 2 -5 137.49 4.8
 3 2 -5 135.99 5.8
 2 -2 -5 1897.61 51.29
 2 -2 -5 1940.11 51.99
 -2 -2 5 1862.91 50.69
 2 -2 -5 1923.11 50.19
 -2 2 5 1889.01 50.19
 -2 2 5 1939.31 49.8
 2 2 -5 1882.21 50.59
 1 -2 -5 1185.48 35.7
 1 -2 -5 1270.67 32.9
 -1 -2 5 1191.18 33.3
 1 -2 -5 1275.17 33.8
 1 -2 -5 1279.47 33.6
 1 -2 -5 1272.07 34.2
 -1 -2 5 1323.37 34.9
 -1 -2 5 1251.37 33.1
 1 -2 -5 1301.37 35.3
 -1 -2 5 1332.47 32.7
 -1 2 5 1250.07 34
 -1 2 5 1263.17 33.5
 1 2 -5 1275.47 34.7
 -1 2 5 1330.17 32.8
 1 2 -5 1237.68 32.2
 1 2 -5 1236.38 33.7
 -1 2 5 1334.67 35.1
 1 2 -5 1216.88 33
 -1 2 5 1244.68 34
 0 -2 -5 125.99 5.3
 0 -2 5 121.39 3.8
 0 -2 5 135.49 4.5
 0 -2 -5 129.09 4.8
 0 -2 -5 123.29 4.2
 0 -2 -5 117.29 5
 0 -2 5 125.19 4.4
 0 -2 5 127.99 4.5
 0 -2 5 123.99 4.5
 0 -2 -5 130.89 6
 0 2 5 128.59 4.4
 0 2 5 126.39 4.3
 0 2 -5 120.99 4.6
 0 2 5 116.89 4.7
 0 2 -5 122.09 4.3
 0 2 5 127.39 5.3
 0 2 5 128.59 5.9
 0 2 -5 118.49 5.5
 -1 -2 -5 784.22 19.8
 -1 -2 -5 746.03 21
 1 -2 5 723.23 20.6
 1 -2 5 736.83 19.5
 -1 -2 -5 742.83 22
 -1 -2 -5 721.83 21.1
 -1 -2 -5 758.42 20.4
 1 -2 5 748.53 19.7
 -1 2 -5 711.23 20.4
 -1 2 -5 711.13 19.2
 1 2 5 746.93 21.4
 1 2 5 712.53 21.9
 -1 2 -5 741.43 19.5
 1 2 5 731.03 20.3
 -1 2 -5 790.82 22
 -1 2 -5 740.33 19.8
 1 2 5 703.53 19.8
 2 -2 5 673.43 19.6
 -2 -2 -5 667.33 20.3
 2 -2 5 684.93 17.5
 2 -2 5 669.43 18.4
 -2 -2 -5 668.83 18.7
 -2 -2 -5 668.13 19.8
 -2 2 -5 681.93 17.7
 2 2 5 662.83 18.7
 2 2 5 679.13 20.1
 -2 2 -5 663.73 18.1
 2 2 5 673.13 20.5
 2 2 5 654.53 18.3
 -2 2 -5 654.73 19.4
 -3 -2 -5 37.5 3.2
 -3 -2 -5 45.4 3.4
 3 -2 5 41.3 3.2
 -3 -2 -5 42.4 3
 -3 -2 -5 39 2.5
 3 -2 5 39.6 2.5
 3 2 5 36.8 3.1
 3 2 5 38.9 2.3
 3 2 5 43.9 2.6
 -3 2 -5 40.5 1.6
 3 2 5 39.4 3.5
 -3 2 -5 41.1 2.4
 -3 2 -5 42.4 3.2
 -4 -2 -5 14.7 2.3
 -4 -2 -5 20.3 1.9
 4 -2 5 23.2 2.7
 -4 -2 -5 17.6 2.7
 -4 -2 -5 22.1 2.3
 4 -2 5 15.9 2.3
 4 2 5 19 2.8
 4 2 5 22.5 2.8
 4 2 5 21.7 1.8
 4 2 5 17.4 1.9
 -4 2 -5 19.8 1.5
 -4 2 -5 22.5 3.2
 -4 2 -5 18.8 1.9
 -5 -2 -5 164.08 6.9
 5 -2 5 159.18 6.6
 5 -2 5 158.88 7.9
 -5 -2 -5 157.38 7.7
 -5 -2 -5 155.88 7.7
 -5 2 -5 157.98 7.8
 -5 2 -5 152.18 6.3
 5 2 5 154.58 7.9
 5 2 5 158.48 6.2
 -5 2 -5 170.28 5.9
 5 2 5 155.38 7.7
 5 2 5 154.18 6
 6 -2 5 501.55 18.1
 -6 -2 -5 505.15 15.8
 -6 -2 -5 499.55 17.7
 -6 -2 -5 506.65 17.7
 -6 -2 -5 494.05 16.1
 6 -2 5 511.65 16.2
 6 2 5 494.15 15.3
 -6 2 -5 524.75 15.6
 -6 2 -5 496.65 15.9
 -6 2 -5 504.95 18.1
 6 2 5 535.55 18.3
 6 2 5 545.05 16.7
 -7 -2 -5 2.6 1.5
 7 -2 5 2.7 1.9
 -7 -2 -5 1.2 1.1
 7 -2 5 1 1.1
 -7 -2 -5 1.6 1.4
 -7 -2 -5 1.3 0.7
 7 2 5 1.2 1
 7 2 5 3.1 1.8
 -7 2 -5 0.3 1.3
 -7 2 -5 2.1 1.3
 -7 2 -5 1.3 1.1
 8 -2 5 503.85 19.6
 -8 -2 -5 526.65 19.1
 8 -2 5 517.85 17.1
 -8 -2 -5 495.75 16.7
 -8 -2 -5 528.65 19.3
 -8 -2 -5 502.95 16.7
 8 2 5 494.15 16.2
 -8 2 -5 546.75 17.2
 -8 2 -5 522.65 19.7
 -8 2 -5 508.05 16.9
 -9 -2 -5 90.49 6.9
 -9 -2 -5 97.79 7.2
 9 -2 5 80.99 7
 9 -2 5 94.39 5.8
 -9 -2 -5 80.59 5.2
 9 2 5 82.99 6.9
 9 2 5 83.09 5
 -9 2 -5 92.29 5.6
 -9 2 -5 83.49 7.9
 10 -2 5 96.69 7.9
 10 -2 5 85.79 5.8
 -10 -2 -5 94.39 7.5
 -10 -2 -5 89.19 5.7
 -10 -2 -5 95.09 7.6
 -10 2 -5 96.49 7.8
 -10 2 -5 97.09 6.3
 10 2 5 91.19 5.5
 10 2 5 104.79 8.1
 -11 -2 -5 6.1 2.7
 11 -2 5 8.3 3.5
 -11 -2 -5 5.2 2.6
 11 -2 5 4.6 3.7
 -11 2 -5 7 2.5
 11 2 5 5 1.9
 11 2 5 5.9 3.1
 -12 -2 -5 35.1 6.1
 12 -2 5 25.3 5.2
 -12 -2 -5 31.5 5.4
 -12 2 -5 30 4.6
 12 2 5 24.9 5.4
 12 2 5 32.6 4.2
 -13 -2 -5 2.5 4.4
 13 -2 5 10 3.1
 -13 -2 -5 11.7 3.4
 13 -2 5 14.4 4.8
 -13 2 -5 17.5 3.8
 13 2 5 13.9 4.3
 13 2 5 12.3 2.8
 13 2 5 14.6 3.1
 -14 -2 -5 7.3 3.5
 14 -2 5 8.3 3.8
 14 -2 5 8.5 3
 -14 2 -5 9.8 3.5
 14 2 5 16.4 5.5
 14 2 5 6.6 2.3
 14 2 5 3.9 2.1
 15 -2 5 7 4
 -15 -2 -5 3 4.4
 15 2 5 0.3 4.2
 15 2 5 6.4 2.6
 -15 -3 5 41.2 7.2
 -15 -3 5 42.8 7.8
 15 -3 -5 43.8 4.1
 15 -3 -5 41 5.6
 15 -3 -5 44.2 8.1
 15 3 -5 49.2 5.1
 15 3 -5 34.7 6
 15 3 -5 44.1 4
 15 3 -5 54.19 6.2
 14 -3 -5 35.3 3.7
 -14 -3 5 27.2 5.6
 -14 -3 5 26.1 5.9
 14 -3 -5 37.1 5
 14 3 -5 27.2 3.5
 14 3 -5 37.9 6.2
 14 3 -5 35.4 4.9
 14 3 -5 33.8 5.6
 13 -3 -5 142.29 7.3
 13 -3 -5 150.98 11
 -13 -3 5 172.18 12
 13 -3 -5 155.68 8.8
 -13 -3 5 138.49 9.8
 13 3 -5 161.48 10.1
 13 3 -5 150.08 9.3
 13 3 -5 155.98 8.4
 13 3 -5 160.98 7.5
 -12 -3 5 8.7 2.2
 12 -3 -5 7 1.8
 -12 -3 5 21.9 4.6
 12 -3 -5 13.3 3.2
 12 -3 -5 9.9 3.7
 -12 -3 5 9.6 3.6
 12 3 -5 13.4 3.7
 12 3 -5 6.5 2.2
 12 3 -5 9.4 2
 12 3 -5 7.8 2.4
 -11 -3 5 164.48 10.9
 -11 -3 5 162.08 7.7
 11 -3 -5 177.08 11.1
 11 -3 -5 156.18 7.3
 11 -3 -5 171.08 8.6
 -11 -3 5 159.38 9.4
 11 3 -5 170.88 9.7
 11 3 -5 176.88 9
 -11 3 5 173.98 11.1
 11 3 -5 153.18 7.9
 -11 3 5 162.28 11.6
 11 3 -5 181.18 7.6
 -10 -3 5 0.1 1.5
 -10 -3 5 3.5 2
 10 -3 -5 1.6 1.6
 -10 -3 5 1.9 1.3
 10 -3 -5 1.9 1.8
 10 -3 -5 -0.1 0.9
 -10 3 5 6.5 2.9
 10 3 -5 1.2 1.3
 10 3 -5 6 1.6
 -10 3 5 1.1 1.2
 -10 3 5 1.1 1
 10 3 -5 4.2 1.8
 10 3 -5 4 2.3
 9 -3 -5 148.59 9.6
 -9 -3 5 153.28 6.7
 9 -3 -5 155.48 7.7
 9 -3 -5 162.48 7.6
 -9 -3 5 155.98 8.1
 -9 3 5 147.49 6.8
 -9 3 5 159.68 10.2
 9 3 -5 164.68 7.7
 9 3 -5 167.58 7.5
 9 3 -5 156.18 8.7
 -9 3 5 161.18 7.1
 9 3 -5 156.28 6.7
 -9 3 5 161.68 8.4
 8 -3 -5 65.79 4.7
 8 -3 -5 64.39 6
 -8 -3 5 74.49 4.9
 8 -3 -5 71.99 3.3
 8 -3 -5 69.19 4.6
 8 3 -5 71.49 4.1
 8 3 -5 77.79 4.6
 -8 3 5 69.99 4.2
 -8 3 5 67.39 3.8
 -8 3 5 62.89 6.3
 8 3 -5 67.39 4.3
 -8 3 5 78.89 5.3
 8 3 -5 72.89 5.6
 -7 -3 5 609.44 17.1
 -7 -3 5 614.64 18.7
 7 -3 -5 586.64 18.6
 7 -3 -5 600.74 21.4
 7 -3 -5 604.84 18.9
 7 -3 -5 629.94 16.9
 -7 3 5 582.14 19.3
 -7 3 5 590.04 22.1
 7 3 -5 612.14 18.3
 7 3 -5 588.54 17.6
 7 3 -5 504.35 18.2
 -7 3 5 579.54 17.1
 -7 3 5 592.64 18
 7 3 -5 618.24 20.1
 6 -3 -5 302.97 11
 6 -3 -5 307.07 9.3
 -6 -3 5 313.57 9.4
 6 -3 -5 312.47 13.2
 6 -3 -5 311.47 11.2
 -6 -3 5 317.07 10.6
 6 3 -5 300.87 10.1
 -6 3 5 312.57 11.7
 -6 3 5 307.47 10.6
 -6 3 5 340.07 14.2
 -6 3 5 307.57 9.4
 6 3 -5 301.37 12
 6 3 -5 296.67 10.5
 5 -3 -5 562.54 16.8
 -5 -3 5 498.85 17.7
 5 -3 -5 554.94 15.1
 -5 -3 5 559.64 15.7
 -5 -3 5 532.55 14.6
 5 -3 -5 533.15 19
 5 -3 -5 538.25 16.9
 -5 -3 5 519.35 16.9
 -5 -3 5 556.74 14.6
 5 3 -5 536.75 17.8
 5 3 -5 512.75 16.2
 -5 3 5 560.84 16.2
 -5 3 5 545.45 19.7
 -5 3 5 519.45 14.5
 5 3 -5 526.45 14.7
 -5 3 5 550.44 17.4
 5 3 -5 552.94 17.8
 -5 3 5 535.35 16.2
 5 3 -5 529.05 15.7
 -4 -3 5 16 1.6
 4 -3 -5 19.4 3.6
 4 -3 -5 19.3 1.8
 -4 -3 5 15.7 1.6
 4 -3 -5 14.7 1.3
 -4 -3 5 14.4 0.8
 -4 -3 5 15.1 1.3
 -4 -3 5 13.5 0.8
 4 3 -5 15.4 2.5
 -4 3 5 15.7 2.6
 4 3 -5 15.9 1.6
 4 3 -5 18 2.1
 -4 3 5 13.5 1.9
 4 3 -5 17.6 2.8
 -4 3 5 15.8 2
 -4 3 5 16.1 4
 3 -3 -5 663.83 20.2
 3 -3 -5 659.03 22
 -3 -3 5 670.93 20.1
 -3 -3 5 703.53 19.2
 3 -3 -5 712.63 18.7
 -3 -3 5 686.43 19.2
 3 -3 -5 684.43 19.8
 -3 -3 5 690.13 21.1
 3 -3 -5 701.93 19.5
 3 -3 -5 683.13 21.6
 -3 3 5 688.43 18.5
 3 3 -5 683.33 20.9
 -3 3 5 704.23 19.4
 3 3 -5 640.54 19.4
 -3 3 5 687.83 20.4
 -3 3 5 695.83 22.8
 3 3 -5 668.23 19.1
 3 3 -5 675.13 20.6
 -3 3 5 674.53 19.9
 2 -3 -5 1091.59 28.9
 2 -3 -5 1142.39 30.6
 -2 -3 5 1142.69 29.4
 2 -3 -5 1114.99 29.8
 -2 -3 5 1076.19 31
 2 -3 -5 1108.19 29.3
 2 -3 -5 1110.19 31.8
 2 -3 -5 1094.59 32.4
 -2 -3 5 1093.99 29.4
 2 -3 -5 1094.79 29.9
 -2 -3 5 1094.69 30.1
 -2 -3 5 1067.59 30
 2 3 -5 1038.6 29.4
 2 3 -5 1045 29.1
 2 3 -5 1085.69 31
 -2 3 5 1066.69 30.2
 2 3 -5 1051.69 30.4
 -2 3 5 1072.59 30.3
 -2 3 5 1145.99 29.5
 -2 3 5 1087.59 28.8
 1 -3 -5 71.19 4.6
 1 -3 -5 70.99 3.1
 1 -3 -5 71.49 4.1
 1 -3 -5 71.09 3.6
 1 -3 -5 71.19 3.8
 -1 -3 5 81.69 4.6
 -1 -3 5 67.69 3.4
 1 -3 -5 71.69 2.5
 -1 -3 5 69.79 3.4
 1 -3 -5 72.59 3.3
 -1 -3 5 67.79 2.5
 -1 -3 5 71.19 3.4
 -1 -3 5 75.19 3.7
 1 -3 -5 72.29 5.1
 -1 3 5 71.19 3.8
 -1 3 5 68.99 3.3
 1 3 -5 66.09 3.2
 -1 3 5 73.29 3.2
 1 3 -5 68.49 4.3
 1 3 -5 71.09 3.4
 1 3 -5 71.29 3.9
 -1 3 5 69.49 4.1
 0 -3 5 1483.95 40.5
 0 -3 -5 1562.54 41.5
 0 -3 5 1512.55 39.6
 0 -3 5 1553.64 40.5
 0 -3 5 1572.44 40.4
 0 -3 -5 1515.65 40.6
 0 -3 -5 1606.04 42.8
 0 -3 5 1490.85 39.9
 0 -3 -5 1491.45 40.1
 0 -3 5 1520.65 39.1
 0 -3 -5 1565.84 41.5
 0 3 5 1556.34 41.8
 0 3 -5 1534.35 41.9
 0 3 5 1553.64 42.3
 0 3 -5 1496.55 39.7
 0 3 5 1497.75 40.2
 0 3 -5 1531.95 40.9
 0 3 5 1572.94 40.3
 1 -3 5 697.13 19
 -1 -3 -5 701.23 20.2
 1 -3 5 675.73 17.6
 1 -3 5 677.03 18.5
 -1 -3 -5 668.93 19.4
 -1 -3 -5 704.13 20.6
 1 -3 5 710.23 19.2
 1 -3 5 688.93 19.3
 -1 -3 -5 674.63 19
 -1 -3 -5 682.83 21.2
 1 -3 5 668.33 19.4
 1 3 5 697.13 19.2
 1 3 5 702.83 19.1
 -1 3 -5 685.73 19.3
 -1 3 -5 704.43 20.9
 1 3 5 658.23 20.7
 -1 3 -5 665.43 19.4
 1 3 5 698.93 19.2
 1 3 5 668.13 21
 -2 -3 -5 6.4 1.3
 2 -3 5 6.4 1.2
 2 -3 5 7.4 1.1
 -2 -3 -5 7.1 1.9
 -2 -3 -5 6.9 1.1
 -2 -3 -5 5.2 1.5
 -2 3 -5 5.7 1.7
 2 3 5 6.2 1.2
 2 3 5 5.6 1.7
 2 3 5 5.8 1.2
 2 3 5 6 1.9
 -2 3 -5 7.1 1.6
 2 3 5 4.8 1.1
 -2 3 -5 7.4 1.1
 -3 -3 -5 9.8 2
 3 -3 5 15.8 2.8
 -3 -3 -5 15.7 2.5
 -3 -3 -5 14.2 1.9
 -3 -3 -5 14.3 2.5
 3 -3 5 14.8 1.6
 3 -3 5 14.4 1.1
 3 3 5 15.4 1.6
 3 3 5 14.9 1.9
 3 3 5 17.2 3.2
 -3 3 -5 16.6 1.9
 3 3 5 10.7 2.1
 3 3 5 18.8 2.3
 -3 3 -5 17.2 2.1
 4 -3 5 51.29 3.2
 -4 -3 -5 49.1 3.1
 -4 -3 -5 56.09 3.9
 4 -3 5 49.7 1.8
 4 -3 5 53.19 4.2
 -4 -3 -5 58.19 4.3
 -4 -3 -5 42.8 3.8
 -4 3 -5 47.4 4
 4 3 5 53.49 3
 4 3 5 51.29 4.3
 -4 3 -5 48 3
 4 3 5 55.59 4.4
 -4 3 -5 47.8 1.8
 -4 3 -5 51.09 1.7
 4 3 5 53.59 3.2
 -5 -3 -5 77.99 4.9
 -5 -3 -5 78.89 5.5
 5 -3 5 80.99 5.6
 -5 -3 -5 74.99 5.2
 -5 -3 -5 81.79 4.3
 5 -3 5 82.99 4.5
 5 3 5 88.99 4.4
 -5 3 -5 80.39 5.6
 5 3 5 83.19 4
 5 3 5 71.39 5.3
 -5 3 -5 82.09 2.8
 -5 3 -5 80.39 4.3
 5 3 5 90.49 5.8
 -5 3 -5 78.29 3.3
 -6 -3 -5 32.1 4.6
 -6 -3 -5 28.5 4
 6 -3 5 24.9 2.7
 6 -3 5 33.9 4.7
 -6 -3 -5 30.9 2.7
 6 3 5 29.2 2.6
 6 3 5 31.7 4.6
 6 3 5 29 2.4
 -6 3 -5 27.7 2.7
 -6 3 -5 23.1 2
 -6 3 -5 24.4 4
 -6 3 -5 26 1.6
 7 -3 5 686.93 21.4
 -7 -3 -5 695.43 23.7
 -7 -3 -5 662.13 20.8
 7 -3 5 701.43 24
 -7 -3 -5 686.23 23.1
 7 3 5 661.93 20.7
 7 3 5 667.63 23.4
 7 3 5 687.23 20.2
 -7 3 -5 692.03 21.2
 -7 3 -5 741.23 20.4
 -7 3 -5 699.23 24
 8 -3 5 424.06 14.7
 -8 -3 -5 402.06 16.6
 -8 -3 -5 430.16 16.9
 8 -3 5 430.46 17.2
 -8 -3 -5 392.06 13.9
 -8 3 -5 371.56 14.1
 8 3 5 398.26 13.2
 -8 3 -5 337.87 16.8
 8 3 5 420.76 14
 -8 3 -5 422.36 13.7
 8 3 5 422.76 16.7
 9 -3 5 150.18 7.9
 -9 -3 -5 147.69 9.5
 9 -3 5 159.28 9.9
 -9 -3 -5 146.79 8.5
 -9 -3 -5 143.89 9
 9 3 5 153.38 10.6
 -9 3 -5 153.88 9.9
 -9 3 -5 159.58 8
 -9 3 -5 173.78 7.6
 9 3 5 148.99 7.6
 9 3 5 152.98 7.4
 -10 -3 -5 57.09 5.8
 -10 -3 -5 55.09 5.8
 10 -3 5 57.09 6.4
 10 -3 5 40.6 4.4
 -10 -3 -5 51.19 4.4
 10 3 5 56.29 6.2
 -10 3 -5 59.19 4.6
 10 3 5 57.09 4.5
 10 3 5 46.5 3.7
 -11 -3 -5 38.8 6.2
 -11 -3 -5 46.5 6.8
 11 -3 5 49.7 7.5
 11 -3 5 46.6 4.7
 11 3 5 38.7 3.6
 11 3 5 51.99 5.9
 11 3 5 47.7 4.3
 -11 3 -5 43.7 4.2
 11 3 5 42 3.3
 -12 -3 -5 5.9 2.7
 12 -3 5 1 2.5
 12 -3 5 1.2 1.7
 -12 -3 -5 4.1 2.8
 -12 3 -5 5.8 2.5
 12 3 5 1.1 1.5
 12 3 5 2.1 1.7
 12 3 5 1.2 1.4
 12 3 5 0.5 2.3
 -13 -3 -5 24.9 5.3
 13 -3 5 24.5 4.2
 -13 -3 -5 31.3 5.6
 13 -3 5 21.7 5.5
 -13 3 -5 25.2 4.3
 13 3 5 29.3 5.8
 13 3 5 28.5 4.3
 13 3 5 31.5 3.4
 13 3 5 31.8 4.9
 -14 -3 -5 9.6 4.1
 14 -3 5 4.1 3
 14 -3 5 9.6 3
 -14 3 -5 6.8 3.2
 14 3 5 3.8 3.8
 14 3 5 4.1 2.1
 14 3 5 11.7 2.8
 -15 -4 5 30.8 7.2
 15 4 -5 25.4 5
 14 -4 -5 4.1 2.7
 -14 -4 5 6.8 3.1
 14 -4 -5 6.4 2.7
 -14 -4 5 12.7 4.5
 14 -4 -5 4.5 1.7
 14 4 -5 6.4 3.2
 14 4 -5 6.4 2
 14 4 -5 4.9 2.5
 14 4 -5 3.3 2.2
 13 -4 -5 22.4 3.7
 -13 -4 5 19.1 4.2
 13 -4 -5 26 3.3
 13 -4 -5 17.4 5
 -13 -4 5 25.7 5.7
 13 4 -5 24.3 5.2
 13 4 -5 18.2 3
 13 4 -5 29.6 4.6
 13 4 -5 15.3 3.6
 12 -4 -5 20.4 3.7
 -12 -4 5 28.3 4.9
 12 -4 -5 21.9 2.3
 12 -4 -5 27.2 3
 -12 -4 5 23.4 3.6
 12 -4 -5 25 5.8
 -12 -4 5 24.6 5.5
 12 4 -5 23.9 4.8
 12 4 -5 25.9 4
 12 4 -5 23.8 3.9
 12 4 -5 21.4 3.8
 -11 -4 5 25.4 3.8
 11 -4 -5 29.3 4.2
 -11 -4 5 30 4.6
 -11 -4 5 34.1 6.1
 -11 4 5 23.6 3.4
 -11 4 5 23.2 3.3
 11 4 -5 31.7 4.3
 11 4 -5 18.1 3.9
 11 4 -5 24.3 3.3
 11 4 -5 23.8 3.7
 10 -4 -5 22.3 2.1
 10 -4 -5 22.8 3.7
 -10 -4 5 30.1 4.2
 10 -4 -5 19.4 4.4
 -10 -4 5 20.2 2.7
 -10 -4 5 29.4 5.3
 10 4 -5 21.4 4.5
 10 4 -5 24.3 3.1
 10 4 -5 27.1 4.1
 10 4 -5 23.4 2.9
 -10 4 5 20.7 2.5
 -10 4 5 27.6 3.5
 -9 -4 5 106.49 6.2
 9 -4 -5 104.49 6.4
 -9 -4 5 101.79 5.1
 9 -4 -5 107.89 8.3
 -9 -4 5 96.49 7.7
 9 -4 -5 103.29 4.6
 9 4 -5 97.39 7.2
 -9 4 5 89.29 8.2
 9 4 -5 96.49 5.9
 -9 4 5 105.59 5.7
 9 4 -5 98.59 5.4
 -9 4 5 92.09 4.7
 -9 4 5 101.19 6.7
 8 -4 -5 741.63 26.7
 -8 -4 5 801.12 26.7
 8 -4 -5 756.22 21.4
 8 -4 -5 769.42 23.9
 8 4 -5 756.32 23.5
 -8 4 5 752.12 23.5
 8 4 -5 751.82 22.5
 -8 4 5 734.63 21.2
 8 4 -5 742.33 21.8
 -8 4 5 741.93 29.7
 -8 4 5 774.02 24.6
 7 -4 -5 152.18 5.9
 7 -4 -5 154.78 7.7
 7 -4 -5 158.78 9.4
 -7 -4 5 152.28 5.7
 7 -4 -5 156.28 7.4
 -7 -4 5 142.49 8.7
 -7 -4 5 153.38 6.7
 7 4 -5 155.18 8.6
 7 4 -5 146.69 5.6
 -7 4 5 158.48 5.6
 7 4 -5 160.58 7.3
 -7 4 5 161.48 8.1
 -7 4 5 148.49 6.8
 -7 4 5 146.19 9.7
 7 4 -5 154.48 6.7
 6 -4 -5 13 3.4
 6 -4 -5 11.4 2.5
 -6 -4 5 11.9 1.8
 -6 -4 5 9.1 2.6
 6 -4 -5 14 2.5
 -6 -4 5 14.5 1.3
 6 -4 -5 13 1.8
 -6 4 5 13.4 1
 -6 4 5 13.5 2.7
 6 4 -5 14.3 3
 -6 4 5 22.6 2.4
 6 4 -5 12.6 2
 6 4 -5 12.8 2.2
 -6 4 5 11.7 3.6
 -5 -4 5 141.79 5
 5 -4 -5 136.09 5.4
 -5 -4 5 138.79 5.8
 5 -4 -5 145.29 6.9
 5 -4 -5 138.29 8.3
 5 -4 -5 145.99 6.6
 -5 -4 5 141.09 7.5
 -5 -4 5 141.49 4.4
 -5 4 5 135.19 6.8
 5 4 -5 132.49 6.3
 -5 4 5 127.89 8.4
 5 4 -5 124.69 7.2
 5 4 -5 139.99 6
 -5 4 5 136.39 6.3
 -4 -4 5 16.6 2.2
 4 -4 -5 14.4 1.9
 4 -4 -5 20 2.7
 -4 -4 5 20.3 3.5
 4 -4 -5 10.9 2.6
 4 -4 -5 17.2 2.4
 -4 -4 5 18.4 1.9
 4 -4 -5 19.3 2.8
 4 -4 -5 16.3 3.3
 -4 -4 5 14.3 2.4
 4 -4 -5 17.8 1.7
 4 4 -5 17.2 2.2
 4 4 -5 17.6 3.2
 4 4 -5 16.6 2.9
 -4 4 5 17.6 3.6
 4 4 -5 16.4 2.3
 -3 -4 5 28.1 2.8
 -3 -4 5 27.4 2.3
 -3 -4 5 26.7 2.7
 3 -4 -5 27.3 2.8
 3 -4 -5 35.8 3.9
 -3 -4 5 24.6 3
 3 -4 -5 25.3 2.2
 3 -4 -5 29.3 2.5
 3 -4 -5 26 2.5
 3 -4 -5 27.1 2.1
 3 -4 -5 36.2 3.8
 -3 -4 5 26.4 2.3
 -3 4 5 27.3 2.7
 3 4 -5 28.1 2.3
 3 4 -5 28.6 2.5
 -3 4 5 32 2.1
 3 4 -5 29 3.2
 -3 4 5 27.4 2.7
 3 4 -5 25.9 3
 -3 4 5 29.9 2.3
 2 -4 -5 13.9 2.2
 2 -4 -5 6.5 1.4
 2 -4 -5 9.5 1.4
 -2 -4 5 10.3 1.8
 2 -4 -5 7 2
 2 -4 -5 8.3 2.5
 2 -4 -5 11.2 2.2
 -2 -4 5 6.8 1.4
 -2 -4 5 11.9 1.9
 -2 -4 5 6.9 2
 -2 -4 5 13.7 2.6
 2 4 -5 11.1 2.3
 2 4 -5 7.4 1.3
 -2 4 5 6.5 1.6
 2 4 -5 12.8 2.5
 -2 4 5 10.3 1.5
 -2 4 5 7.6 1.2
 2 4 -5 7 1.5
 -2 4 5 7.4 1.8
 1 -4 -5 112.79 6.2
 1 -4 -5 113.29 6.6
 -1 -4 5 118.69 5.2
 1 -4 -5 127.19 6.1
 1 -4 -5 118.29 4.1
 1 -4 -5 117.69 5.1
 -1 -4 5 112.09 5.2
 1 -4 -5 114.89 5.3
 -1 -4 5 121.79 4
 1 -4 -5 126.29 7.3
 1 -4 -5 124.39 5
 -1 -4 5 121.49 5.2
 -1 -4 5 118.89 3.7
 -1 -4 5 118.69 5.5
 -1 -4 5 115.79 6.3
 1 4 -5 119.39 5
 1 4 -5 118.49 5.3
 1 4 -5 124.69 6.1
 1 4 -5 126.39 6.3
 -1 4 5 115.69 4.9
 -1 4 5 126.89 6.2
 -1 4 5 123.19 4.8
 0 -4 5 1080.39 29.1
 0 -4 -5 1093.69 30
 0 -4 -5 1035.9 29
 0 -4 5 1023.7 27.5
 0 -4 -5 1049 32.2
 0 -4 -5 1031.8 28.8
 0 -4 5 1038.2 28.1
 0 -4 5 1045.6 29.3
 0 -4 -5 1064.19 31.3
 0 -4 -5 1158.18 31.4
 0 -4 5 1050.59 29.1
 0 -4 5 1041.5 28.2
 0 -4 -5 1034.4 28.1
 0 4 -5 1014 27.8
 0 4 -5 1047.3 30.4
 0 4 5 1052.19 28.8
 0 4 5 1044.9 28.1
 0 4 5 1052.79 28.8
 0 4 -5 1023.5 29.7
 1 -4 5 18.1 1.9
 1 -4 5 20.3 2.1
 -1 -4 -5 22.6 3
 1 -4 5 17.2 1.6
 1 -4 5 20.4 1.3
 -1 -4 -5 17.5 2.8
 1 -4 5 23.5 2
 -1 -4 -5 21.3 2.1
 -1 -4 -5 19.8 1.9
 -1 -4 -5 21.4 2.8
 1 -4 5 17.9 1.9
 -1 4 -5 16.8 2.7
 -1 4 -5 18.6 1.9
 1 4 5 19.4 2
 1 4 5 19.8 2
 1 4 5 17.2 1.6
 1 4 5 17.8 2.9
 1 4 5 12.5 2.4
 2 -4 5 1548.65 41.9
 -2 -4 -5 1547.65 41.8
 2 -4 5 1593.24 41.4
 2 -4 5 1550.34 42.2
 -2 -4 -5 1544.85 41.9
 -2 -4 -5 1517.65 44
 -2 -4 -5 1609.84 44.3
 2 -4 5 1552.44 42.8
 -2 -4 -5 1578.84 42.3
 -2 -4 -5 1572.54 43.9
 2 -4 5 1579.84 41.6
 -2 -4 -5 1643.84 43.1
 2 4 5 1564.14 44
 2 4 5 1563.54 42.1
 2 4 5 1592.24 44.4
 -2 4 -5 1595.74 43
 2 4 5 1545.95 41
 2 4 5 1583.14 42.2
 -2 4 -5 1541.65 43.6
 3 -4 5 43.3 2.5
 -3 -4 -5 49.7 4.2
 3 -4 5 46.2 2.9
 -3 -4 -5 47 4
 -3 -4 -5 45.2 3.4
 3 -4 5 45.3 3.7
 -3 -4 -5 46.3 2.9
 3 -4 5 44.6 2.9
 3 -4 5 46.7 3.5
 3 4 5 46.4 2.6
 3 4 5 44.6 3.9
 -3 4 -5 43.2 3.6
 3 4 5 44.1 3.2
 -3 4 -5 42.8 2.5
 3 4 5 42.9 3.2
 3 4 5 46.9 4.3
 -3 4 -5 45.3 4
 4 -4 5 1.5 0.6
 4 -4 5 1.8 1
 -4 -4 -5 1.5 1.2
 4 -4 5 4.6 1.7
 -4 -4 -5 3.8 1.2
 -4 -4 -5 1.1 1.4
 4 4 5 1.4 1.3
 -4 4 -5 1.9 1
 4 4 5 1.5 1.1
 4 4 5 2 1
 4 4 5 2.8 1.6
 -4 4 -5 1.2 1.3
 4 4 5 1.5 0.8
 5 -4 5 49.2 3.6
 5 -4 5 51.99 2.3
 -5 -4 -5 49.5 4.3
 -5 -4 -5 57.59 5
 -5 -4 -5 50.39 3.4
 5 -4 5 49.1 4.6
 -5 4 -5 50.79 1.9
 5 4 5 57.49 3.8
 -5 4 -5 55.39 1.9
 5 4 5 53.29 3.7
 5 4 5 50.19 4.6
 5 4 5 51.89 2.9
 -5 4 -5 46.5 4.5
 -5 4 -5 49.5 3.4
 5 4 5 42.6 4.4
 6 -4 5 154.78 8.8
 6 -4 5 148.49 7.2
 -6 -4 -5 156.98 8.9
 -6 -4 -5 153.98 6.8
 -6 -4 -5 160.58 8.4
 -6 4 -5 156.18 5
 6 4 5 167.28 7.4
 6 4 5 160.38 8.7
 -6 4 -5 156.08 8.9
 6 4 5 164.38 7.3
 -6 4 -5 155.98 8.2
 6 4 5 153.18 6
 -6 4 -5 169.78 5.5
 -7 -4 -5 27.1 4.2
 -7 -4 -5 26.3 4.5
 7 -4 5 27.9 4.7
 -7 -4 -5 26.7 2.8
 7 -4 5 27.7 3.6
 -7 4 -5 25.5 1.7
 7 4 5 24.5 2.3
 7 4 5 30.3 3.2
 7 4 5 24.8 4
 -7 4 -5 25.3 3.9
 -7 4 -5 27.1 2.2
 7 4 5 28.8 3
 -8 -4 -5 48.1 3.8
 8 -4 5 53.39 4.4
 -8 -4 -5 38.1 4.5
 -8 -4 -5 49.3 6.2
 8 -4 5 42.7 5.2
 8 4 5 52.59 4.1
 8 4 5 46.6 4
 -8 4 -5 45.9 2.5
 -8 4 -5 48.2 3.2
 -8 4 -5 42.9 3.9
 8 4 5 42.3 4.9
 9 -4 5 120.99 8.9
 9 -4 5 104.19 6.7
 -9 -4 -5 123.19 6.7
 -9 -4 -5 123.09 8.2
 -9 -4 -5 113.19 8.5
 -9 4 -5 121.39 4.9
 9 4 5 121.99 6.7
 9 4 5 120.09 5.5
 9 4 5 122.99 5.8
 -9 4 -5 130.89 6
 9 4 5 126.79 8.5
 -9 4 -5 129.49 9.4
 9 4 5 140.09 7.2
 10 -4 5 57.79 5.2
 10 -4 5 67.89 7
 -10 -4 -5 54.29 6
 -10 -4 -5 59.29 6.3
 10 4 5 58.89 3.5
 -10 4 -5 65.29 4.4
 10 4 5 73.49 5.4
 10 4 5 66.59 5.1
 -10 4 -5 63.19 3.4
 10 4 5 61.69 3.8
 10 4 5 71.69 12.8
 -11 -4 -5 40.6 6.4
 -11 -4 -5 48.9 7.1
 11 -4 5 41.2 4.5
 11 -4 5 35.6 6.1
 -11 4 -5 33.8 2.7
 11 4 5 37.5 2.9
 11 4 5 41.7 4.1
 11 4 5 46.3 5.7
 11 4 5 38.3 4.2
 11 4 5 42.5 3.2
 -11 4 -5 36.1 3.6
 -12 -4 -5 14 3.7
 -12 -4 -5 17.9 4.6
 12 -4 5 18.3 3.5
 12 -4 5 16.7 5.1
 -12 4 -5 17 3.1
 12 4 5 12.7 3.2
 12 4 5 14.6 4.1
 12 4 5 17.8 3.5
 12 4 5 14.2 2.1
 -12 4 -5 15.4 2.4
 12 4 5 12.6 2.2
 -13 -4 -5 60.69 8.4
 -13 -4 -5 45.9 7.6
 13 -4 5 60.99 7.6
 13 -4 5 53.69 5.6
 -13 4 -5 50.39 5
 13 4 5 49.99 3.7
 13 4 5 57.49 5.6
 -13 4 -5 50.09 3.9
 13 4 5 50.89 3.7
 13 4 5 55.49 8.5
 13 4 5 55.49 5.1
 14 4 5 309.57 17.1
 14 -5 -5 3.8 2.9
 -14 -5 5 -2.9 2.6
 14 -5 -5 1.8 2
 14 -5 -5 -0.3 1.8
 14 5 -5 3.3 3.1
 14 5 -5 1 2.3
 13 -5 -5 144.79 9.2
 -13 -5 5 174.08 12.6
 13 -5 -5 177.18 12.6
 -13 -5 5 175.78 10.4
 13 -5 -5 172.48 7.8
 13 5 -5 179.08 11.7
 13 5 -5 162.48 9.6
 13 5 -5 157.98 8.5
 13 5 -5 170.68 8.9
 -12 -5 5 6.3 3.7
 -12 -5 5 13.1 3.3
 12 -5 -5 11.9 3.4
 12 -5 -5 14.9 4.8
 12 5 -5 5.5 2.3
 12 5 -5 12.9 3.3
 12 5 -5 7.9 2.2
 12 5 -5 8.9 3.3
 11 -5 -5 72.59 7.9
 -11 -5 5 66.99 7.1
 -11 -5 5 72.89 5.7
 11 -5 -5 66.29 5.8
 11 5 -5 59.99 4.3
 11 5 -5 75.19 5.9
 11 5 -5 71.29 5
 -11 5 5 57.29 4
 11 5 -5 70.49 6.9
 -10 -5 5 28.2 2.9
 -10 -5 5 29.4 5.4
 10 -5 -5 29.1 4.1
 -10 -5 5 33 5.5
 10 -5 -5 29 5.6
 10 -5 -5 21.2 2.6
 10 5 -5 38.8 4.9
 10 5 -5 36.6 3.6
 -10 5 5 28.9 4.2
 10 5 -5 30.3 2.8
 10 5 -5 36.3 5.9
 -10 5 5 26.3 2.5
 9 -5 -5 531.55 18
 -9 -5 5 597.74 22.7
 9 -5 -5 598.94 23.1
 9 -5 -5 559.14 19.6
 -9 -5 5 538.55 17
 -9 -5 5 579.24 18.6
 9 5 -5 587.24 19.5
 9 5 -5 530.85 15.9
 9 5 -5 567.64 18.4
 -9 5 5 550.54 18.6
 -9 5 5 542.35 16
 9 5 -5 586.44 22.1
 -8 -5 5 342.97 12
 8 -5 -5 338.77 13.4
 8 -5 -5 350.36 16.2
 -8 -5 5 352.86 15.6
 8 -5 -5 326.67 11.4
 8 -5 -5 361.96 13.8
 8 5 -5 353.96 12.6
 -8 5 5 336.67 9.9
 8 5 -5 354.06 13.3
 -8 5 5 340.67 12.8
 8 5 -5 332.87 15.2
 7 -5 -5 32.1 2.7
 -7 -5 5 41.5 5.5
 7 -5 -5 39.4 3.9
 -7 -5 5 36.5 2.8
 7 -5 -5 37.3 3.6
 7 -5 -5 42.7 5.1
 -7 -5 5 33.4 2.3
 -7 5 5 31.5 3.3
 7 5 -5 31.4 5.1
 7 5 -5 35 3.6
 7 5 -5 35.9 3.3
 -7 5 5 35.9 3.8
 6 -5 -5 3.4 1.1
 6 -5 -5 3.3 1.8
 -6 -5 5 3.8 1
 -6 -5 5 5.2 1
 -6 -5 5 5 2.2
 6 -5 -5 2.8 1.9
 6 -5 -5 2.1 1.4
 6 5 -5 3.2 1.5
 6 5 -5 2.5 1.4
 6 5 -5 1.3 2.1
 -6 5 5 4.3 2
 5 -5 -5 275.37 10.8
 5 -5 -5 271.37 12.7
 -5 -5 5 262.17 10
 -5 -5 5 277.97 7.9
 5 -5 -5 283.67 13.2
 5 -5 -5 271.27 9.8
 5 -5 -5 283.87 11.2
 -5 -5 5 272.47 11.9
 -5 5 5 272.17 11
 5 5 -5 290.87 10.9
 5 5 -5 290.97 10.3
 5 5 -5 268.57 12.2
 -5 5 5 275.77 10.7
 -5 5 5 273.77 13.8
 4 -5 -5 14.2 2.6
 -4 -5 5 13.2 2.3
 4 -5 -5 19.7 3.9
 4 -5 -5 15.1 2.2
 -4 -5 5 15.2 2.8
 4 -5 -5 15 2.1
 4 -5 -5 14.3 3.6
 4 -5 -5 8.8 2.2
 4 5 -5 10.2 1.9
 -4 5 5 11.6 2.2
 4 5 -5 8.9 2
 -4 5 5 11.5 2.3
 4 5 -5 14.8 3.2
 4 5 -5 17.2 3.3
 -3 -5 5 866.01 25.2
 3 -5 -5 872.61 28.3
 3 -5 -5 871.91 26.1
 3 -5 -5 863.51 24.4
 -3 -5 5 857.71 26
 3 -5 -5 866.71 25.4
 3 -5 -5 876.91 28
 3 -5 -5 848.82 24.8
 3 5 -5 857.41 26.6
 3 5 -5 870.31 24.8
 -3 5 5 868.21 25.3
 3 5 -5 862.31 27.1
 3 5 -5 823.32 25.2
 -3 5 5 829.32 25.9
 -3 5 5 869.21 24
 2 -5 -5 277.77 9.8
 2 -5 -5 298.47 12.9
 2 -5 -5 293.37 11.2
 2 -5 -5 294.07 10.5
 2 -5 -5 284.07 12.4
 -2 -5 5 281.37 10.5
 -2 -5 5 283.47 8
 -2 -5 5 278.27 10.2
 2 -5 -5 300.27 10.6
 -2 -5 5 273.97 11.7
 2 5 -5 280.17 9.9
 2 5 -5 282.67 11.4
 -2 5 5 289.57 10.2
 2 5 -5 286.77 11.7
 2 5 -5 291.27 10.5
 -2 5 5 273.87 11.1
 -2 5 5 281.37 9.6
 1 -5 -5 89.19 4.5
 -1 -5 5 85.99 3.5
 -1 -5 5 91.89 4.6
 -1 -5 5 83.39 4.7
 -1 -5 5 91.59 3.7
 1 -5 -5 92.99 4.9
 1 -5 -5 79.89 5.9
 1 -5 -5 85.69 3.6
 1 -5 -5 91.29 5.1
 -1 -5 5 80.79 4.9
 1 -5 -5 87.19 5.3
 -1 -5 5 86.99 3.4
 1 -5 -5 91.29 6.6
 -1 -5 5 78.19 5.6
 -1 5 5 90.19 5.6
 1 5 -5 87.19 4.7
 1 5 -5 89.09 4.5
 1 5 -5 96.89 5.7
 -1 5 5 93.89 4.5
 -1 5 5 92.39 3.8
 0 -5 -5 14.1 1.6
 0 -5 -5 26.3 4.2
 0 -5 5 15.2 2.5
 0 -5 -5 20.1 3.5
 0 -5 -5 18.1 2.9
 0 -5 -5 15.5 2.3
 0 -5 5 12 2.1
 0 -5 5 14.8 2
 0 -5 -5 13.2 2.4
 0 -5 -5 15.4 2.1
 0 -5 5 16 1.5
 0 -5 5 17.6 1.7
 0 5 5 18.7 1.6
 0 5 5 15.8 2.2
 0 5 5 12.3 2.6
 0 5 -5 16.9 3
 -1 -5 -5 3.9 1.6
 -1 -5 -5 4.4 1.4
 1 -5 5 4.2 1
 1 -5 5 3 1.2
 -1 -5 -5 3.6 1.9
 -1 -5 -5 3.3 2
 1 -5 5 3.9 1.3
 -1 -5 -5 2.3 1.5
 -1 -5 -5 5.5 1.5
 1 -5 5 3.6 0.8
 1 -5 5 4.2 1.3
 1 5 5 4.6 0.9
 -1 5 -5 3.4 1.2
 1 5 5 5.1 1.5
 1 5 5 4 1.4
 -1 5 -5 3.5 1.6
 1 5 5 2.4 1.5
 -2 -5 -5 370.66 12.8
 2 -5 5 375.56 10.4
 2 -5 5 382.66 12.6
 -2 -5 -5 385.36 14.5
 -2 -5 -5 390.26 13.5
 -2 -5 -5 390.46 14.3
 2 -5 5 355.86 13.2
 -2 -5 -5 389.16 12.6
 2 -5 5 388.56 12
 2 -5 5 385.96 13.2
 2 5 5 344.57 14
 2 5 5 381.26 14.8
 -2 5 -5 380.76 13.8
 2 5 5 372.66 12.9
 -2 5 -5 380.46 13.3
 2 5 5 394.86 11
 2 5 5 384.46 12.8
 -3 -5 -5 18 2.4
 -3 -5 -5 17.6 3.2
 3 -5 5 26.1 4.1
 -3 -5 -5 22.9 3.4
 -3 -5 -5 14.7 2.8
 3 -5 5 17 2
 3 -5 5 16.9 2.9
 3 -5 5 17.2 2.3
 -3 -5 -5 17.4 2.9
 3 5 5 18.4 3.3
 3 5 5 20.8 2.8
 -3 5 -5 21.3 3.3
 3 5 5 16.3 2.6
 3 5 5 14.4 3.1
 -3 5 -5 19.8 3.2
 3 5 5 17.1 1.3
 4 -5 5 168.78 7.2
 -4 -5 -5 181.28 7.3
 -4 -5 -5 167.68 8.7
 4 -5 5 177.98 7.4
 4 -5 5 180.48 8.9
 -4 -5 -5 169.48 8.1
 -4 -5 -5 191.28 9.5
 4 -5 5 175.08 6.7
 4 5 5 182.08 7.8
 4 5 5 174.48 8.6
 4 5 5 176.58 7.9
 4 5 5 181.78 5.6
 -4 5 -5 175.78 8.7
 4 5 5 192.48 9.8
 -4 5 -5 177.38 6.4
 -4 5 -5 175.18 8.8
 5 -5 5 295.67 9.5
 -5 -5 -5 300.07 13.2
 5 -5 5 297.87 11.2
 -5 -5 -5 301.77 12.7
 5 -5 5 296.17 11.7
 5 -5 5 330.77 13.3
 -5 -5 -5 297.87 10.7
 -5 5 -5 293.47 10.4
 5 5 5 316.67 11.6
 5 5 5 307.37 12.7
 5 5 5 300.27 11.4
 5 5 5 308.87 8.7
 -5 5 -5 308.57 13.2
 -5 5 -5 302.47 12.6
 5 5 5 276.87 13.4
 -6 -5 -5 287.07 13.3
 -6 -5 -5 275.27 12.3
 6 -5 5 286.47 11.1
 6 -5 5 285.17 9.2
 6 -5 5 299.67 13.3
 -6 -5 -5 273.67 10.4
 6 5 5 285.67 11.4
 6 5 5 285.07 8.2
 6 5 5 285.37 11.1
 6 5 5 275.57 12.3
 -6 5 -5 287.57 13.3
 -7 -5 -5 23.5 4.2
 -7 -5 -5 25.1 4.5
 -7 -5 -5 23.1 3
 7 -5 5 20 4
 7 -5 5 28.3 3.7
 -7 5 -5 25.7 1.4
 -7 5 -5 26.2 1.3
 7 5 5 25.5 1.4
 7 5 5 24.5 1.6
 7 5 5 20.5 3
 7 5 5 32.9 3.4
 7 5 5 23.8 4
 -7 5 -5 24 3.4
 -8 -5 -5 19.5 4.7
 -8 -5 -5 17.6 3
 8 -5 5 8.9 3.7
 8 -5 5 19.8 3.4
 -8 -5 -5 15.3 3.6
 8 5 5 15.6 1.3
 8 5 5 14 2.7
 -8 5 -5 19.3 1.6
 8 5 5 17.6 3.1
 8 5 5 16.6 1.2
 -8 5 -5 15.1 3
 -8 5 -5 18.1 1.4
 8 5 5 19.8 4
 -9 -5 -5 3.2 2.6
 -9 -5 -5 7.5 3.2
 9 -5 5 3.8 2.2
 9 -5 5 2.7 1.9
 -9 -5 -5 0.6 2.2
 -9 5 -5 6.8 1.2
 9 5 5 5 0.8
 9 5 5 5.6 1
 9 5 5 6.4 2.2
 9 5 5 4.6 2.4
 9 5 5 6 2.5
 -9 5 -5 3.9 1.1
 -9 5 -5 5.9 2.6
 -10 -5 -5 1.8 2.3
 10 -5 5 3.5 2.9
 10 -5 5 4.4 2.5
 -10 -5 -5 4.4 2.7
 10 5 5 0.5 0.6
 10 5 5 0.9 0.8
 10 5 5 0 1.8
 10 5 5 0.3 1.4
 -10 5 -5 0.6 1
 -10 5 -5 0.2 0.8
 10 5 5 0.8 2
 -11 -5 -5 1 2.5
 11 -5 5 4.5 3.6
 -11 -5 -5 5.1 3
 11 -5 5 5.1 2.3
 11 5 5 6.1 2.3
 -11 5 -5 11.7 2.1
 11 5 5 5.6 2.9
 -11 5 -5 7.7 1.6
 11 5 5 7 2.8
 12 -5 5 89.49 8.6
 -12 -5 -5 81.29 8
 12 -5 5 81.59 6.5
 -12 -5 -5 71.59 7.3
 12 5 5 77.79 6.4
 12 5 5 76.89 7.7
 -13 -5 -5 239.48 15.5
 13 -5 5 229.48 12.1
 13 -5 5 244.08 17.3
 -13 5 -5 214.28 9.3
 13 5 5 227.08 12
 13 5 5 206.48 13.1
 13 5 5 239.08 11.5
 -13 -6 5 8 3.8
 13 -6 -5 7.4 2.2
 13 -6 -5 10 4.6
 13 -6 -5 2.1 2.1
 13 6 -5 9.9 2.5
 13 6 -5 9.3 3.3
 13 6 -5 5.9 3.4
 12 -6 -5 9.9 3
 -12 -6 5 16.1 4.4
 -12 -6 5 11.8 2.9
 12 -6 -5 11.6 4.4
 12 6 -5 22.4 4.3
 12 6 -5 10.9 4.6
 12 6 -5 7.8 2.6
 11 -6 -5 13 4
 -11 -6 5 10.1 2.2
 -11 -6 5 13.8 2.8
 -11 -6 5 10.6 4
 11 -6 -5 5.6 2.4
 11 6 -5 12.1 4.2
 11 6 -5 11.8 3.4
 11 6 -5 14.5 4.8
 -10 -6 5 37.1 3.4
 -10 -6 5 40 6.4
 10 -6 -5 49.1 4.9
 -10 -6 5 49.4 4.1
 10 -6 -5 48.1 7.9
 -10 6 5 31 4.5
 10 6 -5 45.7 4.3
 10 6 -5 53.89 5.1
 10 6 -5 58.59 8.3
 9 -6 -5 68.49 5.7
 -9 -6 5 69.69 4.3
 -9 -6 5 56.99 6.3
 -9 -6 5 66.59 4
 9 6 -5 68.29 5.6
 9 6 -5 62.59 4.9
 9 6 -5 56.39 6.4
 -9 6 5 57.69 4.9
 8 -6 -5 112.19 10.5
 -8 -6 5 136.09 9.2
 -8 -6 5 132.29 5.6
 8 -6 -5 117.99 6.7
 8 -6 -5 143.09 10.1
 -8 -6 5 126.29 5.5
 8 6 -5 142.79 7.2
 8 6 -5 126.29 9
 -8 6 5 122.79 8.3
 8 6 -5 131.39 7.6
 -8 6 5 119.39 6.9
 7 -6 -5 145.39 10.1
 7 -6 -5 148.19 9.9
 -7 -6 5 146.79 5.6
 7 -6 -5 146.09 8
 7 -6 -5 147.19 6.7
 -7 -6 5 153.68 9.4
 7 6 -5 157.48 7.6
 -7 6 5 149.39 7.8
 7 6 -5 142.29 9.5
 -7 6 5 148.69 8.1
 7 6 -5 145.69 7.9
 -6 -6 5 61.59 2.9
 6 -6 -5 48.7 4.3
 6 -6 -5 60.49 4.9
 6 -6 -5 56.39 3.9
 6 -6 -5 60.79 6.2
 6 -6 -5 59.09 6.3
 -6 -6 5 60.59 5.7
 -6 6 5 57.49 4.7
 6 6 -5 61.29 4.8
 6 6 -5 53.79 4.2
 6 6 -5 52.99 5.6
 -6 6 5 48.5 4.4
 -5 -6 5 30.2 1.8
 5 -6 -5 28.5 5.1
 5 -6 -5 30.4 2.8
 5 -6 -5 37.8 4.7
 5 -6 -5 20.8 3.2
 5 -6 -5 31.9 2.9
 -5 -6 5 30.1 4.4
 5 -6 -5 32.5 5.2
 5 6 -5 30.5 3.2
 -5 6 5 31.3 3.4
 5 6 -5 42.2 5.8
 5 6 -5 35.5 4.3
 -5 6 5 25.6 3.6
 4 -6 -5 352.76 13
 4 -6 -5 339.97 12
 4 -6 -5 331.07 13.3
 -4 -6 5 366.06 14
 4 -6 -5 338.47 12
 -4 -6 5 347.87 9.9
 4 -6 -5 355.76 15.5
 4 6 -5 348.87 12.4
 4 6 -5 353.36 13.1
 -4 6 5 334.47 12.5
 -4 6 5 343.07 13.4
 4 6 -5 359.06 15.2
 3 -6 -5 468.25 15.7
 3 -6 -5 485.05 16.6
 -3 -6 5 492.75 13.9
 3 -6 -5 520.35 17.5
 -3 -6 5 518.95 17.4
 3 -6 -5 501.15 16.1
 3 -6 -5 516.35 19.6
 3 -6 -5 486.95 19.2
 -3 -6 5 497.85 13.5
 -3 6 5 503.25 16
 3 6 -5 505.85 17.9
 3 6 -5 473.45 18.2
 3 6 -5 488.25 16.1
 -2 -6 5 413.16 14.5
 -2 -6 5 413.06 12.3
 2 -6 -5 444.76 17.4
 2 -6 -5 441.66 14.6
 2 -6 -5 445.76 14.2
 2 -6 -5 419.66 17
 -2 -6 5 429.36 11.9
 2 -6 -5 424.16 14.6
 2 -6 -5 422.16 15.4
 2 6 -5 415.76 14.1
 2 6 -5 440.66 15.9
 2 6 -5 411.76 14.8
 -2 6 5 421.86 13.8
 -2 6 5 418.76 15.7
 1 -6 -5 47.7 4.3
 -1 -6 5 39.9 2.5
 1 -6 -5 33.1 2.9
 1 -6 -5 38.1 4.6
 1 -6 -5 35 3.5
 -1 -6 5 39 3.2
 1 -6 -5 38.1 3.5
 -1 -6 5 35.5 2.3
 -1 -6 5 38.2 2.1
 1 -6 -5 28.3 4.6
 -1 -6 5 38.1 2.6
 -1 6 5 40.4 4.1
 1 6 -5 42.5 4.2
 -1 6 5 47.4 3.4
 0 -6 5 21.9 2.1
 0 -6 5 24.5 2.3
 0 -6 -5 20.6 3.9
 0 -6 -5 23.6 2.3
 0 -6 -5 21.4 3.3
 0 -6 -5 23.6 3
 0 -6 5 20.7 1.7
 0 -6 5 23 2.1
 0 -6 -5 21.5 3.2
 0 -6 5 24 2.4
 0 -6 -5 21.7 3.8
 0 -6 -5 28.5 3.4
 0 6 -5 24.8 3.7
 0 6 5 26.9 4.1
 0 6 5 24 2.6
 -1 -6 -5 93.69 5
 1 -6 5 92.89 4
 -1 -6 -5 101.69 7.3
 1 -6 5 99.29 4.6
 -1 -6 -5 97.99 6.7
 -1 -6 -5 98.39 5.3
 -1 -6 -5 92.09 6
 -1 -6 -5 86.29 5.7
 1 -6 5 95.79 5.1
 -1 6 -5 99.39 6.1
 1 6 5 93.19 5.4
 1 6 5 93.59 5.2
 1 6 5 90.99 6.5
 -2 -6 -5 24.6 3.1
 -2 -6 -5 17.6 2.8
 -2 -6 -5 23.9 4.1
 -2 -6 -5 19.2 3.4
 2 -6 5 23.1 3.2
 -2 -6 -5 21.5 4.3
 -2 -6 -5 21.6 3.4
 2 -6 5 20.6 1.5
 2 -6 5 19.8 3.1
 2 6 5 18.7 3.6
 2 6 5 20.9 2.9
 -2 6 -5 17.9 3
 2 6 5 21.4 3.1
 -2 6 -5 18.7 3.3
 3 -6 5 523.05 16.6
 -3 -6 -5 501.65 17.7
 3 -6 5 524.35 16.9
 -3 -6 -5 556.14 19.3
 3 -6 5 553.84 18.4
 -3 -6 -5 526.55 16.9
 -3 -6 -5 525.45 19.2
 -3 -6 -5 530.55 18.1
 -3 6 -5 563.34 18.6
 -3 6 -5 522.65 18.4
 3 6 5 508.65 21.1
 3 6 5 544.65 17.5
 4 -6 5 8.1 1.9
 -4 -6 -5 7.4 2.3
 -4 -6 -5 6.5 2.5
 -4 -6 -5 8 2.5
 4 -6 5 7.1 1.6
 -4 -6 -5 12.2 2.2
 4 -6 5 9.4 2.6
 -4 6 -5 5.8 1.9
 4 6 5 6.8 2.9
 4 6 5 11 2.7
 4 6 5 7.6 2.2
 4 6 5 9.2 2.3
 -5 -6 -5 61.39 5.4
 -5 -6 -5 74.69 4.6
 -5 -6 -5 78.09 6.5
 5 -6 5 83.59 6.3
 5 -6 5 75.29 4.1
 -5 -6 -5 70.89 5.3
 5 -6 5 76.79 5
 5 -6 5 66.89 4.2
 -5 6 -5 78.79 3.5
 5 6 5 71.69 5.4
 5 6 5 83.99 5.4
 5 6 5 77.89 5.3
 -5 6 -5 84.39 5.9
 6 -6 5 105.29 6.3
 -6 -6 -5 108.29 7.8
 6 -6 5 95.29 5.4
 6 -6 5 105.09 4.6
 -6 -6 -5 114.69 7.3
 -6 -6 -5 106.59 5.8
 6 -6 5 116.69 8
 -6 6 -5 108.49 5.3
 6 6 5 118.39 6.6
 -6 6 -5 104.39 7
 6 6 5 107.49 6.9
 6 6 5 112.79 6.7
 -7 -6 -5 86.99 5.3
 -7 -6 -5 91.19 6.8
 7 -6 5 93.39 3.7
 -7 -6 -5 88.39 7.5
 7 -6 5 88.89 6
 7 -6 5 101.49 7.8
 -7 6 -5 90.39 5.4
 -7 6 -5 101.49 7.1
 7 6 5 98.39 6.3
 7 6 5 84.99 6.4
 7 6 5 89.79 6.2
 -8 -6 -5 -0.7 2.6
 -8 -6 -5 1.2 1.9
 8 -6 5 1.6 2
 8 -6 5 -1.3 2.6
 -8 -6 -5 0.4 1.6
 -8 6 -5 5.8 2.7
 8 6 5 0.3 1.6
 -8 6 -5 2.8 1.8
 8 6 5 2.1 1.8
 8 6 5 -0.1 1.4
 -9 -6 -5 91.19 7.3
 -9 -6 -5 101.99 8.7
 9 -6 5 87.49 9.2
 9 -6 5 106.39 8.7
 9 6 5 90.19 7.1
 9 6 5 106.99 6.8
 -9 6 -5 89.09 6.2
 9 6 5 91.59 6.7
 -10 -6 -5 67.79 7.6
 10 -6 5 82.99 8
 10 -6 5 73.39 6.1
 -10 -6 -5 78.29 7.7
 10 6 5 84.09 8.8
 10 6 5 79.39 6.8
 10 6 5 76.19 6.2
 11 -6 5 183.28 10.1
 -11 -6 -5 162.28 11.2
 11 -6 5 186.78 12.8
 -11 -6 -5 211.78 13.1
 11 6 5 167.08 10.6
 11 6 5 192.08 10.3
 12 -6 5 126.69 9.4
 -12 -6 -5 117.59 10.4
 12 -6 5 135.39 11.2
 12 6 5 128.39 8.2
 12 6 5 103.79 8.9
 12 6 5 141.39 8.9
 11 -7 -5 100.09 11.4
 -11 -7 5 85.89 5.1
 11 -7 -5 92.39 7.3
 -11 -7 5 93.79 9.3
 11 7 -5 114.69 11.1
 11 7 -5 89.99 6.5
 -10 -7 5 20.5 2.7
 -10 -7 5 15.6 4.5
 10 -7 -5 16.5 3.7
 10 -7 -5 15.2 4.2
 10 7 -5 17.4 3.9
 10 7 -5 21 3.7
 -9 -7 5 2.3 1.3
 9 -7 -5 0.2 1.8
 9 -7 -5 5.5 3.6
 -9 -7 5 -0.5 2.6
 9 7 -5 3 1.9
 -9 7 5 -4.3 1.7
 9 7 -5 1.6 1.7
 8 -7 -5 95.49 8.8
 8 -7 -5 111.49 9.4
 -8 -7 5 112.39 5.2
 -8 -7 5 126.89 9.1
 8 -7 -5 117.59 7.7
 8 7 -5 115.39 7.1
 -8 7 5 116.09 7.3
 -8 7 5 100.89 7.2
 8 7 -5 130.29 7.8
 -7 -7 5 24.2 4.9
 -7 -7 5 29.9 3.8
 7 -7 -5 31.4 4.6
 7 -7 -5 26.9 5.5
 7 -7 -5 23.5 5.1
 7 7 -5 24 3.5
 -7 7 5 24.1 3.6
 -7 7 5 29.1 4.4
 7 7 -5 24.8 4.1
 6 -7 -5 7.6 2.7
 6 -7 -5 3.6 2.4
 6 -7 -5 3.9 2.8
 -6 -7 5 5.7 1.3
 -6 -7 5 3.3 2.2
 -6 7 5 2.9 1.8
 -6 7 5 4.1 2.1
 6 7 -5 6.3 2.4
 6 7 -5 8.9 2.4
 5 -7 -5 19.1 3.7
 5 -7 -5 16.8 2.6
 -5 -7 5 15.9 1.6
 5 -7 -5 19 4.8
 5 -7 -5 18.6 4.3
 -5 -7 5 18.1 3.5
 5 7 -5 14.9 2.9
 -5 7 5 21.3 3
 5 7 -5 19.2 3.5
 -5 7 5 14.8 3.1
 4 -7 -5 205.68 8.5
 -4 -7 5 197.68 6.6
 -4 -7 5 207.28 7.2
 4 -7 -5 191.18 11.6
 -4 -7 5 188.28 9.7
 4 -7 -5 196.88 9.7
 4 -7 -5 211.78 11.8
 4 -7 -5 195.98 9.4
 4 7 -5 207.98 9.6
 -4 7 5 197.78 9.8
 4 7 -5 207.98 9
 3 -7 -5 59.89 6
 3 -7 -5 61.39 4.3
 -3 -7 5 56.29 2.9
 3 -7 -5 50.29 5.9
 3 -7 -5 52.19 4.5
 -3 -7 5 58.99 4.8
 3 -7 -5 45.1 4.7
 -3 -7 5 52.99 3
 3 7 -5 52.79 4.1
 3 7 -5 60.89 4.8
 -3 7 5 49.5 4.8
 -2 -7 5 20.4 3.1
 -2 -7 5 24.7 2
 -2 -7 5 26.9 2.3
 2 -7 -5 33.5 5.5
 2 -7 -5 24.8 4.3
 2 -7 -5 21.8 5
 2 -7 -5 30.5 3.8
 2 -7 -5 31.8 4.5
 2 7 -5 29.1 3.1
 -2 7 5 22 2.9
 2 7 -5 29.7 4.6
 -2 7 5 20.2 3.5
 -1 -7 5 19.6 1.8
 -1 -7 5 19.6 1.9
 -1 -7 5 23 2.2
 1 -7 -5 25.1 4.8
 1 -7 -5 13.9 4
 1 -7 -5 13.7 3.2
 -1 -7 5 18 2
 1 -7 -5 21.6 3.2
 -1 -7 5 18.7 2.7
 1 -7 -5 23.5 3.6
 1 7 -5 22 3.8
 -1 7 5 17.8 2.8
 -1 7 5 20.2 3.5
 0 -7 5 52.29 3.7
 0 -7 -5 57.89 4.8
 0 -7 -5 49.6 3.7
 0 -7 5 52.99 3.5
 0 -7 -5 50.19 5.4
 0 -7 5 56.39 3.5
 0 -7 -5 60.89 4.4
 0 -7 5 55.49 3.5
 0 -7 -5 48.2 4.7
 0 -7 -5 47.5 5.3
 0 7 -5 69.59 7.3
 0 7 5 57.29 4.2
 1 -7 5 104.59 5.9
 -1 -7 -5 104.89 5.9
 -1 -7 -5 103.39 6.7
 -1 -7 -5 103.59 7.4
 1 -7 5 101.09 4.8
 -1 -7 -5 107.69 7.7
 1 -7 5 108.69 4.6
 -1 -7 -5 93.39 5.5
 -1 -7 -5 101.29 6.6
 1 -7 5 100.89 5.5
 1 -7 5 109.29 5.2
 1 7 5 104.69 7.9
 -1 7 -5 111.39 6.7
 1 7 5 100.89 5.9
 2 -7 5 94.59 5.1
 2 -7 5 91.69 5.8
 -2 -7 -5 85.19 5.2
 2 -7 5 89.29 3.7
 -2 -7 -5 92.99 7.1
 2 -7 5 81.69 4.5
 -2 -7 -5 101.59 6.6
 -2 -7 -5 93.69 6.7
 -2 -7 -5 97.09 6.3
 -2 -7 -5 80.79 5.3
 -2 7 -5 95.69 6.2
 2 7 5 97.29 5.9
 2 7 5 85.89 5.5
 -3 -7 -5 109.19 6.9
 -3 -7 -5 119.89 7.6
 -3 -7 -5 113.19 8.2
 -3 -7 -5 105.49 7.2
 3 -7 5 98.99 5.2
 3 -7 5 111.99 6.8
 -3 -7 -5 109.59 5.9
 3 -7 5 93.99 5.6
 3 7 5 101.09 6.3
 3 7 5 98.79 6.1
 -3 7 -5 106.89 6.7
 -4 -7 -5 70.19 5.6
 -4 -7 -5 81.09 6.6
 -4 -7 -5 81.59 5
 4 -7 5 69.39 5.8
 4 -7 5 79.29 5.1
 -4 -7 -5 78.79 6.2
 4 -7 5 57.29 5.8
 4 7 5 75.69 5.4
 -4 7 -5 74.99 5.6
 4 7 5 84.39 5.8
 -5 -7 -5 116.49 7.3
 -5 -7 -5 118.29 7.6
 5 -7 5 114.09 5.8
 5 -7 5 121.69 6.7
 -5 -7 -5 127.69 7.2
 -5 -7 -5 124.39 8.4
 5 -7 5 109.49 6
 5 7 5 121.69 7.3
 -5 7 -5 118.89 7.1
 5 7 5 116.49 6.9
 -6 -7 -5 97.99 8
 -6 -7 -5 101.39 6.9
 6 -7 5 99.49 5.1
 6 -7 5 100.99 6.4
 -6 -7 -5 98.59 5.8
 -6 -7 -5 93.29 6.9
 6 -7 5 113.59 8.1
 6 7 5 100.19 6.5
 6 7 5 102.29 6.7
 6 7 5 96.09 6.2
 -6 7 -5 112.39 7
 -7 -7 -5 188.48 11.5
 7 -7 5 201.68 9.6
 7 -7 5 201.68 11.5
 7 -7 5 177.28 6.6
 -7 -7 -5 191.68 10.1
 -7 -7 -5 176.58 9.9
 7 7 5 198.28 10
 -7 7 -5 187.38 6.9
 7 7 5 180.28 9.2
 7 7 5 203.88 9.9
 -7 7 -5 179.68 9.6
 8 -7 5 13.1 3.1
 -8 -7 -5 17.9 4.3
 8 -7 5 13.3 3.5
 -8 -7 -5 12.9 3.2
 -8 7 -5 15.1 3.4
 8 7 5 13.9 3.1
 8 7 5 9.8 2.6
 8 7 5 8.5 2.4
 9 -7 5 3.2 2.9
 -9 -7 -5 6.5 3.2
 -9 -7 -5 6.8 3
 9 -7 5 4.3 2.4
 -9 7 -5 4.8 2.8
 9 7 5 3.1 2
 9 7 5 4.7 2
 -9 7 -5 1.7 2.3
 9 7 5 1.8 1.8
 10 -7 5 71.59 6.2
 -10 -7 -5 68.39 7.6
 10 -7 5 60.89 7.7
 10 7 5 69.29 5.9
 -10 7 -5 70.59 6.8
 10 7 5 65.49 6.2
 10 7 5 64.19 6.3
 9 -8 -5 73.79 13.3
 9 -8 -5 86.49 7
 -9 -8 5 86.09 8
 9 8 -5 69.79 5.8
 8 -8 -5 4.4 2.5
 8 -8 -5 2.5 2.2
 -8 -8 5 5.6 3
 8 -8 -5 5.5 3.9
 -8 -8 5 4.4 1.5
 -8 8 5 0.4 3.3
 8 8 -5 4.4 2.4
 8 8 -5 3 2
 7 -8 -5 128.79 8.3
 -7 -8 5 118.89 5.2
 7 -8 -5 122.39 9.6
 -7 -8 5 124.19 6
 -7 8 5 112.49 6.9
 7 8 -5 127.09 10.3
 7 8 -5 124.99 8.1
 6 -8 -5 68.79 9.7
 -6 -8 5 68.99 6.4
 6 -8 -5 74.59 6.2
 6 -8 -5 57.19 6.9
 -6 -8 5 62.29 3.8
 -6 -8 5 65.59 4
 6 8 -5 66.29 5.7
 6 8 -5 67.59 5.3
 5 -8 -5 15.5 4
 -5 -8 5 14.3 3.4
 5 -8 -5 9.4 3.1
 5 -8 -5 16.4 4.7
 -5 -8 5 16.3 2.1
 -5 -8 5 15.5 1.9
 5 -8 -5 12.5 2.5
 5 8 -5 12.7 3
 5 8 -5 14.5 2.9
 4 -8 -5 67.29 7.4
 4 -8 -5 70.79 4.9
 -4 -8 5 78.49 3.8
 4 -8 -5 76.59 7.4
 -4 -8 5 71.19 4.1
 -4 -8 5 74.19 5.9
 4 8 -5 79.89 8.3
 4 8 -5 75.59 5.9
 -3 -8 5 3.4 2.1
 3 -8 -5 2.3 3
 3 -8 -5 -0.9 1.8
 -3 -8 5 4 1.2
 3 -8 -5 3.8 1.6
 3 -8 -5 5.2 2
 -3 -8 5 3.6 1.3
 -3 8 5 0.8 1.6
 3 8 -5 3.6 1.7
 -2 -8 5 84.79 4.2
 2 -8 -5 71.39 5.2
 2 -8 -5 66.99 6.5
 2 -8 -5 77.69 7.3
 2 -8 -5 79.09 6.2
 -2 -8 5 77.59 5.4
 -2 -8 5 72.99 4.2
 -1 -8 5 33.1 2.8
 1 -8 -5 34.5 4.9
 -1 -8 5 31.4 3.2
 1 -8 -5 42 5.5
 -1 -8 5 34.4 2.3
 1 -8 -5 47.6 6.7
 1 -8 -5 35.6 3.8
 1 -8 -5 39.9 6
 -1 8 5 35.5 3.5
 1 8 -5 28 5
 0 -8 5 29.7 2.8
 0 -8 -5 32.8 4.7
 0 -8 5 29.3 2.9
 0 -8 -5 37.1 4.6
 0 -8 -5 33.9 4.3
 0 -8 -5 37.8 5.9
 0 -8 5 30.9 3.1
 0 -8 5 32.6 3
 0 -8 5 33 2.9
 0 -8 -5 36.2 5.5
 0 8 -5 41.9 4.4
 0 8 5 29.1 3.7
 -1 -8 -5 423.56 18.6
 -1 -8 -5 410.26 15.2
 -1 -8 -5 429.56 16.5
 -1 -8 -5 413.76 17.4
 -1 -8 -5 412.96 16.3
 1 -8 5 433.46 13.5
 1 -8 5 431.16 15.2
 1 -8 5 415.36 14.1
 1 -8 5 432.06 14.6
 1 -8 5 400.86 13.8
 1 8 5 417.06 15.2
 -1 8 -5 421.66 16
 -2 -8 -5 -0.6 1.8
 2 -8 5 2.6 1.3
 -2 -8 -5 0.1 1.5
 2 -8 5 2.9 1.5
 2 -8 5 3.5 1.6
 -2 -8 -5 3.1 2.1
 -2 -8 -5 0.4 1.8
 2 -8 5 1.1 0.7
 -2 -8 -5 -1.9 1.4
 2 8 5 2 1.5
 -2 8 -5 1.1 1.6
 -3 -8 -5 10.2 3.5
 -3 -8 -5 19 4
 3 -8 5 15.6 2.9
 3 -8 5 15 2.6
 -3 -8 -5 11.5 3
 -3 -8 -5 16.5 2.9
 3 -8 5 10.9 2.7
 -3 -8 -5 22.2 3.8
 -3 8 -5 14.7 3.1
 3 8 5 12.2 3.2
 -4 -8 -5 1.3 2.1
 4 -8 5 1 1.5
 -4 -8 -5 2.4 2
 -4 -8 -5 1.9 2.3
 -4 -8 -5 0.8 2.1
 4 -8 5 3.1 2.1
 4 8 5 -2.4 1.4
 4 8 5 0.4 1.6
 -4 8 -5 1.2 1.9
 5 -8 5 18.8 4
 -5 -8 -5 22.6 4.1
 -5 -8 -5 14.6 3.7
 -5 -8 -5 9.9 3
 -5 -8 -5 16.4 4.1
 5 -8 5 17.7 3.3
 5 8 5 14.1 3.4
 5 8 5 13.8 3.1
 -5 8 -5 12.4 3.1
 -6 -8 -5 24 4.5
 -6 -8 -5 31 4.7
 6 -8 5 25.8 4
 -6 -8 -5 26 4.5
 6 -8 5 27 5.4
 6 8 5 29.9 4.6
 6 8 5 28.7 4.4
 -6 8 -5 34.1 4.8
 7 -8 5 51.29 6.2
 7 -8 5 51.59 5.2
 -7 -8 -5 49.1 5.5
 -7 -8 -5 52.99 7.2
 -7 8 -5 48.7 4.9
 7 8 5 52.69 5.4
 7 8 5 65.59 5.7
 -8 -8 -5 26.8 5.3
 8 -8 5 34.3 5.1
 -8 -8 -5 36.4 5.6
 8 -8 5 35 5.9
 8 8 5 30.8 4.7
 8 8 5 35.2 5.3
 6 -9 -5 77.29 7.9
 -6 -9 5 81.49 7.2
 -6 -9 5 82.99 5
 6 -9 -5 90.19 6.9
 6 9 -5 81.99 6.2
 6 9 -5 81.09 7.7
 5 -9 -5 7.1 4.7
 -5 -9 5 4.6 2.6
 5 -9 -5 6.7 3.1
 -5 -9 5 10.2 2.8
 5 -9 -5 9.1 2.8
 5 9 -5 8.9 2.9
 5 9 -5 12.4 2.8
 4 -9 -5 47.6 5.8
 -4 -9 5 43.1 3.3
 4 -9 -5 49.2 6.2
 4 -9 -5 45.4 7.4
 3 -9 -5 7.9 2.6
 3 -9 -5 9.4 3.5
 -3 -9 5 8.2 1.9
 3 -9 -5 5.1 3.9
 -3 -9 5 9.9 2
 -3 -9 5 10.7 2.7
 2 -9 -5 113.99 7
 -2 -9 5 112.39 5.6
 2 -9 -5 127.79 8.2
 -2 -9 5 114.09 6.7
 -2 -9 5 116.09 5.7
 2 -9 -5 116.39 8.7
 2 -9 -5 123.99 9.7
 1 -9 -5 76.59 7.7
 -1 -9 5 71.69 4.8
 1 -9 -5 82.69 6.9
 -1 -9 5 73.69 4.5
 1 -9 -5 71.09 5.8
 -1 -9 5 74.29 4.6
 1 -9 -5 72.39 6.9
 0 -9 5 7.2 1.8
 0 -9 5 4.6 1.5
 0 -9 -5 6.3 2.3
 0 -9 5 4.1 1.8
 0 -9 5 9.5 1.8
 0 -9 5 10.9 2.3
 0 -9 -5 7.4 3.3
 0 -9 -5 9.2 3
 0 9 5 9.3 2.6
 -1 -9 -5 32.4 5.7
 -1 -9 -5 20.1 4
 -1 -9 -5 21.2 4.4
 1 -9 5 22.3 3.1
 1 -9 5 19.8 3.3
 1 -9 5 19.1 3.3
 -1 -9 -5 16.1 4.3
 1 -9 5 18.9 2
 1 -9 5 19.4 2.9
 -1 9 -5 24.4 4
 -2 -9 -5 10 3.9
 -2 -9 -5 15 3.5
 -2 -9 -5 21.5 4.3
 2 -9 5 15.7 3.1
 -2 -9 -5 21.5 4.2
 2 -9 5 15.9 2.8
 2 -9 5 16.5 3.1
 2 9 5 17.2 3.3
 -2 9 -5 20.3 4.4
 -3 -9 -5 6.2 2.5
 -3 -9 -5 7.7 3.2
 3 -9 5 10.8 2.6
 -3 -9 -5 6.7 2.9
 3 -9 5 11.6 2.9
 3 -9 5 4.5 2.6
 -3 9 -5 11.7 3.4
 3 9 5 7.9 2.3
 4 -9 5 -4.2 2.3
 4 -9 5 -0.6 1.6
 -4 -9 -5 -1.8 1.9
 -4 -9 -5 0.2 2.1
 -4 -9 -5 4 4.6
 -4 -9 -5 0.6 2.3
 4 -9 5 2.3 1.8
 4 9 5 4.3 2.3
 4 9 5 0.8 1.8
 -4 9 -5 -0.4 1.7
 -5 -9 -5 19 4.2
 -5 -9 -5 17.2 4.4
 -5 -9 -5 22.8 4.7
 5 -9 5 17.1 3.6
 5 -9 5 22.6 4.2
 5 9 5 27.1 5
 -5 9 -5 28.3 4.1
 5 9 5 30.1 4.5
 16 0 -6 2.4 1.9
 16 0 -6 7.1 1.8
 16 0 -6 2.2 3.7
 16 0 -6 -0.2 1.8
 15 0 -6 3.4 2.7
 15 0 -6 2.7 2
 15 0 -6 1.1 1.7
 14 0 -6 140.59 8.5
 14 0 -6 156.38 10.7
 14 0 -6 155.38 7.7
 -14 0 6 148.39 11.6
 -13 0 6 2.3 2
 13 0 -6 0.6 1.5
 13 0 -6 -2.5 1.3
 13 0 -6 2.8 2.3
 13 0 -6 2.2 1.5
 -12 0 6 104.39 8.5
 12 0 -6 99.29 6.5
 12 0 -6 95.99 5.7
 12 0 -6 104.79 5.8
 12 0 -6 93.89 7.6
 -11 0 6 43.4 3.9
 11 0 -6 45.8 5.1
 11 0 -6 41.4 3.6
 11 0 -6 47.3 3.7
 11 0 -6 44.9 4.2
 -11 0 6 44.6 5.5
 -10 0 6 1412.16 40.6
 10 0 -6 1400.06 39.6
 10 0 -6 1440.16 42.9
 -10 0 6 1456.95 44.2
 10 0 -6 1444.76 39.6
 10 0 -6 1456.35 40.8
 9 0 -6 96.69 5
 9 0 -6 100.19 5.6
 9 0 -6 93.59 6.6
 9 0 -6 103.99 5.2
 -9 0 6 89.29 6.8
 -9 0 6 103.99 5.6
 8 0 -6 5.1 2.1
 -8 0 6 2.4 1.3
 8 0 -6 4 1.2
 -8 0 6 6.3 1.8
 -8 0 6 4.1 2.1
 8 0 -6 3.8 1.3
 8 0 -6 3.3 1.4
 -7 0 6 44.4 3.2
 -7 0 6 46.5 3.4
 7 0 -6 42.5 2.9
 7 0 -6 47.6 4
 7 0 -6 43.5 2.9
 -7 0 6 50.99 3.7
 7 0 -6 46.1 3.3
 -7 0 6 42.8 4.2
 6 0 -6 332.87 10.7
 -6 0 6 350.16 13.1
 -6 0 6 337.67 11.2
 6 0 -6 356.76 12.6
 -6 0 6 331.57 10.8
 6 0 -6 337.17 11.3
 6 0 -6 350.76 10.7
 -6 0 6 332.87 11.7
 -5 0 6 88.39 3.9
 5 0 -6 79.99 3.7
 5 0 -6 86.49 4.9
 5 0 -6 80.89 2.7
 -5 0 6 77.79 4.9
 -5 0 6 79.19 3.9
 5 0 -6 86.59 3.7
 -5 0 6 88.69 4.5
 4 0 -6 139.09 6.1
 4 0 -6 131.09 5.4
 4 0 -6 128.69 3.7
 4 0 -6 136.89 4.9
 4 0 -6 129.99 4.8
 -4 0 6 140.59 5.3
 -4 0 6 133.09 5.5
 -4 0 6 130.49 5
 -4 0 6 132.39 6.3
 3 0 -6 15.4 1.4
 3 0 -6 15.8 1.4
 -3 0 6 18 1.6
 -3 0 6 15.8 1.4
 3 0 -6 15.1 1.9
 -3 0 6 16.7 1.7
 3 0 -6 15.9 2
 1 0 -6 60.39 2.6
 1 0 -6 70.99 3.5
 -1 0 6 61.69 3.1
 -1 0 6 63.29 3.6
 -1 0 6 67.39 2.8
 1 0 -6 60.89 2.9
 -1 0 6 69.49 2.8
 1 0 -6 68.79 2.7
 1 0 -6 67.79 3.6
 0 0 -6 9789.72 270.47
 0 0 6 9999 270.47
 -1 0 -6 6.7 1.3
 1 0 6 4.3 1.1
 1 0 6 7.3 1.1
 -1 0 -6 7.3 1
 -1 0 -6 3.5 1
 1 0 6 6.8 1.1
 -1 0 -6 8.3 1.1
 2 0 6 66.59 3.1
 2 0 6 65.59 4
 -2 0 -6 68.09 3.2
 -2 0 -6 65.09 3
 -2 0 -6 68.69 4
 2 0 6 61.89 3.1
 -3 0 -6 0.3 0.6
 3 0 6 -0.4 0.6
 3 0 6 3.2 1.9
 -3 0 -6 -1.1 0.7
 3 0 6 -0.3 0.5
 -3 0 -6 0.1 0.6
 4 0 6 1806.42 50.09
 -4 0 -6 1825.12 49.6
 4 0 6 1916.61 49.8
 -4 0 -6 1940.41 49.2
 -4 0 -6 1934.81 50.19
 4 0 6 1928.01 51.99
 -4 0 -6 1884.11 51.49
 5 0 6 0.1 0.9
 -5 0 -6 1.6 1.3
 5 0 6 1.7 1.5
 -5 0 -6 0.7 0.5
 -5 0 -6 -0.5 0.8
 -6 0 -6 330.17 10.1
 -6 0 -6 336.67 13.3
 -6 0 -6 354.66 12.4
 -6 0 -6 321.77 11.4
 6 0 6 337.87 13.6
 6 0 6 348.77 11.6
 -7 0 -6 5.1 2.2
 7 0 6 6.8 2.4
 7 0 6 7.8 1.9
 -7 0 -6 5.5 1.7
 -7 0 -6 5.9 1.1
 -7 0 -6 5.6 1.7
 8 0 6 6.9 2.3
 8 0 6 9.5 2.1
 -8 0 -6 11.2 2.3
 -8 0 -6 12 1.6
 -8 0 -6 11 2.6
 -8 0 -6 12.3 2.8
 -9 0 -6 14.1 3.2
 9 0 6 22.5 3.3
 -9 0 -6 21.4 3.6
 9 0 6 21 4.1
 10 0 6 126.99 7
 10 0 6 140.49 9.6
 -10 0 -6 150.68 8.6
 -10 0 -6 125.89 9
 11 0 6 22.8 4.8
 11 0 6 17.3 3.2
 -11 0 -6 11.6 3.1
 -11 0 -6 18.7 3.8
 -12 0 -6 69.09 6.9
 12 0 6 79.19 8.7
 12 0 6 85.69 6
 13 0 6 4.5 3.4
 -13 0 -6 7.7 5.6
 13 0 6 9.7 2.8
 -14 0 -6 8.8 6.2
 14 0 6 10.1 2.9
 14 0 6 6.5 4.1
 15 0 6 5.8 2.6
 -15 0 -6 11.4 4.2
 15 0 6 4 4.3
 16 -1 -6 153.08 8.6
 16 -1 -6 174.08 12.5
 16 -1 -6 156.88 8.9
 16 1 -6 161.18 11.7
 16 1 -6 161.28 10
 16 1 -6 138.69 7.4
 16 1 -6 139.29 7.1
 15 -1 -6 12.2 4.3
 -15 -1 6 16.8 5
 15 -1 -6 18.4 3.5
 15 -1 -6 15.1 3.2
 15 1 -6 20.4 4
 15 1 -6 21 2.9
 15 1 -6 18.9 2.8
 15 1 -6 13.8 4.2
 14 -1 -6 44.3 4.6
 -14 -1 6 56.39 8.4
 14 -1 -6 48 7.6
 14 -1 -6 45.9 6.3
 14 1 -6 39.3 3.3
 14 1 -6 37.7 3.8
 14 1 -6 54.29 6.2
 14 1 -6 42 4.9
 14 1 -6 42.8 3.7
 13 -1 -6 14.4 3.1
 13 -1 -6 19.8 4.8
 13 -1 -6 19.7 3.9
 -13 -1 6 15.4 3.7
 13 1 -6 20.5 2.6
 -13 1 6 25.6 5.6
 13 1 -6 16.8 2.6
 13 1 -6 15.4 3.3
 13 1 -6 11.9 3.4
 13 1 -6 20 3.1
 12 -1 -6 105.89 6.3
 12 -1 -6 107.49 6.3
 12 -1 -6 115.19 9.8
 -12 -1 6 102.89 7.3
 -12 -1 6 104.59 8.3
 12 -1 -6 104.69 6.4
 12 1 -6 102.59 5.5
 12 1 -6 100.99 5
 -12 1 6 107.69 8.9
 12 1 -6 116.79 7.9
 12 1 -6 102.59 6.9
 12 1 -6 103.69 5.4
 11 -1 -6 4.9 1.9
 -11 -1 6 0.9 1.9
 11 -1 -6 4.7 1.5
 11 -1 -6 3.1 2.4
 11 -1 -6 2.3 1.7
 11 1 -6 6.7 2.6
 11 1 -6 3.2 1.1
 -11 1 6 3.4 1.8
 11 1 -6 2.7 1.7
 11 1 -6 7 1.7
 -11 1 6 4.4 2.7
 11 1 -6 4 1.8
 10 -1 -6 26.6 3.3
 10 -1 -6 28.6 3.1
 -10 -1 6 18.1 3.6
 -10 -1 6 26.7 3.4
 10 -1 -6 19.5 3.5
 10 -1 -6 30 3.6
 10 1 -6 27 4
 -10 1 6 27.6 4.9
 -10 1 6 23.6 3.5
 10 1 -6 20.8 3.4
 10 1 -6 25.2 2.5
 10 1 -6 22.4 2.1
 9 -1 -6 21.4 2.9
 9 -1 -6 18.8 2.6
 -9 -1 6 18.5 3.4
 -9 -1 6 18.8 2.7
 9 -1 -6 20.8 2.9
 9 -1 -6 14.3 3
 9 1 -6 32.6 4.2
 9 1 -6 22.5 1.9
 9 1 -6 21.6 2.6
 -9 1 6 22.4 4.6
 -9 1 6 24.5 3.6
 -9 1 6 22.2 3.2
 9 1 -6 20.8 3.4
 -8 -1 6 58.69 3.7
 8 -1 -6 63.29 3.9
 8 -1 -6 55.29 3.7
 8 -1 -6 56.49 3.8
 -8 -1 6 61.59 4.9
 -8 1 6 59.49 4.2
 8 1 -6 59.09 4.5
 -8 1 6 57.39 4
 8 1 -6 54.69 3.1
 8 1 -6 57.29 4.2
 -8 1 6 63.49 5.6
 8 1 -6 59.49 3
 8 1 -6 61.89 3.3
 -7 -1 6 90.29 4.3
 -7 -1 6 90.19 4.1
 -7 -1 6 72.49 4.9
 7 -1 -6 89.49 4.5
 7 -1 -6 84.49 4.4
 -7 -1 6 82.29 5.4
 7 -1 -6 84.49 5.7
 7 1 -6 79.49 4.8
 -7 1 6 89.39 4.9
 -7 1 6 75.09 4.3
 7 1 -6 83.19 5.1
 7 1 -6 78.79 3.4
 -7 1 6 79.99 4.3
 7 1 -6 79.69 3.7
 7 1 -6 82.39 3.6
 -7 1 6 76.79 5.9
 6 -1 -6 36.9 2.7
 -6 -1 6 35 3.2
 6 -1 -6 35.7 3.7
 -6 -1 6 35.6 2.4
 6 -1 -6 41 2.8
 -6 -1 6 32.1 2.3
 -6 -1 6 36.4 3.2
 -6 1 6 29.2 3.4
 -6 1 6 36.4 2.7
 6 1 -6 38.8 2.1
 6 1 -6 34.3 1.9
 6 1 -6 35.4 3
 6 1 -6 30.4 2
 6 1 -6 33.2 2.9
 5 -1 -6 649.64 18.6
 -5 -1 6 656.83 18
 5 -1 -6 637.54 20.5
 -5 -1 6 649.14 19.6
 -5 -1 6 622.54 17.8
 -5 -1 6 608.84 19.4
 5 -1 -6 647.94 18.6
 5 1 -6 651.83 19.1
 5 1 -6 629.34 17.3
 5 1 -6 659.23 19.1
 -5 1 6 636.94 18.4
 -5 1 6 618.04 20.9
 5 1 -6 620.64 17.2
 5 1 -6 656.63 19.5
 5 1 -6 667.43 17.3
 -5 1 6 642.74 19.1
 -5 1 6 669.43 18.5
 -5 1 6 645.74 18.4
 -4 -1 6 227.68 7.1
 4 -1 -6 232.68 7.9
 4 -1 -6 229.58 6
 -4 -1 6 230.18 7.2
 -4 -1 6 218.48 8.4
 4 -1 -6 219.98 9.2
 -4 -1 6 221.38 8.5
 4 -1 -6 229.28 7.9
 -4 1 6 238.98 7.8
 4 1 -6 232.88 6.6
 -4 1 6 234.38 9.7
 -4 1 6 238.48 7.7
 4 1 -6 213.28 6.6
 4 1 -6 235.18 7.1
 -4 1 6 231.28 7.6
 4 1 -6 231.18 8
 4 1 -6 235.38 8.2
 4 1 -6 229.28 6.6
 -4 1 6 219.98 8.1
 4 1 -6 221.18 8
 4 1 -6 239.98 8.6
 -3 -1 6 24.3 2.3
 -3 -1 6 24.8 1.6
 -3 -1 6 26.8 2.2
 3 -1 -6 27.5 2.8
 -3 -1 6 25.8 1.5
 3 -1 -6 24.9 2.1
 -3 -1 6 25.2 1.3
 3 -1 -6 26.2 1.9
 3 -1 -6 25.2 2.6
 3 -1 -6 25 1.7
 -3 1 6 26.2 2.8
 -3 1 6 27.1 1.9
 3 1 -6 27 1.5
 3 1 -6 25.9 1.3
 3 1 -6 22.3 1.9
 -3 1 6 25.5 1.8
 3 1 -6 22.1 1.9
 3 1 -6 27.1 2.4
 -3 1 6 26.5 2.2
 -3 1 6 23.7 1.9
 3 1 -6 23.9 2
 3 1 -6 23.9 1.1
 3 1 -6 26.2 1.2
 2 -1 -6 3662.63 120.09
 -2 -1 6 3826.72 109.59
 -2 1 6 3970 120.19
 2 1 -6 3728.03 110.19
 -1 -1 6 2375.66 62.29
 0 -1 -6 206.08 7.8
 0 -1 6 191.98 5.6
 0 -1 -6 186.58 6.9
 0 -1 -6 194.88 6.6
 0 -1 6 199.38 5.6
 0 -1 6 193.18 6.9
 0 -1 -6 192.88 5.3
 0 -1 6 193.08 6.3
 0 -1 6 193.08 5.9
 0 -1 -6 193.28 6.4
 0 1 6 189.58 7.7
 0 1 6 183.48 6.8
 0 1 -6 192.38 6
 0 1 6 190.98 5.4
 0 1 6 194.98 6.8
 0 1 -6 188.38 6.6
 0 1 -6 186.28 5.7
 1 -1 6 533.85 14.4
 -1 -1 -6 511.85 16.2
 -1 -1 -6 526.15 15.4
 1 -1 6 532.85 14
 1 -1 6 512.75 15.6
 -1 -1 -6 525.05 15.2
 -1 -1 -6 502.95 14.7
 1 1 6 546.85 13.8
 -1 1 -6 532.25 14.3
 -1 1 -6 526.75 14.7
 -1 1 -6 510.55 13.7
 -1 1 -6 518.15 15.4
 1 1 6 479.95 16.1
 1 1 6 501.65 15.2
 2 -1 6 1233.48 32.1
 2 -1 6 1217.18 34.1
 -2 -1 -6 1220.18 33.5
 -2 -1 -6 1236.68 32.9
 -2 -1 -6 1218.18 34.5
 2 -1 6 1264.97 32.8
 2 1 6 1220.68 33.7
 2 1 6 1277.37 33
 -2 1 -6 1225.18 33.9
 -2 1 -6 1229.68 31.9
 -2 1 -6 1249.47 32.6
 2 1 6 1267.77 34.8
 -3 -1 -6 33.3 2.3
 -3 -1 -6 37.8 3.3
 3 -1 6 38.1 2.5
 -3 -1 -6 40.5 2.9
 -3 1 -6 34.8 2
 3 1 6 35.2 3.3
 -3 1 -6 34.8 3
 3 1 6 33.7 2.8
 -3 1 -6 35.6 2.3
 3 1 6 35.6 2.4
 -4 -1 -6 319.47 11.9
 4 -1 6 313.87 10.3
 -4 -1 -6 331.47 10.4
 -4 -1 -6 305.77 11.1
 -4 -1 -6 329.77 10.4
 4 -1 6 316.37 11.9
 -4 1 -6 311.67 9.9
 4 1 6 317.07 10.3
 -4 1 -6 312.17 10.2
 -4 1 -6 314.87 11.7
 4 1 6 321.17 11.3
 -5 -1 -6 8.2 1.5
 -5 -1 -6 6.7 1.9
 -5 -1 -6 6.9 1.6
 5 -1 6 7.5 1.7
 5 -1 6 7.3 1.8
 -5 -1 -6 7.4 1.8
 -5 1 -6 6.3 1.3
 -5 1 -6 8.1 1.7
 -5 1 -6 7.1 2.4
 5 1 6 4.9 1.7
 -6 -1 -6 2.2 1.5
 -6 -1 -6 1.7 1.1
 -6 -1 -6 1.7 1.3
 6 -1 6 2.1 1.2
 6 -1 6 3.7 1.7
 -6 -1 -6 3.4 1.1
 -6 1 -6 1.8 1.1
 -6 1 -6 2.5 1.1
 -6 1 -6 3.9 1.7
 6 1 6 1.9 1.8
 6 1 6 1.8 1.1
 -7 -1 -6 340.97 13.3
 7 -1 6 339.77 12
 -7 -1 -6 318.07 11.8
 7 -1 6 341.47 14.3
 -7 -1 -6 336.47 13.9
 -7 -1 -6 332.57 11.2
 -7 1 -6 351.16 12.3
 -7 1 -6 336.17 11.9
 7 1 6 349.77 14.3
 -7 1 -6 335.47 14
 7 1 6 333.37 11.7
 8 -1 6 33.4 5.3
 -8 -1 -6 35.9 4.4
 -8 -1 -6 26.6 4
 -8 -1 -6 33.8 2.7
 -8 -1 -6 32.3 3.2
 8 -1 6 32.3 3.3
 -8 1 -6 30.9 4.9
 -8 1 -6 35.7 3.5
 8 1 6 36.1 3.3
 -8 1 -6 33.1 3.1
 8 1 6 26.9 4.1
 -9 -1 -6 188.18 9.8
 -9 -1 -6 147.79 9.4
 -9 -1 -6 140.79 8.9
 9 -1 6 174.28 10.4
 9 -1 6 169.08 8.1
 9 1 6 167.88 7.7
 9 1 6 171.68 10.2
 -9 1 -6 163.18 9.9
 -9 1 -6 172.48 8.5
 -9 1 -6 182.58 8.8
 -10 -1 -6 48.4 5.6
 10 -1 6 57.89 4.7
 -10 -1 -6 44.9 3.4
 -10 -1 -6 49.2 4.3
 -10 -1 -6 49.2 5.2
 10 -1 6 55.49 6.2
 -10 1 -6 56.39 5.8
 10 1 6 47.8 4.1
 10 1 6 49.5 5.8
 -10 1 -6 60.99 5.7
 11 -1 6 98.59 8.5
 11 -1 6 97.19 6.5
 -11 -1 -6 111.99 11.1
 -11 -1 -6 89.89 5.1
 -11 -1 -6 97.49 7.5
 11 1 6 93.09 9
 11 1 6 88.89 5.8
 -11 1 -6 98.19 7.1
 -12 -1 -6 20.5 4.3
 12 -1 6 24.2 4
 12 -1 6 24.8 6.4
 -12 -1 -6 13.7 3.7
 12 1 6 18.3 3.6
 -12 1 -6 19.4 4.1
 12 1 6 14.4 3.9
 13 -1 6 320.17 13.9
 13 -1 6 349.17 18.2
 -13 -1 -6 334.37 17.3
 -13 1 -6 325.37 15.2
 13 1 6 316.37 14.7
 -14 -1 -6 13.1 4.3
 14 -1 6 7.7 2.7
 14 -1 6 11.8 5
 14 1 6 10.2 3
 -14 1 -6 6.1 3
 14 1 6 15.3 5.1
 -15 -1 -6 61.49 8.3
 15 -1 6 56.19 8.6
 15 -1 6 73.59 6.4
 15 1 6 60.49 5.6
 15 1 6 65.49 9.5
 -15 1 -6 70.49 7.6
 -16 -2 6 90.99 10.1
 16 -2 -6 102.99 10.1
 16 2 -6 92.99 5.8
 16 2 -6 87.89 8.9
 -15 -2 6 36 7.3
 15 -2 -6 42.8 5.2
 -15 -2 6 31.9 6.7
 15 -2 -6 47.2 8.2
 15 -2 -6 36.5 4.8
 15 2 -6 36.3 3
 15 2 -6 31.4 3.4
 15 2 -6 38.3 6.4
 15 2 -6 29.1 4.5
 15 2 -6 37.6 6
 15 2 -6 30.2 4.6
 14 -2 -6 31.1 4.7
 14 -2 -6 31.7 6
 -14 -2 6 34.7 5.9
 14 -2 -6 37.9 4
 14 2 -6 35.9 4.7
 14 2 -6 33.9 3.2
 14 2 -6 37 6.3
 14 2 -6 37.8 2.9
 14 2 -6 37 5.9
 13 -2 -6 389.56 14.3
 13 -2 -6 350.26 14.3
 13 -2 -6 365.76 19.6
 -13 -2 6 350.06 17.3
 13 2 -6 371.86 11.7
 13 2 -6 379.46 16.1
 13 2 -6 357.06 14
 13 2 -6 439.96 18.6
 13 2 -6 373.96 12.9
 13 2 -6 333.77 12.7
 12 -2 -6 3.4 1.7
 -12 -2 6 -0.3 1.8
 12 -2 -6 1.2 1.9
 12 -2 -6 1.4 1.3
 -12 -2 6 0 1.4
 12 2 -6 1.2 1.9
 12 2 -6 0.9 1.8
 12 2 -6 1.7 1.6
 12 2 -6 2.2 1.2
 12 2 -6 1.6 1.1
 -12 2 6 -1.4 2.5
 -11 -2 6 76.39 5
 11 -2 -6 73.79 4.9
 11 -2 -6 72.29 6.8
 -11 -2 6 78.29 6.6
 11 -2 -6 71.19 5.1
 11 2 -6 69.19 3.5
 11 2 -6 66.09 5.8
 -11 2 6 96.59 13.6
 11 2 -6 78.79 5
 11 2 -6 75.09 5.8
 11 2 -6 77.69 3.8
 -11 2 6 69.39 4.8
 10 -2 -6 97.19 5.5
 -10 -2 6 94.09 5.3
 10 -2 -6 97.89 5.9
 10 -2 -6 97.39 5.7
 10 -2 -6 96.69 7.6
 -10 -2 6 96.89 6.9
 10 2 -6 97.09 4.1
 10 2 -6 97.39 5.4
 -10 2 6 80.49 5.4
 10 2 -6 106.49 6.8
 -10 2 6 86.29 7.7
 10 2 -6 102.99 6.5
 -10 2 6 93.09 5.3
 10 2 -6 99.59 4
 10 2 -6 93.19 4.7
 9 -2 -6 186.38 8.4
 9 -2 -6 196.98 8.6
 -9 -2 6 190.38 7.9
 9 -2 -6 198.08 10.7
 -9 -2 6 200.58 9.8
 9 2 -6 205.08 7.4
 -9 2 6 201.78 8.2
 9 2 -6 198.68 6.4
 9 2 -6 210.68 8.2
 -9 2 6 187.68 9.1
 9 2 -6 193.48 6.5
 9 2 -6 200.98 9.5
 -9 2 6 192.68 11.2
 9 2 -6 200.38 9.1
 -8 -2 6 543.25 18.1
 8 -2 -6 527.05 19.4
 -8 -2 6 526.15 15.9
 8 -2 -6 513.05 16.8
 8 -2 -6 526.45 16.9
 -8 2 6 531.45 16.4
 -8 2 6 539.15 20.4
 -8 2 6 516.85 17.5
 8 2 -6 528.65 16.2
 8 2 -6 511.15 14.3
 8 2 -6 503.45 15.3
 8 2 -6 514.35 14.2
 8 2 -6 520.25 17.8
 -8 2 6 499.85 16.3
 7 -2 -6 245.88 9.5
 -7 -2 6 239.88 8.4
 7 -2 -6 242.68 9.4
 -7 -2 6 266.67 10.3
 7 -2 -6 262.27 11.6
 -7 -2 6 254.37 8.3
 7 2 -6 253.57 8.3
 7 2 -6 244.88 8.8
 -7 2 6 242.78 9.9
 -7 2 6 235.88 11.8
 7 2 -6 249.08 10.2
 -7 2 6 244.48 9
 7 2 -6 252.07 6.8
 -7 2 6 263.27 9.2
 7 2 -6 256.17 9.5
 -6 -2 6 151.88 5.3
 -6 -2 6 147.29 5.3
 6 -2 -6 147.79 6.4
 6 -2 -6 142.69 6.4
 -6 -2 6 137.19 7.1
 6 -2 -6 144.89 4.6
 -6 -2 6 136.39 6.3
 -6 -2 6 155.78 6.7
 6 2 -6 142.99 5.8
 -6 2 6 141.99 6.6
 6 2 -6 140.09 5.3
 -6 2 6 151.38 6.9
 6 2 -6 145.49 6
 -6 2 6 138.39 5.5
 -6 2 6 143.09 6.1
 6 2 -6 152.08 7
 -5 -2 6 105.99 6
 5 -2 -6 91.09 5.9
 -5 -2 6 102.69 3.7
 -5 -2 6 91.09 3.6
 -5 -2 6 93.69 5
 5 -2 -6 91.79 4.6
 5 -2 -6 98.89 3.3
 -5 -2 6 86.39 5.1
 -5 2 6 102.09 6.5
 -5 2 6 94.39 4.3
 -5 2 6 91.39 5
 -5 2 6 97.19 4.5
 5 2 -6 96.09 3.9
 5 2 -6 100.89 5.5
 5 2 -6 94.89 4.3
 5 2 -6 99.49 4.3
 5 2 -6 103.29 5.3
 -4 -2 6 84.29 3.4
 -4 -2 6 89.19 4.3
 4 -2 -6 86.99 5.5
 4 -2 -6 85.79 4.2
 -4 -2 6 80.59 3
 -4 -2 6 79.79 3.9
 4 -2 -6 81.59 2.9
 -4 -2 6 80.49 4.8
 4 -2 -6 86.09 4.4
 -4 -2 6 81.09 3
 -4 2 6 84.59 3.2
 -4 2 6 85.39 4
 4 2 -6 82.99 3.7
 4 2 -6 78.99 3.4
 4 2 -6 82.69 4.8
 -4 2 6 87.19 4
 -4 2 6 79.89 5.6
 4 2 -6 70.49 4.3
 -4 2 6 93.79 4.8
 4 2 -6 77.89 4.4
 4 2 -6 76.89 3.4
 3 -2 -6 1621.44 44.8
 3 -2 -6 1697.33 47
 -3 -2 6 1698.43 42.5
 -3 -2 6 1629.64 44.4
 3 -2 -6 1728.13 44.2
 -3 -2 6 1683.03 45.7
 3 -2 -6 1693.83 46.3
 -3 -2 6 1687.63 42.5
 3 -2 -6 1705.73 44.6
 -3 2 6 1715.33 44.5
 3 2 -6 1712.93 43.1
 3 2 -6 1706.33 42.9
 3 2 -6 1583.84 44.8
 3 2 -6 1709.83 45.7
 -3 2 6 1671.33 45.1
 -3 2 6 1663.43 47.4
 -3 2 6 1677.13 44.3
 -2 -2 6 98.89 3.8
 -2 -2 6 100.19 2.8
 2 -2 -6 95.79 5.7
 2 -2 -6 101.69 3.2
 2 -2 -6 101.69 5.6
 -2 -2 6 95.99 5
 2 -2 -6 99.39 4.8
 -2 -2 6 103.89 3.6
 2 -2 -6 99.39 4.3
 -2 -2 6 96.09 2.8
 2 -2 -6 102.99 4.4
 -2 -2 6 101.69 4.3
 -2 -2 6 101.29 3.8
 2 -2 -6 103.49 3.7
 -2 2 6 96.09 3.4
 2 2 -6 98.09 3.2
 2 2 -6 91.99 4.4
 2 2 -6 100.49 3.2
 2 2 -6 99.69 3.7
 -2 2 6 99.89 4.5
 -2 2 6 103.79 4.8
 2 2 -6 95.19 5
 2 2 -6 101.09 3.9
 1 -2 -6 55.79 2.3
 1 -2 -6 49.4 2.9
 1 -2 -6 52.79 3.3
 1 -2 -6 51.89 3.8
 -1 -2 6 52.59 2.5
 -1 -2 6 56.49 2.6
 1 -2 -6 54.79 3
 -1 -2 6 51.89 1.8
 -1 -2 6 52.39 2.7
 -1 -2 6 52.19 2
 -1 -2 6 54.19 2.5
 -1 -2 6 53.39 3.7
 -1 2 6 45.9 2.7
 -1 2 6 59.19 3.9
 -1 2 6 54.19 2.3
 1 2 -6 49.6 2.2
 -1 2 6 55.99 3.3
 1 2 -6 53.29 2.5
 1 2 -6 52.29 2.9
 -1 2 6 53.09 3.2
 1 2 -6 52.59 3.6
 0 -2 6 580.94 16.6
 0 -2 -6 580.84 16.7
 0 -2 -6 567.64 15.8
 0 -2 6 594.44 16.2
 0 -2 -6 563.64 17.1
 0 -2 -6 603.04 18.5
 0 -2 6 588.04 16.2
 0 -2 -6 598.64 17.5
 0 -2 6 580.34 15.6
 0 2 -6 564.34 16.2
 0 2 -6 590.14 16.4
 0 2 -6 615.64 18.2
 0 2 6 574.74 18.3
 0 2 6 582.24 15.9
 0 2 6 624.74 17.7
 0 2 6 582.84 16
 0 2 6 578.64 16.7
 -1 -2 -6 87.19 5
 1 -2 6 86.89 2.4
 -1 -2 -6 87.19 4.4
 -1 -2 -6 87.69 3.9
 1 -2 6 88.39 4.2
 -1 -2 -6 88.29 4.4
 -1 -2 -6 87.19 3.2
 1 -2 6 93.39 3.5
 1 2 6 84.99 3.9
 1 2 6 87.49 4.6
 -1 2 -6 82.39 3
 1 2 6 85.09 5
 -1 2 -6 86.09 4
 1 2 6 88.39 3.4
 -1 2 -6 84.79 3.4
 -1 2 -6 89.09 3.3
 2 -2 6 21.5 1.7
 -2 -2 -6 20 1.8
 2 -2 6 17 2.1
 -2 -2 -6 22.9 2.4
 -2 -2 -6 21.4 2.6
 -2 2 -6 19.7 1.2
 2 2 6 25.6 3.5
 2 2 6 20.6 2.7
 -2 2 -6 20.7 1.5
 2 2 6 22.6 1.6
 2 2 6 22.4 1.9
 -2 2 -6 18.5 2
 -3 -2 -6 64.99 4.5
 -3 -2 -6 67.29 3.4
 3 -2 6 67.09 3.4
 3 -2 6 63.19 4.1
 -3 -2 -6 58.49 3.9
 3 2 6 59.89 3
 3 2 6 65.39 3.4
 -3 2 -6 59.59 4
 -3 2 -6 62.69 3.1
 3 2 6 63.09 4.6
 -3 2 -6 64.59 2.1
 3 2 6 56.69 4.1
 -4 -2 -6 202.78 7.4
 -4 -2 -6 195.28 7.9
 -4 -2 -6 198.48 8.8
 4 -2 6 200.58 8.8
 -4 -2 -6 202.88 9.5
 4 -2 6 188.38 7.3
 4 2 6 195.28 7.2
 4 2 6 194.68 6.8
 -4 2 -6 200.88 7.2
 4 2 6 191.78 8.9
 4 2 6 191.08 8.6
 -4 2 -6 198.08 6.1
 -5 -2 -6 353.76 13.6
 -5 -2 -6 354.76 13.3
 5 -2 6 362.46 13.8
 5 -2 6 365.36 12.1
 -5 -2 -6 352.66 12.3
 -5 -2 -6 362.86 11.9
 5 2 6 376.96 11.4
 5 2 6 373.66 12.6
 -5 2 -6 370.96 13.7
 5 2 6 356.36 13.9
 -5 2 -6 360.86 11.8
 5 2 6 333.17 13.2
 -5 2 -6 358.36 10.9
 6 -2 6 54.99 4.9
 -6 -2 -6 53.19 4.7
 6 -2 6 59.69 3.9
 -6 -2 -6 58.79 3.8
 -6 -2 -6 59.59 4.8
 -6 -2 -6 55.89 3.8
 -6 2 -6 57.79 3.7
 -6 2 -6 61.09 5
 6 2 6 59.49 3.4
 6 2 6 51.69 4.8
 -6 2 -6 54.19 3.3
 6 2 6 60.29 3.7
 7 -2 6 61.49 5.5
 7 -2 6 61.59 4.3
 -7 -2 -6 62.19 4.1
 -7 -2 -6 59.99 5.1
 -7 -2 -6 54.19 3.9
 7 2 6 61.19 5.4
 -7 2 -6 56.79 4
 7 2 6 62.59 4
 -7 2 -6 55.39 5.1
 -7 2 -6 60.09 3.9
 -8 -2 -6 188.78 10
 8 -2 6 203.98 8.9
 8 -2 6 201.08 10.8
 -8 -2 -6 187.98 8.2
 -8 -2 -6 177.88 10
 -8 -2 -6 183.48 8.3
 -8 2 -6 191.88 10.5
 8 2 6 205.58 10.8
 -8 2 -6 204.08 8.6
 8 2 6 201.28 8.2
 -8 2 -6 199.38 8.6
 -9 -2 -6 222.58 9.7
 -9 -2 -6 217.18 11.4
 9 -2 6 222.68 9.9
 -9 -2 -6 227.08 11.7
 9 -2 6 224.98 12.2
 -9 2 -6 210.38 12.7
 9 2 6 235.98 12.2
 -9 2 -6 243.28 10
 -9 2 -6 228.18 12.2
 9 2 6 230.88 9.3
 -10 -2 -6 3.2 2.1
 -10 -2 -6 3.1 1.7
 10 -2 6 -0.9 2.2
 10 -2 6 3 1.8
 -10 -2 -6 5.3 2.3
 10 2 6 3.9 1.7
 10 2 6 3.5 2.5
 -10 2 -6 3.4 2.9
 -10 2 -6 1.8 1.7
 -11 -2 -6 64.79 6.6
 11 -2 6 59.99 5.2
 11 -2 6 65.09 6.9
 -11 -2 -6 63.49 6.7
 11 2 6 66.19 4.8
 -11 2 -6 64.49 5.4
 11 2 6 68.39 7.1
 -12 -2 -6 -1.5 1.9
 12 -2 6 3 2.8
 -12 -2 -6 3.3 2.8
 12 -2 6 -0.1 1.5
 12 2 6 -1.3 2.7
 12 2 6 1.4 1.6
 -12 2 -6 -0.1 1.6
 13 -2 6 39.5 5.3
 -13 -2 -6 40 6.4
 13 -2 6 52.29 8.5
 -13 2 -6 50.69 6.2
 13 2 6 44 4.5
 13 2 6 44.8 8
 13 2 6 37.5 4.7
 14 -2 6 19.3 3.8
 14 -2 6 11.3 3.9
 -14 -2 -6 18.5 4.3
 14 2 6 16.5 3.4
 -14 2 -6 18.8 3.9
 14 2 6 22.5 4.7
 14 2 6 9.6 6.4
 15 -3 -6 16.1 3.6
 15 -3 -6 17.4 5
 -15 -3 6 23.3 7.6
 -15 -3 6 24.6 6
 15 -3 -6 18 3
 15 3 -6 14.5 3.4
 15 3 -6 14.8 2.7
 15 3 -6 12.5 3.7
 15 3 -6 13.3 4.8
 14 -3 -6 89.69 5.8
 -14 -3 6 91.09 9.2
 14 -3 -6 79.39 6.4
 -14 -3 6 64.49 7.5
 14 -3 -6 96.69 9.2
 14 3 -6 84.29 7.6
 14 3 -6 91.59 6.6
 14 3 -6 93.09 7.5
 14 3 -6 84.29 5.5
 -13 -3 6 6.6 3.2
 13 -3 -6 4.1 1.6
 -13 -3 6 2.7 3.6
 13 -3 -6 6.2 2.3
 13 -3 -6 8.2 3.7
 13 3 -6 6.8 2.5
 13 3 -6 8.3 2.1
 13 3 -6 3.1 2.2
 13 3 -6 6.2 2.4
 12 -3 -6 5.3 1.9
 -12 -3 6 6.8 2.8
 -12 -3 6 7.2 3.1
 12 -3 -6 7.5 3.6
 12 -3 -6 5.5 2.1
 -12 -3 6 4.5 1.8
 12 3 -6 5.5 2.2
 12 3 -6 2.6 1.6
 12 3 -6 6.1 2.7
 12 3 -6 4.3 2.3
 -11 -3 6 8.3 1.9
 11 -3 -6 10.1 2.6
 11 -3 -6 8.1 1.9
 -11 -3 6 8.5 2.7
 11 -3 -6 8.8 3.2
 -11 3 6 1.6 3.4
 -11 3 6 6.6 1.9
 11 3 -6 10.5 3.3
 11 3 -6 13.1 3
 11 3 -6 9 2
 11 3 -6 9.7 2.3
 10 -3 -6 121.79 8.8
 -10 -3 6 122.29 6
 10 -3 -6 114.09 6.7
 -10 -3 6 131.69 7.8
 10 3 -6 124.29 8
 -10 3 6 117.29 6.2
 -10 3 6 120.49 9.5
 10 3 -6 129.09 6.7
 -10 3 6 126.79 6.4
 10 3 -6 125.99 5.9
 10 3 -6 129.79 7
 9 -3 -6 155.18 7.9
 9 -3 -6 172.58 8.8
 9 -3 -6 165.68 5.9
 -9 -3 6 173.18 7
 9 -3 -6 166.78 10.1
 -9 -3 6 168.58 8.6
 -9 3 6 152.48 6.9
 -9 3 6 176.58 11
 9 3 -6 171.28 7.7
 9 3 -6 174.18 7
 9 3 -6 160.08 7.6
 -9 3 6 156.18 8.5
 9 3 -6 176.08 9.3
 -9 3 6 175.98 7.5
 -8 -3 6 222.18 10.2
 8 -3 -6 228.28 11.6
 8 -3 -6 217.18 7.2
 8 -3 -6 205.68 9.1
 8 -3 -6 229.78 9.5
 -8 -3 6 224.48 9.5
 -8 3 6 211.58 9.8
 -8 3 6 221.18 8.1
 8 3 -6 236.68 10.6
 -8 3 6 217.38 8.7
 8 3 -6 210.88 8.6
 8 3 -6 227.58 8.3
 -8 3 6 210.28 11.9
 8 3 -6 231.88 9
 -7 -3 6 773.12 23
 7 -3 -6 756.02 23.1
 7 -3 -6 776.52 26.1
 -7 -3 6 777.52 21.3
 7 -3 -6 772.62 23.3
 7 -3 -6 779.72 20.9
 -7 3 6 754.42 26.9
 -7 3 6 729.63 23.8
 7 3 -6 786.32 24.6
 -7 3 6 778.42 22.6
 7 3 -6 759.92 22.5
 7 3 -6 748.13 21.8
 -7 3 6 742.43 21.3
 -6 -3 6 185.58 5.9
 -6 -3 6 179.98 7.1
 6 -3 -6 169.18 7.6
 6 -3 -6 176.88 5.9
 6 -3 -6 185.88 7.7
 6 -3 -6 188.68 9.7
 -6 -3 6 176.98 6
 -6 3 6 178.88 7.2
 -6 3 6 164.48 7.1
 6 3 -6 176.48 8.4
 -6 3 6 183.38 10.1
 6 3 -6 171.38 7.1
 -6 3 6 182.98 8.2
 6 3 -6 175.08 6.6
 6 3 -6 176.88 6.3
 -5 -3 6 596.54 20
 5 -3 -6 641.14 16.9
 -5 -3 6 585.74 18.8
 -5 -3 6 629.14 17.6
 -5 -3 6 592.44 17.4
 5 -3 -6 626.54 21.3
 -5 -3 6 620.24 16.4
 -5 -3 6 624.84 16.4
 5 -3 -6 613.84 18.7
 5 -3 -6 609.24 18.9
 5 3 -6 611.14 16.4
 5 3 -6 617.54 18.1
 5 3 -6 582.24 19.5
 5 3 -6 638.54 16.4
 -5 3 6 611.94 19.3
 -5 3 6 610.04 21.8
 5 3 -6 586.44 19.7
 -5 3 6 591.24 16.1
 5 3 -6 603.24 17.5
 -5 3 6 622.44 18.2
 -4 -3 6 17.1 2
 -4 -3 6 16.1 1.3
 4 -3 -6 15.5 2.5
 -4 -3 6 16.6 0.8
 -4 -3 6 17.6 1.6
 4 -3 -6 18.7 2.3
 -4 -3 6 16.9 2.7
 4 -3 -6 16.9 2.4
 4 -3 -6 21.9 3.7
 4 -3 -6 18.7 3.2
 -4 -3 6 15.1 1.5
 4 -3 -6 17.3 1.4
 -4 -3 6 16.8 0.9
 -4 3 6 18.1 3.4
 4 3 -6 15.6 2.6
 4 3 -6 16.5 2.7
 4 3 -6 14.2 1.8
 -4 3 6 20.7 2.9
 4 3 -6 17.6 1.9
 -4 3 6 19.4 2.4
 3 -3 -6 1426.56 40.4
 3 -3 -6 1405.46 37.2
 3 -3 -6 1372.96 38.6
 -3 -3 6 1429.56 37.4
 -3 -3 6 1368.96 39.4
 3 -3 -6 1434.66 41.9
 3 -3 -6 1440.66 36.7
 3 -3 -6 1406.76 37.8
 3 -3 -6 1424.66 38.2
 -3 -3 6 1386.76 37.3
 -3 -3 6 1393.36 38.3
 -3 3 6 1460.85 36.6
 -3 3 6 1369.76 37.6
 -3 3 6 1420.96 38.3
 3 3 -6 1423.06 37.2
 3 3 -6 1391.36 39.3
 3 3 -6 1426.66 39
 -3 3 6 1412.96 38.8
 3 3 -6 1347.37 37.5
 2 -3 -6 173.28 6.8
 -2 -3 6 175.18 6.3
 -2 -3 6 177.98 6.8
 2 -3 -6 181.68 6.2
 -2 -3 6 164.28 7.6
 -2 -3 6 181.78 6.3
 2 -3 -6 180.98 7.4
 2 -3 -6 172.48 8.3
 2 -3 -6 180.08 6.8
 2 -3 -6 171.58 5.8
 2 -3 -6 173.98 8.7
 2 3 -6 169.58 7.1
 -2 3 6 175.98 5.9
 -2 3 6 178.58 6.5
 2 3 -6 181.08 6.2
 -2 3 6 176.18 7.1
 2 3 -6 177.18 7.7
 2 3 -6 164.78 6.3
 -2 3 6 177.08 7.2
 -1 -3 6 432.56 12.7
 1 -3 -6 426.26 12.5
 -1 -3 6 434.46 11.8
 -1 -3 6 432.26 14.5
 1 -3 -6 461.25 16.1
 -1 -3 6 425.96 13
 -1 -3 6 421.36 11
 1 -3 -6 417.16 13.8
 1 -3 -6 426.16 15
 1 -3 -6 424.16 13.2
 -1 -3 6 420.46 12.7
 1 -3 -6 421.86 13.4
 -1 -3 6 416.66 12.6
 -1 3 6 415.16 14.4
 -1 3 6 422.96 13.8
 -1 3 6 427.56 12.4
 -1 3 6 414.06 13.5
 1 3 -6 417.56 13.4
 1 3 -6 427.96 14.3
 1 3 -6 408.06 12.6
 -1 3 6 425.96 12.8
 0 -3 -6 621.64 17.1
 0 -3 -6 620.14 19.8
 0 -3 6 604.14 16.6
 0 -3 -6 607.44 17.8
 0 -3 6 617.04 17.2
 0 -3 6 627.14 17.5
 0 -3 6 608.94 16.3
 0 -3 6 596.44 17.4
 0 -3 6 632.54 17.4
 0 -3 -6 636.84 18.7
 0 -3 -6 614.64 18.5
 0 3 -6 607.04 19.1
 0 3 6 599.24 17.1
 0 3 -6 592.14 16.8
 0 3 6 608.64 17.5
 0 3 -6 606.74 17.8
 0 3 6 611.14 17.2
 0 3 6 620.14 18.9
 0 3 6 600.34 19.3
 -1 -3 -6 22.9 2.9
 1 -3 6 25.5 1.7
 -1 -3 -6 29.6 2.7
 -1 -3 -6 29.1 1.9
 1 -3 6 28.6 2.3
 -1 -3 -6 22.3 2.5
 1 -3 6 24.8 1.9
 -1 -3 -6 25.5 2.2
 1 -3 6 25.2 1.8
 1 -3 6 28.3 2.1
 1 3 6 27.5 2.1
 1 3 6 28.5 2.1
 1 3 6 24.7 2.7
 -1 3 -6 26.2 2.9
 1 3 6 26.9 2
 1 3 6 30.6 3.2
 -1 3 -6 24 2.1
 -1 3 -6 21.6 1.9
 2 -3 6 177.28 6.1
 -2 -3 -6 177.58 7.3
 -2 -3 -6 168.18 6
 -2 -3 -6 166.88 6.5
 2 -3 6 171.08 5.6
 -2 -3 -6 168.28 7.9
 2 -3 6 170.78 7.1
 2 3 6 165.48 6.2
 2 3 6 175.08 6.4
 2 3 6 171.28 6.4
 -2 3 -6 167.28 7.9
 2 3 6 183.28 9
 -2 3 -6 167.78 6.9
 -2 3 -6 173.28 5.5
 2 3 6 168.98 8
 -3 -3 -6 1708.63 47.8
 -3 -3 -6 1722.73 47.5
 3 -3 6 1693.53 43.8
 -3 -3 -6 1722.13 45.6
 3 -3 6 1756.12 47.1
 3 -3 6 1757.12 45.4
 -3 -3 -6 1710.93 47.3
 3 3 6 1699.33 47.7
 3 3 6 1723.23 45.4
 -3 3 -6 1684.63 44.8
 3 3 6 1763.52 45.4
 3 3 6 1655.33 47.9
 -4 -3 -6 24.9 3.4
 -4 -3 -6 25.8 2.3
 -4 -3 -6 30.7 4
 4 -3 6 20.8 3.1
 -4 -3 -6 24.5 3.8
 4 -3 6 20.6 2.8
 -4 3 -6 26.9 2.9
 4 3 6 16.9 2.9
 4 3 6 25 3.5
 4 3 6 26.2 2.2
 4 3 6 24.8 2.2
 -4 3 -6 22.6 2.1
 -5 -3 -6 408.76 14.6
 -5 -3 -6 428.06 15.6
 -5 -3 -6 422.76 13.5
 5 -3 6 438.06 15.7
 5 -3 6 400.26 13.6
 -5 -3 -6 425.46 15.6
 5 3 6 430.26 13.3
 5 3 6 425.26 13.4
 5 3 6 400.06 15.5
 -5 3 -6 426.56 11.5
 -5 3 -6 417.36 15.5
 -5 3 -6 416.26 11.1
 5 3 6 413.16 15.8
 -5 3 -6 410.06 13.3
 6 -3 6 194.18 9.7
 -6 -3 -6 183.78 9.4
 -6 -3 -6 179.38 7.6
 -6 -3 -6 179.08 9.2
 6 -3 6 195.08 8.1
 6 3 6 195.58 7.5
 -6 3 -6 185.58 9.5
 6 3 6 185.68 9.6
 -6 3 -6 190.18 7.8
 -6 3 -6 185.18 5.7
 6 3 6 202.58 7.8
 7 -3 6 20 3
 -7 -3 -6 16.9 3.4
 -7 -3 -6 19.1 2.7
 7 -3 6 19.4 3.8
 -7 -3 -6 11.5 3
 -7 3 -6 19 2
 -7 3 -6 24.4 3.1
 7 3 6 22 4.1
 7 3 6 16.5 2.5
 -7 3 -6 17.5 3.6
 7 3 6 21.5 2.7
 -8 -3 -6 45.3 5.9
 8 -3 6 39.5 3.8
 -8 -3 -6 45 4.8
 8 -3 6 40 5.1
 -8 -3 -6 42.5 3.6
 8 3 6 43.6 7.1
 -8 3 -6 43 3.7
 -8 3 -6 40.5 3.2
 8 3 6 46 3.7
 8 3 6 40.4 3.3
 -9 -3 -6 98.69 7.5
 9 -3 6 104.79 6.4
 9 -3 6 103.39 8.2
 -9 -3 -6 109.89 8.1
 -9 -3 -6 98.09 6
 9 3 6 109.89 8.1
 9 3 6 102.89 5.6
 9 3 6 101.39 5.8
 -9 3 -6 113.99 5.9
 -9 3 -6 120.09 8.6
 10 -3 6 34.8 6.9
 -10 -3 -6 41.4 6.2
 10 -3 6 33.4 5.2
 -10 -3 -6 43.6 6.2
 10 3 6 46.8 6.9
 -10 3 -6 38.7 3.7
 10 3 6 32.3 3.4
 10 3 6 34.3 4.1
 11 -3 6 38.9 6.8
 11 -3 6 30.7 4.5
 -11 -3 -6 36 6
 -11 -3 -6 42 6.2
 11 3 6 30.4 4.2
 11 3 6 39.6 3.6
 -11 3 -6 33.7 4.2
 11 3 6 30 2.9
 11 3 6 23.7 4.7
 -12 -3 -6 50.09 6.4
 12 -3 6 72.59 6
 -12 -3 -6 62.39 6.9
 12 -3 6 61.89 7.6
 12 3 6 57.29 4.6
 12 3 6 57.19 7.1
 12 3 6 61.89 5.2
 -12 3 -6 63.69 5.4
 13 -3 6 37.2 5.4
 -13 -3 -6 43.2 7
 13 -3 6 37.2 6.3
 -13 3 -6 40.5 5.3
 13 3 6 47.4 5.5
 13 3 6 35.1 6.2
 13 3 6 35.2 3.9
 -14 -3 -6 165.08 12.1
 14 -3 6 141.79 12.2
 14 -3 6 162.28 13.2
 14 3 6 126.59 7.3
 -14 3 -6 155.38 9.4
 14 3 6 142.09 9.8
 14 3 6 144.99 11.8
 15 4 -6 3.7 2.7
 -14 -4 6 6 3.4
 -14 -4 6 2.3 3.4
 14 -4 -6 5.8 1.8
 14 -4 -6 4.7 3.5
 14 -4 -6 7.5 2.9
 14 4 -6 5.5 2.6
 14 4 -6 9 3.9
 14 4 -6 2.8 2.6
 14 4 -6 4.6 1.8
 13 -4 -6 8.2 1.7
 -13 -4 6 12 3.7
 -13 -4 6 14.7 3.8
 13 -4 -6 6.9 3.4
 13 -4 -6 12.8 2.9
 13 4 -6 4.3 2.9
 13 4 -6 11.9 2.5
 13 4 -6 8.7 2.8
 13 4 -6 2.4 1.9
 -12 -4 6 6.5 2.5
 12 -4 -6 3.9 1.3
 -12 -4 6 5.4 2.8
 12 -4 -6 5.6 2.9
 -12 -4 6 5.3 2
 12 -4 -6 3.9 2.2
 12 -4 -6 4.3 1.6
 12 4 -6 3 2
 12 4 -6 5 2.3
 12 4 -6 1.7 2.2
 12 4 -6 5.7 1.9
 -11 -4 6 251.97 11.7
 11 -4 -6 224.38 8.4
 -11 -4 6 246.08 9.8
 -11 -4 6 251.27 14.1
 11 -4 -6 254.37 11.4
 11 4 -6 242.48 10.8
 11 4 -6 249.18 12.9
 11 4 -6 238.38 10.2
 11 4 -6 251.07 10
 -11 4 6 227.88 9.5
 10 -4 -6 126.89 9.5
 -10 -4 6 120.39 7.1
 -10 -4 6 115.09 8.9
 10 -4 -6 118.39 5.1
 -10 -4 6 117.29 5.9
 10 -4 -6 114.19 7.1
 -10 4 6 121.29 6.6
 10 4 -6 123.99 6.9
 10 4 -6 131.79 8.7
 -10 4 6 114.79 5.6
 10 4 -6 123.79 6.2
 -9 -4 6 3.1 2.3
 9 -4 -6 5.8 3
 -9 -4 6 0.9 1.1
 9 -4 -6 0.9 1.6
 9 -4 -6 0 0.7
 -9 -4 6 1.9 1.5
 9 4 -6 0.9 1.1
 -9 4 6 5.8 3.1
 -9 4 6 1.4 1.1
 9 4 -6 0.1 1.7
 -9 4 6 2.6 1.4
 -9 4 6 1.5 1.7
 9 4 -6 2.4 1.3
 9 4 -6 2.8 1.6
 -8 -4 6 328.97 10.5
 8 -4 -6 328.77 15.2
 -8 -4 6 323.67 11.8
 8 -4 -6 322.57 10.3
 8 -4 -6 321.27 12.6
 -8 -4 6 326.77 14.8
 -8 4 6 304.77 10
 -8 4 6 353.06 22.6
 8 4 -6 331.57 14.3
 -8 4 6 326.37 13.3
 -8 4 6 316.47 11.8
 8 4 -6 314.47 12.1
 8 4 -6 334.37 11.4
 8 4 -6 318.97 10.5
 -7 -4 6 712.33 20.4
 7 -4 -6 769.02 23.4
 -7 -4 6 757.02 21.8
 7 -4 -6 748.33 26.1
 7 -4 -6 728.43 20.8
 -7 -4 6 814.82 25.9
 7 -4 -6 721.03 22.9
 7 4 -6 701.53 24.4
 -7 4 6 734.03 19.8
 -7 4 6 723.33 22.4
 7 4 -6 755.62 22.6
 -7 4 6 758.22 27.4
 7 4 -6 717.93 19.9
 7 4 -6 733.73 19.8
 7 4 -6 756.52 21.9
 -7 4 6 743.43 23.9
 -6 -4 6 413.16 15.6
 6 -4 -6 393.76 13.8
 -6 -4 6 407.46 12.2
 6 -4 -6 385.96 14
 -6 -4 6 394.66 11.2
 6 -4 -6 388.36 11.9
 6 -4 -6 371.46 16.1
 -6 4 6 389.06 13.4
 -6 4 6 387.96 17.1
 6 4 -6 391.56 13.4
 6 4 -6 397.56 15.2
 6 4 -6 383.06 13.9
 -6 4 6 388.76 14.4
 5 -4 -6 120.29 7.6
 -5 -4 6 121.09 7
 -5 -4 6 118.29 5.3
 -5 -4 6 122.69 3.8
 5 -4 -6 127.89 6.2
 5 -4 -6 120.69 4.9
 5 -4 -6 112.59 7.6
 -5 -4 6 126.39 3.9
 -5 -4 6 129.69 4.4
 5 -4 -6 124.89 6.5
 -5 4 6 119.59 5.9
 -5 4 6 114.39 6.4
 -5 4 6 128.09 8.5
 5 4 -6 117.09 6.9
 5 4 -6 120.89 7
 5 4 -6 127.59 5.6
 5 4 -6 129.89 6
 4 -4 -6 80.59 5.9
 4 -4 -6 70.59 5.8
 -4 -4 6 69.99 5.6
 -4 -4 6 78.99 4
 4 -4 -6 78.69 4.9
 -4 -4 6 74.39 4
 4 -4 -6 70.89 4
 4 -4 -6 73.19 4.4
 4 -4 -6 77.29 4
 4 -4 -6 79.19 3.6
 4 4 -6 71.39 4.2
 4 4 -6 74.89 5.2
 -4 4 6 70.39 4.7
 4 4 -6 76.39 4
 -4 4 6 76.99 4.1
 4 4 -6 73.09 5.1
 -4 4 6 76.49 4.5
 3 -4 -6 565.64 16.9
 -3 -4 6 578.64 17.8
 -3 -4 6 542.95 17.5
 3 -4 -6 570.94 16.1
 -3 -4 6 522.05 18.4
 3 -4 -6 552.44 17.3
 3 -4 -6 577.34 19.6
 3 -4 -6 584.54 20.1
 3 -4 -6 555.54 16.6
 3 -4 -6 556.14 17.9
 -3 -4 6 536.75 16.6
 -3 -4 6 529.25 16.5
 3 4 -6 538.15 16.8
 3 4 -6 557.54 16.5
 3 4 -6 555.34 18.3
 3 4 -6 559.54 18.5
 -3 4 6 582.14 15.9
 -3 4 6 564.34 17.7
 -3 4 6 536.65 17.5
 -3 4 6 545.05 17.4
 -2 -4 6 110.29 6.3
 -2 -4 6 110.09 5.4
 2 -4 -6 120.89 7
 2 -4 -6 107.79 4.6
 2 -4 -6 113.49 5.9
 -2 -4 6 102.39 4.9
 2 -4 -6 106.99 5.3
 2 -4 -6 114.99 5.4
 -2 -4 6 108.99 5.3
 2 -4 -6 104.89 7
 -2 -4 6 119.99 5.1
 2 -4 -6 116.49 5
 2 4 -6 104.59 6.1
 -2 4 6 112.39 4.8
 -2 4 6 110.99 4.6
 -2 4 6 112.29 5.5
 2 4 -6 105.99 5.8
 2 4 -6 118.89 4.9
 -2 4 6 110.19 5.8
 2 4 -6 102.29 5
 -1 -4 6 6.8 1.3
 1 -4 -6 8.6 2.3
 1 -4 -6 5.8 2.2
 1 -4 -6 9.5 1
 -1 -4 6 6.9 1.4
 -1 -4 6 6.8 0.7
 1 -4 -6 8.6 1.9
 -1 -4 6 7.8 1.4
 1 -4 -6 12.7 2.8
 1 -4 -6 9.6 1.9
 -1 -4 6 7.5 0.9
 1 -4 -6 9.4 1.4
 1 -4 -6 9.3 1.6
 -1 -4 6 8.3 1.5
 -1 4 6 9 1.5
 1 4 -6 8 1.8
 -1 4 6 7.9 2
 1 4 -6 9.5 2.3
 -1 4 6 9.1 1.4
 1 4 -6 5.4 1.3
 0 -4 6 339.87 11.3
 0 -4 6 351.06 9.9
 0 -4 -6 364.26 13.6
 0 -4 6 340.97 10.5
 0 -4 -6 351.26 12.3
 0 -4 6 342.57 10.2
 0 -4 -6 337.07 10.9
 0 -4 6 349.57 11.2
 0 -4 6 331.57 11.2
 0 -4 -6 339.77 10.4
 0 -4 -6 336.07 12.4
 0 -4 -6 345.17 12.2
 0 4 6 342.77 11
 0 4 -6 323.97 10
 0 4 6 330.27 12.6
 0 4 -6 344.17 12.7
 0 4 6 343.27 11
 0 4 6 351.66 10.7
 0 4 6 350.26 12.8
 0 4 -6 349.77 11.9
 1 -4 6 117.99 3.7
 1 -4 6 113.29 4.5
 -1 -4 -6 117.19 6.2
 -1 -4 -6 117.39 6
 1 -4 6 122.09 5.3
 1 -4 6 118.59 5.3
 -1 -4 -6 125.99 7
 1 -4 6 119.49 5.1
 -1 -4 -6 109.79 7.4
 -1 -4 -6 117.39 5
 1 -4 6 124.09 5.4
 1 4 6 122.49 5.3
 -1 4 -6 120.59 5.2
 1 4 6 114.09 5.2
 -1 4 -6 114.29 6.3
 1 4 6 125.39 4.9
 1 4 6 111.49 6.4
 1 4 6 118.59 6.5
 -2 -4 -6 13.3 2.4
 2 -4 6 12 1.7
 -2 -4 -6 14.4 2.5
 2 -4 6 14.8 2.5
 2 -4 6 12 1.9
 -2 -4 -6 16.4 3.2
 -2 -4 -6 15.5 2.3
 2 -4 6 15.5 2.1
 -2 -4 -6 10.8 1.6
 2 -4 6 15.2 1.9
 2 4 6 13.7 2.7
 -2 4 -6 8.9 2.4
 2 4 6 12 1.9
 2 4 6 14 1.8
 2 4 6 10.9 1.8
 2 4 6 16.8 3.1
 -2 4 -6 13.7 2.5
 -3 -4 -6 274.37 9.4
 3 -4 6 252.97 9
 3 -4 6 258.27 8.3
 3 -4 6 261.17 10.4
 -3 -4 -6 277.17 11.3
 3 -4 6 263.87 9.1
 -3 -4 -6 269.47 11.1
 -3 -4 -6 251.67 8.9
 -3 4 -6 262.57 10.4
 -3 4 -6 263.47 11.1
 3 4 6 263.17 8.7
 3 4 6 282.07 9.6
 -3 4 -6 271.27 8.3
 3 4 6 243.68 11
 3 4 6 257.97 11.1
 -4 -4 -6 1.3 1.4
 -4 -4 -6 -0.4 0.9
 4 -4 6 1.9 1.5
 4 -4 6 2.3 1.2
 -4 -4 -6 -0.5 1
 4 4 6 -0.1 0.8
 4 4 6 1.6 1.4
 4 4 6 2.3 1.1
 4 4 6 0.5 1.1
 -4 4 -6 0.7 1.3
 -4 4 -6 3.4 1.2
 4 4 6 0.2 1
 -5 -4 -6 146.19 8.1
 5 -4 6 166.38 7
 -5 -4 -6 145.59 8.2
 5 -4 6 157.78 8.4
 -5 -4 -6 154.68 6.7
 5 4 6 138.59 5.8
 5 4 6 145.09 6.7
 -5 4 -6 143.89 8.1
 5 4 6 126.99 8
 5 4 6 164.98 9.3
 5 4 6 153.78 6.8
 -6 -4 -6 167.88 9.1
 6 -4 6 170.48 9.4
 6 -4 6 163.78 7.6
 -6 -4 -6 163.98 7.2
 -6 -4 -6 167.88 9.3
 6 4 6 181.18 7.7
 6 4 6 165.08 6.6
 -6 4 -6 176.98 9.4
 -6 4 -6 167.78 7.3
 6 4 6 166.68 7.5
 6 4 6 158.28 9
 -7 -4 -6 266.37 12.8
 -7 -4 -6 269.67 10.5
 7 -4 6 289.97 11.2
 -7 -4 -6 261.07 12.4
 7 -4 6 269.77 13.1
 7 4 6 262.97 12.6
 7 4 6 278.67 10.8
 7 4 6 292.77 9.8
 7 4 6 271.07 10.7
 -7 4 -6 283.77 8
 -7 4 -6 278.77 13.2
 -7 4 -6 301.97 8.5
 -7 4 -6 263.67 10.6
 -8 -4 -6 7.5 2.5
 -8 -4 -6 9.3 3.1
 8 -4 6 5 2.6
 8 -4 6 9.5 2.1
 -8 -4 -6 1.7 2.3
 8 4 6 11.5 2.4
 -8 4 -6 7.6 1.4
 8 4 6 9.5 1.8
 -8 4 -6 7.7 2.2
 8 4 6 5.6 1.8
 -8 4 -6 6.5 1
 8 4 6 7.1 2.8
 -9 -4 -6 81.89 7.1
 9 -4 6 74.39 5.6
 -9 -4 -6 63.79 5
 9 -4 6 80.09 7.6
 -9 -4 -6 63.09 6.2
 -9 4 -6 79.99 4.2
 9 4 6 77.89 5.4
 -9 4 -6 74.39 3.4
 9 4 6 79.99 4.5
 9 4 6 81.09 5.3
 -10 -4 -6 37.6 6
 10 -4 6 39.3 5
 -10 -4 -6 44.6 5.4
 10 -4 6 39.2 6.1
 -10 4 -6 33.7 2.4
 10 4 6 43.3 6.5
 10 4 6 38.2 4.8
 10 4 6 39.3 3.9
 10 4 6 30.8 2.6
 -10 4 -6 34.8 3.2
 10 4 6 36.5 3.2
 11 -4 6 53.99 8
 -11 -4 -6 55.49 7.5
 11 -4 6 47.3 4.9
 -11 -4 -6 37.8 6
 11 4 6 43.7 4.5
 11 4 6 53.99 7.2
 11 4 6 47.4 5.9
 -11 4 -6 42.4 4.3
 11 4 6 35.9 3.1
 11 4 6 50.69 3.7
 12 -4 6 28.4 7.2
 12 -4 6 30.6 4.8
 -12 -4 -6 26.7 5.3
 -12 -4 -6 28.2 5.4
 12 4 6 25.9 2.8
 12 4 6 34.9 6.4
 12 4 6 24.6 3.2
 12 4 6 32.6 4.5
 -12 4 -6 22.5 3.4
 -12 4 -6 27.5 2.8
 12 4 6 24.4 4.1
 13 -4 6 -0.3 1.8
 -13 -4 -6 2.4 2.8
 -13 -4 -6 2.4 3.5
 13 -4 6 7.4 3
 -13 4 -6 3.5 2
 13 4 6 1.5 1.9
 13 4 6 0.7 1.8
 13 4 6 2.8 1.8
 13 4 6 6.3 2.7
 -13 4 -6 -0.3 1.6
 13 4 6 3.3 3.4
 14 -5 -6 -2.3 2.5
 -14 -5 6 0.3 3.2
 14 -5 -6 5.6 1.9
 14 -5 -6 -0.9 2.1
 14 5 -6 1 1.8
 14 5 -6 -0.2 3
 14 5 -6 6.2 2.9
 13 -5 -6 31.1 4.8
 13 -5 -6 33.3 6.5
 13 -5 -6 32.5 3.4
 -13 -5 6 33.9 5.2
 -13 -5 6 31.2 6.2
 13 5 -6 39.2 5.3
 13 5 -6 26.5 3.8
 13 5 -6 29.1 5.8
 -12 -5 6 133.99 10.5
 -12 -5 6 115.49 7.6
 12 -5 -6 116.49 10.1
 12 5 -6 120.49 7.8
 12 5 -6 119.69 9.4
 12 5 -6 116.79 6.7
 12 5 -6 106.19 5.9
 -11 -5 6 24.9 3.8
 11 -5 -6 23 2.4
 -11 -5 6 23.1 3.4
 11 -5 -6 14.6 3.3
 -11 -5 6 31.1 5.8
 11 -5 -6 17.4 4.2
 11 5 -6 16.6 2.8
 11 5 -6 18.8 3.5
 11 5 -6 14.3 3.9
 -11 5 6 18 2.6
 11 5 -6 22.5 2.6
 10 -5 -6 18 5
 -10 -5 6 14.7 3
 10 -5 -6 9.4 1.8
 -10 -5 6 12.9 4.2
 -10 -5 6 15.8 2.3
 10 -5 -6 14.2 3.2
 10 5 -6 14.8 3.1
 -10 5 6 10.7 2.5
 10 5 -6 13.7 1.9
 10 5 -6 13.9 2.6
 -10 5 6 9.6 1.8
 10 5 -6 9.3 3.1
 9 -5 -6 46.5 3.2
 9 -5 -6 42 6.1
 -9 -5 6 41.3 5.9
 -9 -5 6 46.7 3.7
 -9 -5 6 45.1 3.2
 9 -5 -6 50.19 5.4
 9 5 -6 38.1 3.7
 9 5 -6 49.6 5.7
 9 5 -6 47.3 4.5
 -9 5 6 42.7 4
 -8 -5 6 20.7 2
 -8 -5 6 21.3 2.4
 -8 -5 6 20.2 3.9
 8 -5 -6 19.7 4
 8 -5 -6 22.8 5.1
 8 -5 -6 19.8 2.1
 8 -5 -6 17 3.1
 8 5 -6 19.8 3.2
 8 5 -6 22.5 3.1
 -8 5 6 16.9 2.8
 8 5 -6 24.5 4.6
 7 -5 -6 119.79 5.4
 7 -5 -6 121.69 6.8
 -7 -5 6 121.99 4.8
 7 -5 -6 122.39 7
 -7 -5 6 128.99 5.2
 7 -5 -6 122.79 8.8
 -7 -5 6 132.69 8.3
 7 5 -6 128.99 8.3
 -7 5 6 125.99 6.7
 7 5 -6 118.49 6.6
 -7 5 6 125.39 7.3
 7 5 -6 134.99 6.4
 6 -5 -6 9.6 2.3
 6 -5 -6 3.1 1.1
 6 -5 -6 3.4 2.1
 6 -5 -6 2.2 1.6
 6 -5 -6 4.4 2.3
 -6 -5 6 5 2.2
 -6 -5 6 5.3 0.9
 6 5 -6 3.3 1.5
 -6 5 6 4.1 1.6
 -6 5 6 1.6 1.4
 6 5 -6 3.7 1.7
 5 -5 -6 305.67 11.6
 -5 -5 6 293.17 12.4
 -5 -5 6 302.47 10.8
 -5 -5 6 301.57 8.3
 5 -5 -6 291.57 10.1
 5 -5 -6 300.37 14
 5 -5 -6 296.17 11.9
 5 -5 -6 310.37 10.7
 5 -5 -6 311.17 13.9
 5 5 -6 306.47 10.8
 -5 5 6 292.77 11.8
 -5 5 6 304.37 11.6
 5 5 -6 309.27 12.8
 5 5 -6 295.77 12.9
 5 5 -6 288.67 11.2
 4 -5 -6 160.68 7
 4 -5 -6 176.68 9.8
 -4 -5 6 165.88 8.2
 -4 -5 6 161.08 7.1
 4 -5 -6 187.78 11
 4 -5 -6 166.58 6.7
 4 -5 -6 167.08 7.7
 4 -5 -6 165.58 8.1
 -4 5 6 177.68 7.9
 4 5 -6 182.18 7.8
 -4 5 6 164.48 7.9
 4 5 -6 166.58 7.1
 4 5 -6 163.98 8.6
 4 5 -6 165.68 8.9
 3 -5 -6 218.58 9.3
 3 -5 -6 208.98 8.6
 3 -5 -6 204.88 8.2
 3 -5 -6 202.38 10.5
 -3 -5 6 204.38 10
 3 -5 -6 198.28 7.6
 3 -5 -6 200.48 10.6
 -3 5 6 211.78 7.5
 3 5 -6 188.18 9.4
 -3 5 6 190.28 8.9
 3 5 -6 206.28 8
 3 5 -6 202.38 8.4
 3 5 -6 206.38 9.6
 2 -5 -6 103.89 7.3
 -2 -5 6 102.79 5.4
 -2 -5 6 110.89 5.5
 2 -5 -6 103.59 7
 2 -5 -6 106.39 5
 2 -5 -6 107.69 5.6
 2 -5 -6 107.39 5.6
 2 -5 -6 105.39 6.1
 -2 5 6 102.79 6
 2 5 -6 102.69 5
 -2 5 6 100.59 5.3
 2 5 -6 106.09 5.5
 -2 5 6 103.19 4.8
 2 5 -6 104.59 6.4
 2 5 -6 111.09 6.5
 -2 5 6 120.29 5.9
 -1 -5 6 47.4 3.4
 1 -5 -6 44.9 4
 1 -5 -6 58.79 3.9
 -1 -5 6 53.59 3.3
 -1 -5 6 52.79 2.5
 -1 -5 6 49.7 2.3
 1 -5 -6 50.99 5.1
 -1 -5 6 49.3 3.7
 1 -5 -6 48.8 4.9
 1 -5 -6 50.79 3.3
 -1 -5 6 49.99 2.4
 -1 -5 6 45.6 4.4
 1 -5 -6 51.39 3.8
 1 -5 -6 48.2 2.4
 -1 5 6 50.79 3.3
 1 5 -6 48.9 4.1
 1 5 -6 49.99 4.3
 -1 5 6 50.49 2.9
 -1 5 6 55.79 4.4
 0 -5 6 85.79 5.9
 0 -5 -6 97.29 5.6
 0 -5 -6 101.89 6.6
 0 -5 6 96.49 3.9
 0 -5 -6 93.19 6.9
 0 -5 -6 88.29 4.1
 0 -5 6 91.19 5
 0 -5 6 96.09 4.2
 0 -5 -6 97.19 5.8
 0 -5 6 97.89 4.8
 0 -5 -6 90.69 5
 0 5 6 94.39 4.1
 0 5 6 84.99 4.7
 0 5 -6 103.09 6.1
 0 5 6 96.69 4.9
 0 5 6 107.69 6.4
 -1 -5 -6 299.57 11.5
 -1 -5 -6 315.27 11.9
 -1 -5 -6 298.67 10.6
 1 -5 6 283.97 11.1
 -1 -5 -6 289.37 12.5
 1 -5 6 296.57 8.6
 -1 -5 -6 276.17 10
 1 -5 6 268.07 10.2
 1 -5 6 303.17 10.4
 1 -5 6 287.37 9.4
 -1 5 -6 270.47 12.8
 1 5 6 314.27 12
 1 5 6 295.77 10.4
 1 5 6 306.67 9.2
 1 5 6 308.27 10.6
 1 5 6 286.37 12.2
 -1 5 -6 312.87 12
 -2 -5 -6 102.29 6.2
 -2 -5 -6 88.19 4.9
 2 -5 6 85.29 4.7
 -2 -5 -6 95.99 5
 2 -5 6 87.59 4.5
 -2 -5 -6 89.29 6
 -2 -5 -6 91.49 5.5
 2 -5 6 94.89 5.3
 2 -5 6 85.99 4.3
 -2 5 -6 85.49 5
 2 5 6 91.09 4.9
 2 5 6 82.59 5.8
 -2 5 -6 86.69 5.7
 2 5 6 85.29 3.8
 2 5 6 85.79 6.1
 2 5 6 91.99 5
 -3 -5 -6 291.07 12.3
 -3 -5 -6 282.67 10.9
 -3 -5 -6 291.27 11.5
 3 -5 6 293.07 10.5
 3 -5 6 307.37 11.8
 -3 -5 -6 296.47 10.6
 -3 -5 -6 305.67 12.6
 3 -5 6 304.77 10.3
 3 -5 6 283.17 9.8
 3 5 6 288.27 10.8
 -3 5 -6 288.87 12
 3 5 6 295.27 10.8
 3 5 6 306.17 12.4
 -3 5 -6 287.57 11.5
 3 5 6 287.77 12.8
 4 -5 6 14.6 3.1
 -4 -5 -6 10.1 2.2
 -4 -5 -6 9.6 2.7
 -4 -5 -6 9.7 1.9
 4 -5 6 11.5 2.2
 -4 -5 -6 9.3 2.6
 -4 -5 -6 11.2 2.9
 4 -5 6 15.6 1.9
 4 -5 6 11.1 1.9
 4 5 6 11.1 2.7
 4 5 6 10 1.4
 4 5 6 11.4 2.3
 -4 5 -6 9.7 2.7
 4 5 6 11.9 2.3
 -4 5 -6 7.8 1.4
 -4 5 -6 8 2.1
 4 5 6 9.4 2.6
 5 -5 6 32.7 2
 -5 -5 -6 33.9 3
 -5 -5 -6 42.5 5.4
 5 -5 6 34.9 3.3
 -5 -5 -6 38.9 4.4
 5 -5 6 36.3 4.3
 5 5 6 39 3.6
 5 5 6 33.5 3.3
 -5 5 -6 35.7 5
 -5 5 -6 32.1 2.7
 -5 5 -6 37.3 4.3
 5 5 6 31.4 4
 5 5 6 37.2 2.3
 -6 -5 -6 71.79 4.6
 -6 -5 -6 77.19 6.5
 6 -5 6 80.69 6.5
 -6 -5 -6 77.59 6.1
 6 -5 6 78.49 5.1
 6 5 6 74.69 5.1
 6 5 6 79.19 6.2
 -6 5 -6 77.69 6.3
 6 5 6 78.79 3.5
 6 5 6 77.09 5.1
 -7 -5 -6 84.29 6.6
 7 -5 6 90.49 5.8
 -7 -5 -6 93.19 6.1
 -7 -5 -6 93.49 7.2
 7 -5 6 92.99 7.3
 -7 5 -6 95.79 5.5
 7 5 6 98.29 6
 7 5 6 93.29 4
 7 5 6 88.09 5.7
 7 5 6 90.99 6.9
 -8 -5 -6 226.98 11.6
 8 -5 6 225.28 14
 8 -5 6 222.78 10.2
 -8 -5 -6 205.98 9.3
 -8 -5 -6 214.18 14.1
 8 5 6 222.98 11.6
 -8 5 -6 211.88 9.6
 8 5 6 217.98 9.9
 8 5 6 212.38 7
 8 5 6 225.08 7.5
 8 5 6 248.48 10.3
 9 -5 6 11.4 3.5
 -9 -5 -6 4.7 2.8
 -9 -5 -6 6.5 3.1
 9 -5 6 8.4 2.5
 9 5 6 11 2.7
 -9 5 -6 8.4 0.9
 9 5 6 6.9 2.4
 9 5 6 7.6 1.3
 -9 5 -6 7.1 0.8
 9 5 6 9 2.9
 -9 5 -6 10.3 4.3
 9 5 6 8.5 1.3
 -10 -5 -6 6.5 2.9
 -10 -5 -6 3.6 2.6
 10 -5 6 6.1 3.6
 10 -5 6 0.7 2
 10 5 6 5.1 1.1
 -10 5 -6 3.6 0.9
 10 5 6 5.8 2.3
 10 5 6 6 2.5
 10 5 6 3.1 2.6
 -10 5 -6 3.2 0.9
 10 5 6 4.5 1.2
 -11 -5 -6 332.07 16.4
 11 -5 6 352.26 18
 11 -5 6 349.67 14.9
 -11 -5 -6 351.76 17.7
 11 5 6 374.56 14.8
 11 5 6 336.17 10.3
 -11 5 -6 358.46 11
 11 5 6 370.56 14.7
 11 5 6 322.57 10.1
 11 5 6 321.97 16.2
 -11 5 -6 340.17 10.4
 -12 -5 -6 47 6.6
 -12 -5 -6 52.79 7.6
 12 -5 6 62.19 9
 12 -5 6 50.39 6.2
 12 5 6 47.9 2.4
 12 5 6 47.9 2.4
 12 5 6 53.99 5.3
 12 5 6 41.9 6.9
 -12 5 -6 55.79 3.6
 -12 5 -6 52.89 3.1
 12 5 6 51.19 5.3
 13 5 6 90.29 9
 -13 -6 6 82.49 10.5
 -12 -6 6 109.29 9.4
 12 -6 -6 86.39 6.9
 -12 -6 6 102.09 6.8
 12 -6 -6 88.59 9.2
 12 6 -6 94.79 8.9
 12 6 -6 81.49 6.7
 12 6 -6 104.79 6.7
 11 -6 -6 2.1 2.9
 -11 -6 6 2.8 1.7
 -11 -6 6 0.9 1.5
 11 -6 -6 0.3 1.9
 -11 -6 6 3.4 2.8
 11 6 -6 0.2 2.5
 11 6 -6 -0.1 1.9
 11 6 -6 5.2 2.5
 10 -6 -6 104.09 9.3
 -10 -6 6 100.59 5.6
 -10 -6 6 96.09 5.1
 10 -6 -6 97.69 7
 -10 -6 6 100.79 9
 10 6 -6 106.79 6.4
 10 6 -6 99.69 8.6
 10 6 -6 98.09 6.8
 -9 -6 6 367.66 17.3
 -9 -6 6 342.97 12
 -9 -6 6 391.86 12.5
 9 -6 -6 382.36 17.1
 9 6 -6 389.86 15.2
 9 6 -6 371.86 13.9
 9 6 -6 386.56 17.6
 -9 6 6 357.86 14.4
 8 -6 -6 86.89 6.4
 8 -6 -6 87.39 4.8
 8 -6 -6 76.29 8.2
 8 -6 -6 89.19 8
 -8 -6 6 102.59 7.8
 -8 6 6 83.99 6.3
 8 6 -6 90.49 7.7
 -8 6 6 68.19 5.4
 8 6 -6 88.39 5.5
 8 6 -6 84.29 6
 -7 -6 6 49.8 2.8
 7 -6 -6 81.99 11.9
 7 -6 -6 51.69 7.6
 7 -6 -6 60.99 5.1
 -7 -6 6 52.19 5.6
 7 -6 -6 46.5 3.5
 7 6 -6 52.79 5.8
 -7 6 6 52.99 4.6
 7 6 -6 53.49 4.2
 7 6 -6 50.79 4.6
 -7 6 6 53.59 4.8
 6 -6 -6 28 5.3
 6 -6 -6 14.2 2.1
 -6 -6 6 18.2 3.8
 6 -6 -6 27.6 4
 6 -6 -6 23.8 4.9
 -6 -6 6 21.9 1.5
 6 -6 -6 17.6 3
 6 6 -6 25.3 4.6
 6 6 -6 23.9 3.1
 -6 6 6 17.9 3.3
 -6 6 6 23.2 3.8
 6 6 -6 27.9 3.8
 -5 -6 6 133.89 7.8
 5 -6 -6 128.89 6.3
 5 -6 -6 116.69 5.9
 5 -6 -6 125.89 9
 5 -6 -6 129.89 7.1
 5 -6 -6 134.69 7.5
 5 -6 -6 132.69 9.2
 -5 -6 6 126.59 4.2
 -5 6 6 133.29 7.1
 5 6 -6 147.69 7.4
 5 6 -6 129.79 6.5
 -5 6 6 127.39 7.2
 5 6 -6 131.89 8.5
 4 -6 -6 70.39 5.1
 4 -6 -6 72.99 4.4
 -4 -6 6 79.39 5.7
 4 -6 -6 86.39 7.1
 4 -6 -6 78.89 5.7
 4 -6 -6 85.89 5
 -4 -6 6 83.99 2.8
 4 -6 -6 88.59 7.2
 4 6 -6 77.79 4.8
 4 6 -6 83.29 5.4
 4 6 -6 80.99 6.5
 4 6 -6 78.49 6.1
 -4 6 6 75.09 5.5
 -4 6 6 82.59 5.2
 3 -6 -6 153.48 8
 3 -6 -6 141.39 9.1
 -3 -6 6 143.29 4.8
 3 -6 -6 140.59 9.1
 3 -6 -6 145.99 6.9
 3 -6 -6 134.39 6.7
 -3 -6 6 151.48 7.5
 -3 -6 6 147.79 4.4
 3 -6 -6 142.89 7.2
 3 6 -6 144.29 8.1
 -3 6 6 147.69 7.8
 3 6 -6 140.09 7.3
 -3 6 6 145.59 6.2
 3 6 -6 150.68 8.6
 3 6 -6 151.18 6.8
 2 -6 -6 275.27 13.1
 2 -6 -6 280.77 10.9
 2 -6 -6 276.27 10.1
 -2 -6 6 263.37 8.3
 2 -6 -6 261.87 11.4
 -2 -6 6 285.47 10.7
 -2 -6 6 269.47 7.8
 2 -6 -6 279.97 13.3
 2 -6 -6 272.47 10.7
 2 6 -6 278.27 11.9
 2 6 -6 283.97 14.1
 -2 6 6 259.07 11.6
 2 6 -6 275.67 10.2
 -2 6 6 281.37 9.9
 -1 -6 6 8 1.4
 -1 -6 6 7.9 1.8
 1 -6 -6 6.5 2.8
 1 -6 -6 6.7 2.6
 1 -6 -6 7.6 2.3
 1 -6 -6 5 1.8
 1 -6 -6 7.8 1.7
 1 -6 -6 8.1 2
 -1 -6 6 7.6 1.3
 -1 6 6 9.8 1.9
 -1 6 6 7.2 2.2
 1 6 -6 8.5 2.6
 0 -6 -6 279.57 13.3
 0 -6 -6 274.67 12.6
 0 -6 -6 260.17 10.3
 0 -6 6 270.67 8.8
 0 -6 6 267.87 9.3
 0 -6 6 270.47 9.2
 0 -6 -6 277.37 11.4
 0 -6 -6 262.27 11
 0 -6 6 266.07 9
 0 -6 -6 253.37 9.1
 0 6 -6 270.07 11.5
 0 6 6 273.77 12.1
 0 6 6 269.27 10.1
 -1 -6 -6 48.7 3.5
 -1 -6 -6 59.39 4.8
 1 -6 6 51.49 2.6
 1 -6 6 56.19 3.8
 -1 -6 -6 41 4.7
 -1 -6 -6 54.29 4.7
 -1 -6 -6 52.69 5.6
 1 -6 6 50.99 3.1
 -1 -6 -6 45.7 3.7
 1 6 6 53.59 4
 1 6 6 49.5 4.8
 -1 6 -6 57.49 4.9
 1 6 6 55.89 4
 -2 -6 -6 59.99 4.9
 -2 -6 -6 52.29 5.6
 -2 -6 -6 50.39 3.7
 -2 -6 -6 57.79 5
 -2 -6 -6 51.89 5
 2 -6 6 63.19 4.4
 2 -6 6 50.89 3.7
 -2 -6 -6 51.49 4
 2 -6 6 50.69 2.1
 2 -6 6 68.59 5.4
 2 6 6 62.49 4.3
 -2 6 -6 49.6 3.9
 -2 6 -6 60.39 5
 2 6 6 50.29 4
 2 6 6 45.8 4.8
 -3 -6 -6 13.8 3.3
 3 -6 6 23.5 3.6
 -3 -6 -6 22.1 4.2
 -3 -6 -6 14.3 2.4
 3 -6 6 19.9 2.6
 -3 -6 -6 20.2 3.2
 3 -6 6 20 3
 -3 -6 -6 20.9 3.5
 3 6 6 15.6 3.5
 3 6 6 22.9 3.6
 -3 6 -6 17.5 3.2
 3 6 6 23.6 3.2
 4 -6 6 14 3.1
 4 -6 6 13.2 2.3
 -4 -6 -6 19.4 3.4
 -4 -6 -6 15.3 3.3
 -4 -6 -6 12 2.2
 -4 -6 -6 16.5 3.3
 4 -6 6 13.6 2.1
 4 6 6 15.3 3.2
 -4 6 -6 15.4 3.1
 -4 6 -6 13.8 3
 4 6 6 21 3.2
 4 6 6 13.2 2.5
 5 -6 6 139.39 5.7
 -5 -6 -6 133.19 6.8
 -5 -6 -6 148.89 8.1
 5 -6 6 160.08 9
 -5 -6 -6 162.78 9.4
 -5 -6 -6 146.09 8.6
 5 -6 6 146.39 7.2
 5 6 6 148.39 7.5
 5 6 6 147.49 8.3
 5 6 6 133.69 7.3
 -5 6 -6 139.79 8.3
 -6 -6 -6 23.8 4.9
 6 -6 6 18.4 1.7
 -6 -6 -6 17.8 4.3
 6 -6 6 27 3.6
 6 -6 6 18.2 3.8
 -6 -6 -6 31.8 5
 6 6 6 21.2 3.9
 -6 6 -6 19.5 2.5
 -6 6 -6 27.3 4.8
 6 6 6 19.9 3.2
 6 6 6 17.9 3.2
 7 -6 6 105.19 6.5
 7 -6 6 98.99 7.8
 -7 -6 -6 88.29 7
 -7 -6 -6 86.99 7.4
 -7 -6 -6 90.59 5.6
 -7 6 -6 105.09 7.5
 7 6 6 92.69 6.3
 -7 6 -6 98.59 7.4
 7 6 6 92.99 7
 7 6 6 98.79 6.3
 -8 -6 -6 186.48 10.7
 8 -6 6 211.08 10
 -8 -6 -6 197.68 11.8
 8 -6 6 206.98 12.8
 -8 6 -6 188.68 12.9
 8 6 6 218.88 10.2
 8 6 6 180.88 10.4
 -8 6 -6 197.78 9
 8 6 6 208.28 9.9
 9 -6 6 20.5 4.7
 9 -6 6 23.2 3.9
 -9 -6 -6 16.9 4.7
 -9 -6 -6 28.3 5.4
 -9 6 -6 19 4.4
 9 6 6 22.5 3.8
 9 6 6 24 4.1
 -9 6 -6 19.6 3.3
 9 6 6 16.5 3.7
 -10 -6 -6 40.8 6.2
 10 -6 6 36.3 6.4
 10 -6 6 38.3 5
 -10 -6 -6 30.3 5
 10 6 6 41.2 4.4
 10 6 6 31.4 5.3
 10 6 6 39.2 5.2
 11 -6 6 278.27 16.1
 -11 -6 -6 317.57 16.8
 11 -6 6 297.97 13.9
 -11 -6 -6 281.07 17.4
 11 6 6 273.27 14.6
 11 6 6 329.17 14
 11 6 6 305.47 13.5
 -11 -7 6 27.9 6.1
 11 -7 -6 28.1 7.5
 11 -7 -6 15.9 4
 11 7 -6 22.9 3.8
 11 7 -6 32 7.3
 10 -7 -6 5.2 2
 -10 -7 6 2.6 3.1
 10 -7 -6 4.6 2.9
 -10 -7 6 -0.1 1.7
 10 7 -6 2.6 1.8
 10 7 -6 3.5 2.4
 9 -7 -6 0.2 2
 9 -7 -6 1.2 2.5
 -9 -7 6 1.2 2.6
 -9 -7 6 1.5 1.3
 9 7 -6 1.4 1.6
 9 7 -6 1.3 1.8
 8 -7 -6 73.89 7.8
 -8 -7 6 63.69 6.7
 8 -7 -6 55.59 7
 8 -7 -6 73.69 6.1
 -8 -7 6 64.19 3.6
 8 7 -6 73.09 6
 8 7 -6 70.69 5.2
 -7 -7 6 2.4 2.5
 7 -7 -6 2.6 2.3
 7 -7 -6 2.8 2.3
 7 -7 -6 2.7 2.6
 -7 -7 6 2.5 1.1
 -7 7 6 4.2 2.6
 -7 7 6 7.1 2.5
 7 7 -6 3.4 2
 7 7 -6 3.1 1.7
 -6 -7 6 10.8 3.1
 -6 -7 6 12.2 1.5
 6 -7 -6 4.6 2.6
 6 -7 -6 13.2 3.4
 6 7 -6 12.4 2.7
 -6 7 6 9.1 2.7
 6 7 -6 13.7 3.2
 5 -7 -6 18.4 4.4
 5 -7 -6 22.2 4.7
 -5 -7 6 19.1 1.6
 -5 -7 6 14.7 3.2
 5 -7 -6 20.6 3.8
 5 -7 -6 16.7 2.6
 -5 7 6 17.6 3.1
 5 7 -6 21.4 3.1
 -5 7 6 15 3.6
 5 7 -6 16.2 3.2
 4 -7 -6 15.3 3.4
 4 -7 -6 10.4 2.3
 -4 -7 6 14 1.5
 -4 -7 6 14.1 3.1
 -4 -7 6 12.6 1.4
 4 -7 -6 11.4 4.6
 4 -7 -6 15.6 4.2
 4 -7 -6 12.7 3.5
 4 7 -6 10.3 2.7
 4 7 -6 16.2 2.9
 -4 7 6 9.7 2.8
 3 -7 -6 29.1 4.3
 3 -7 -6 32.3 4.2
 3 -7 -6 24.4 3.4
 3 -7 -6 24.3 4.7
 3 -7 -6 37.5 6.2
 -3 -7 6 30 2.1
 -3 -7 6 26.8 3.7
 -3 -7 6 34.4 2
 3 7 -6 27.4 3.8
 -3 7 6 23.5 4
 3 7 -6 31.3 3.2
 3 7 -6 35.3 5.3
 -2 -7 6 447.56 13.3
 -2 -7 6 433.86 12.9
 2 -7 -6 442.56 18.8
 2 -7 -6 442.36 18.7
 2 -7 -6 470.05 16
 2 -7 -6 464.25 17
 2 -7 -6 425.26 15.8
 -2 -7 6 446.66 15.5
 -2 7 6 432.26 19.1
 2 7 -6 484.95 17.5
 -2 7 6 452.05 15
 -1 -7 6 7.8 1.3
 -1 -7 6 5.1 1.1
 1 -7 -6 5.9 2.1
 1 -7 -6 11.3 3
 1 -7 -6 3.6 2.5
 -1 -7 6 2.5 1.4
 -1 -7 6 5.7 1.4
 1 -7 -6 3 2.6
 -1 7 6 6.4 1.8
 1 7 -6 7.1 2.3
 -1 7 6 3.1 2.7
 0 -7 -6 235.28 10
 0 -7 6 230.28 8.3
 0 -7 -6 241.08 12.2
 0 -7 6 234.78 8.8
 0 -7 -6 236.68 12.5
 0 -7 -6 240.28 10.8
 0 -7 -6 228.18 10.5
 0 -7 6 228.18 8.3
 0 -7 6 224.38 8.3
 0 -7 -6 219.18 8.5
 0 7 6 228.28 11.6
 0 7 6 245.18 9.8
 0 7 -6 230.08 10.8
 -1 -7 -6 31.7 4.2
 -1 -7 -6 29.3 3.6
 1 -7 6 28.8 2.7
 -1 -7 -6 24.5 4
 1 -7 6 30.7 3
 -1 -7 -6 33.2 5.4
 1 -7 6 30.4 2.1
 1 -7 6 25.9 2.3
 -1 -7 -6 35.5 5.3
 1 -7 6 25.6 2.9
 -1 -7 -6 25.6 3.3
 -1 7 -6 28.3 6.2
 1 7 6 34 3.4
 -2 -7 -6 44 3.8
 2 -7 6 41.4 1.9
 2 -7 6 44.8 3.9
 -2 -7 -6 41.8 3.7
 2 -7 6 35.3 2.9
 -2 -7 -6 49 5.2
 2 -7 6 37.3 3.2
 -2 -7 -6 41.9 5.1
 -2 -7 -6 47.7 4.5
 -2 -7 -6 39.9 4.4
 2 7 6 45.9 4.1
 -2 7 -6 41.2 4.5
 2 7 6 46.6 4.1
 -3 -7 -6 8.4 2.6
 -3 -7 -6 9.3 3.5
 -3 -7 -6 8.5 2.8
 3 -7 6 12.1 2.8
 3 -7 6 11.7 2.3
 3 -7 6 10.1 2
 -3 -7 -6 16 4
 -3 -7 -6 9 2.8
 -3 7 -6 14.2 3.3
 3 7 6 10.5 2.5
 3 7 6 20.1 3.3
 4 -7 6 24.9 2.8
 4 -7 6 35.8 4.3
 -4 -7 -6 33.6 4.8
 4 -7 6 36.3 3.5
 -4 -7 -6 38 3.6
 -4 -7 -6 27 4.6
 4 7 6 34 3.7
 -4 7 -6 38.3 4.3
 4 7 6 45.5 5.1
 5 -7 6 139.69 7.3
 -5 -7 -6 129.89 8.5
 -5 -7 -6 135.89 7
 -5 -7 -6 132.99 9
 5 -7 6 128.49 6.5
 5 -7 6 138.69 8.7
 5 -7 6 126.79 6
 -5 -7 -6 149.88 8.4
 5 7 6 119.79 7.3
 -5 7 -6 143.49 8.2
 5 7 6 149.29 7.8
 5 7 6 142.99 7.9
 -6 -7 -6 23.8 5.7
 -6 -7 -6 27.1 4.7
 6 -7 6 24.9 4.6
 -6 -7 -6 25.5 4.2
 6 -7 6 24.9 2.2
 6 -7 6 29.7 4.2
 6 7 6 29.6 6.7
 6 7 6 28.4 4.4
 -6 7 -6 33.4 4.9
 6 7 6 33.3 4.5
 -7 -7 -6 4.9 2.4
 7 -7 6 6.8 2.6
 7 -7 6 4.3 2.4
 -7 -7 -6 1.5 2.4
 -7 -7 -6 3.4 2.6
 7 -7 6 1.6 0.8
 7 7 6 2.7 2.3
 -7 7 -6 0.7 1
 -7 7 -6 4.5 3
 7 7 6 2.1 1.6
 7 7 6 3.5 2
 8 -7 6 7 2.6
 -8 -7 -6 6.6 3
 8 -7 6 8.2 3.4
 -8 -7 -6 12.3 5.3
 -8 -7 -6 11.4 3.3
 8 7 6 8.4 4.1
 -8 7 -6 6.8 2.3
 8 7 6 5.2 2.2
 8 7 6 9.8 2.7
 -8 7 -6 10.9 3.4
 9 -7 6 6.2 3.4
 -9 -7 -6 13 3.6
 -9 -7 -6 4.3 2.8
 9 -7 6 7.1 2.5
 -9 7 -6 4.8 2.6
 -9 7 -6 15.2 4.1
 9 7 6 8.7 2.9
 9 7 6 8.4 2.7
 9 7 6 8.3 2.8
 10 -7 6 15.5 5.8
 10 -7 6 18.7 4
 -10 7 -6 8 3.8
 10 7 6 13.3 3.2
 10 7 6 14.2 4.1
 10 7 6 5.9 2.7
 -9 -8 6 17.4 4
 9 -8 -6 15.7 4
 9 8 -6 18.7 3.5
 8 -8 -6 18.9 3.9
 8 -8 -6 16.8 4.7
 -8 -8 6 18 4.4
 -8 -8 6 18.9 2.3
 8 8 -6 16.4 3.8
 8 8 -6 20.8 3.5
 -8 8 6 12 3.7
 7 -8 -6 174.18 9.8
 7 -8 -6 166.78 11.3
 7 -8 -6 152.88 11.8
 -7 -8 6 146.99 5.9
 7 8 -6 159.08 9.2
 -7 8 6 165.18 8.5
 -6 -8 6 71.69 6.6
 -6 -8 6 65.09 3.5
 6 -8 -6 74.79 6.3
 6 -8 -6 79.09 7.8
 6 -8 -6 75.59 10.2
 -6 -8 6 82.59 4.2
 6 8 -6 83.39 5.8
 6 8 -6 88.29 6.5
 5 -8 -6 95.09 5.8
 5 -8 -6 86.79 8.4
 -5 -8 6 103.49 4.7
 5 -8 -6 93.99 7.1
 -5 -8 6 100.79 4.2
 -5 -8 6 92.99 6.8
 5 -8 -6 99.29 8.5
 5 8 -6 104.59 6.5
 5 8 -6 111.39 7.3
 -4 -8 6 33.9 2.3
 -4 -8 6 39.9 5
 4 -8 -6 33 4.7
 4 -8 -6 35 5.9
 4 -8 -6 32.3 6
 4 -8 -6 30.3 3.4
 -4 -8 6 32.2 2.6
 4 8 -6 35.7 4.9
 4 8 -6 36.3 4.8
 -3 -8 6 14.4 3.1
 3 -8 -6 14.4 2.7
 3 -8 -6 21.6 4.3
 -3 -8 6 18 2
 3 -8 -6 22.8 5.2
 -3 -8 6 16.8 2.2
 2 -8 -6 5.4 2.5
 -2 -8 6 5.2 1.4
 -2 -8 6 6.1 1.9
 -2 -8 6 6.9 2
 2 -8 -6 2.8 2.1
 2 -8 -6 8.9 2.3
 2 8 -6 7.1 2.8
 1 -8 -6 144.59 8.6
 -1 -8 6 138.99 6.6
 -1 -8 6 124.29 5.8
 -1 -8 6 130.39 5.7
 1 -8 -6 140.49 9.7
 1 -8 -6 154.18 9.8
 1 -8 -6 129.59 7.6
 -1 8 6 144.59 7.2
 1 8 -6 140.19 8.3
 0 -8 6 61.09 3.9
 0 -8 6 63.69 4
 0 -8 6 68.29 3.8
 0 -8 -6 62.49 6.5
 0 -8 6 57.39 3.7
 0 -8 -6 58.89 5.3
 0 -8 -6 73.19 6.9
 0 -8 6 63.29 3.9
 0 -8 -6 61.89 5.8
 0 8 -6 71.59 5.9
 0 8 6 66.09 4.9
 1 -8 6 52.79 4.2
 1 -8 6 52.59 2.9
 -1 -8 -6 58.39 6.1
 -1 -8 -6 50.09 4.1
 1 -8 6 55.49 3.8
 1 -8 6 56.09 3.8
 -1 -8 -6 68.19 5.7
 1 -8 6 54.49 4
 -1 -8 -6 60.69 6.2
 1 8 6 54.09 4.6
 -1 8 -6 50.19 5.7
 2 -8 6 41.7 3.7
 -2 -8 -6 62.19 5.6
 -2 -8 -6 51.59 6.1
 -2 -8 -6 48.1 5.4
 2 -8 6 43.4 4.2
 2 -8 6 44.3 3.6
 -2 -8 -6 48.4 6.7
 -2 -8 -6 19.6 6.1
 2 -8 6 41.6 3.9
 -2 8 -6 43.5 4.7
 2 8 6 44.8 4.2
 3 -8 6 31.7 3.5
 -3 -8 -6 32.8 5.2
 -3 -8 -6 42.5 5.3
 -3 -8 -6 44.4 5.4
 -3 -8 -6 39.9 5.4
 3 -8 6 31.2 3.1
 3 -8 6 37.6 4.1
 3 8 6 30.5 5.7
 -3 8 -6 38.5 4.4
 3 8 6 37.1 4.8
 -4 -8 -6 1.1 2
 -4 -8 -6 0.3 2.3
 -4 -8 -6 2.4 2.2
 -4 -8 -6 1.7 2.6
 4 -8 6 6.3 2.6
 4 -8 6 3.8 1.9
 4 8 6 5.4 2.5
 4 8 6 3.7 1.6
 -4 8 -6 5.9 2.6
 -5 -8 -6 53.19 6.3
 -5 -8 -6 76.59 6.5
 5 -8 6 57.59 5
 5 -8 6 64.89 6.2
 -5 -8 -6 49 6.6
 -5 -8 -6 56.19 5.8
 -5 8 -6 61.19 5.4
 5 8 6 61.39 5.3
 5 8 6 60.29 5.3
 6 -8 6 19.4 3.6
 6 -8 6 19.4 4.4
 -6 -8 -6 13.8 3.5
 -6 -8 -6 13.2 3.8
 6 8 6 11.9 3.3
 6 8 6 14.3 3.3
 7 -8 6 13.5 3.4
 -7 -8 -6 19.9 4.3
 7 -8 6 14.8 4
 -7 -8 -6 18.3 4.3
 -7 -8 -6 15.2 4.1
 7 8 6 15.2 3.2
 -7 8 -6 17.7 4.2
 7 8 6 19.3 3.8
 -8 -8 -6 3.3 2.9
 8 -8 6 2.1 2.2
 -8 -8 -6 -2.1 3.6
 8 -8 6 1.3 2.4
 -8 8 -6 8.6 2.9
 8 8 6 4.6 2
 8 8 6 4.8 3
 6 -9 -6 3.3 2.6
 6 -9 -6 0.7 2.8
 -6 -9 6 0.8 2.3
 -6 -9 6 1.5 1.5
 6 9 -6 5.5 2.7
 6 9 -6 2.1 1.9
 5 -9 -6 139.79 8.7
 -5 -9 6 119.69 8.4
 5 -9 -6 112.99 16.2
 -5 -9 6 136.79 6
 5 -9 -6 127.49 10
 5 9 -6 131.39 8.4
 5 9 -6 132.59 7.8
 4 -9 -6 41.5 3.9
 -4 -9 6 34.4 4.8
 4 -9 -6 44.9 7.5
 -4 -9 6 32.6 2.8
 -4 -9 6 33.2 2.8
 4 -9 -6 37.5 6.1
 4 -9 -6 43.4 5.8
 -3 -9 6 21.6 2.6
 3 -9 -6 30.9 5
 3 -9 -6 30.4 5.7
 3 -9 -6 19.8 3.4
 -3 -9 6 23.8 2.8
 -3 -9 6 23.7 3.8
 3 -9 -6 19.8 5.1
 2 -9 -6 56.69 5.2
 2 -9 -6 51.99 6.3
 2 -9 -6 55.89 7.1
 -2 -9 6 54.49 3.7
 -2 -9 6 61.59 4.7
 2 -9 -6 79.09 11.5
 -2 -9 6 59.19 3.9
 -1 -9 6 117.09 5.6
 1 -9 -6 120.09 8.9
 -1 -9 6 99.29 5.3
 1 -9 -6 108.09 9
 -1 -9 6 101.39 5.6
 1 -9 -6 111.19 8
 1 -9 -6 122.99 8.5
 0 -9 -6 10 3.3
 0 -9 -6 7.1 3.1
 0 -9 -6 10.5 3.8
 0 -9 6 9.7 2
 0 -9 6 10.6 2.2
 0 -9 -6 12 3.5
 0 -9 6 7 1.5
 0 9 6 4.6 2
 0 9 -6 9.9 3
 -1 -9 -6 1.5 2.3
 1 -9 6 2.1 1.4
 1 -9 6 6.1 2
 -1 -9 -6 2.5 2.5
 1 -9 6 1.9 1.7
 1 -9 6 2.7 1.6
 1 -9 6 2.3 1
 -1 -9 -6 2.9 1.9
 -1 -9 -6 1.8 2.5
 1 9 6 3.8 2.7
 -1 9 -6 7.3 2.4
 2 -9 6 120.99 6.8
 -2 -9 -6 98.79 8.4
 -2 -9 -6 121.89 8.4
 2 -9 6 112.89 6.9
 -2 -9 -6 118.09 8.3
 -2 -9 -6 119.29 8.8
 2 -9 6 127.09 6.8
 2 9 6 129.89 7.5
 -2 9 -6 135.19 7.9
 -3 -9 -6 26.9 4.6
 3 -9 6 21.4 3.8
 3 -9 6 32.1 4
 -3 -9 -6 22.6 4.5
 -3 -9 -6 23.3 4.1
 -3 -9 -6 26.3 5.1
 3 9 6 30 4.3
 -3 9 -6 25.5 4.2
 -4 -9 -6 15.6 3.9
 4 -9 6 18.9 4
 4 -9 6 11.6 3.7
 -4 -9 -6 20.3 4.2
 -4 -9 -6 23.4 4.5
 -4 -9 -6 20.1 5.5
 4 -9 6 17.7 3.3
 4 9 6 16.5 3.2
 -4 9 -6 15.8 3.6
 4 9 6 17.8 3.6
 -5 -9 -6 32.4 5.5
 -5 -9 -6 49.3 6
 5 -9 6 46.3 5.4
 5 -9 6 57.09 4.9
 5 9 6 54.39 9.1
 5 9 6 43.1 5.5
 -5 9 -6 50.09 4.9
 16 0 -7 2.8 2.3
 16 0 -7 2.5 2.5
 16 0 -7 2.6 1.4
 15 0 -7 154.78 9.3
 15 0 -7 153.58 7.8
 15 0 -7 147.59 6.6
 15 0 -7 147.49 10.7
 -14 0 7 49.4 7.5
 14 0 -7 60.89 4.7
 14 0 -7 65.39 5.7
 14 0 -7 55.39 6.7
 13 0 -7 345.47 14.3
 -13 0 7 321.77 17.1
 13 0 -7 355.56 12.8
 13 0 -7 338.57 16.1
 12 0 -7 -0.2 1.8
 -12 0 7 1.1 2.3
 12 0 -7 3.1 1.6
 12 0 -7 2 1.5
 12 0 -7 2.6 1.9
 11 0 -7 550.54 17.8
 -11 0 7 547.65 22.1
 11 0 -7 570.24 20.9
 11 0 -7 574.84 19.1
 11 0 -7 542.75 17.6
 -11 0 7 529.35 18.7
 10 0 -7 44.3 3.5
 10 0 -7 44.3 4
 -10 0 7 27.9 4.5
 -10 0 7 42.1 3.7
 10 0 -7 43.5 4.8
 -9 0 7 2.6 1.5
 9 0 -7 2.9 1.2
 9 0 -7 6 2.4
 9 0 -7 4.1 1.7
 9 0 -7 4.9 1.5
 -9 0 7 1.6 1.3
 -8 0 7 51.99 3.4
 8 0 -7 43.7 3.5
 8 0 -7 43.3 3.1
 -8 0 7 43.8 3.7
 8 0 -7 48.8 4.4
 -8 0 7 35.3 4.3
 8 0 -7 39.4 3
 -8 0 7 42.1 3.4
 7 0 -7 1854.71 50.19
 7 0 -7 1786.72 48.5
 -7 0 7 1697.03 48.9
 -7 0 7 1784.72 50.99
 -7 0 7 1899.21 47.9
 7 0 -7 1825.12 47.5
 7 0 -7 1755.42 47.6
 -7 0 7 1775.12 48.3
 6 0 -7 97.09 4.4
 6 0 -7 101.79 4.4
 -6 0 7 94.29 6
 6 0 -7 94.89 3.2
 -6 0 7 100.19 4.5
 -6 0 7 100.39 4.9
 6 0 -7 98.79 5.7
 -6 0 7 104.79 5.3
 6 0 -7 99.69 4.9
 5 0 -7 331.07 10.9
 5 0 -7 324.17 10
 5 0 -7 309.17 8.5
 5 0 -7 322.77 10.1
 -5 0 7 305.57 12.1
 -5 0 7 324.27 11
 5 0 -7 329.17 11.8
 -5 0 7 338.17 10.6
 -4 0 7 2.2 1
 4 0 -7 2.5 1.1
 -4 0 7 4.8 1.7
 4 0 -7 3.5 1.1
 4 0 -7 3.1 1.1
 4 0 -7 2.7 0.9
 -4 0 7 3.4 1
 -4 0 7 4.2 1.2
 4 0 -7 3.3 0.9
 3 0 -7 2364.26 63.69
 -3 0 7 2360.46 62.69
 3 0 -7 2499.45 63.49
 2 0 -7 22.4 1.6
 -2 0 7 25.5 2.2
 2 0 -7 21.3 1.8
 -2 0 7 22.6 1.7
 2 0 -7 26.5 1
 -2 0 7 25.1 2
 -2 0 7 25.3 1.8
 2 0 -7 23.9 2.5
 2 0 -7 26.5 2.2
 2 0 -7 21.2 2.2
 -2 0 7 24.1 2.3
 1 0 -7 6 1.2
 -1 0 7 5.3 0.9
 -1 0 7 5.5 1.2
 -1 0 7 5 0.9
 1 0 -7 4.7 0.8
 1 0 -7 4.9 1.3
 1 0 -7 5.3 1.4
 1 0 -7 5.2 0.9
 -1 0 7 7.3 1.6
 0 0 7 139.49 5.6
 0 0 -7 147.19 6.2
 0 0 7 159.18 5.3
 0 0 -7 148.99 5.7
 0 0 -7 153.68 5.2
 0 0 7 150.38 5.3
 0 0 7 146.49 6.4
 0 0 -7 149.59 5.1
 1 0 7 0 0.6
 -1 0 -7 0.5 0.5
 -1 0 -7 0 0.7
 1 0 7 -0.3 0.4
 -1 0 -7 0 0.7
 1 0 7 0.7 0.7
 -1 0 -7 -0.2 0.4
 -2 0 -7 -0.2 0.6
 2 0 7 0.3 0.6
 2 0 7 -0.2 0.6
 -2 0 -7 0 0.6
 -2 0 -7 1.6 1.1
 2 0 7 0 1
 3 0 7 2211.38 59.49
 -3 0 -7 2273.77 59.19
 -3 0 -7 2294.57 61.09
 -3 0 -7 2331.57 59.49
 3 0 7 2292.17 61.39
 -4 0 -7 27.2 3
 -4 0 -7 19.6 2.2
 4 0 7 24.9 3.1
 -4 0 -7 22.3 2.2
 4 0 7 22.1 2.1
 4 0 7 23.7 2.4
 -4 0 -7 23.9 1.7
 -5 0 -7 29 2.7
 -5 0 -7 30.6 2.5
 -5 0 -7 43.1 6.7
 5 0 7 32 5
 -5 0 -7 28.2 1.9
 5 0 7 29.2 2.6
 -6 0 -7 0.4 0.6
 -6 0 -7 2.2 1.2
 6 0 7 1.3 1
 -6 0 -7 2.9 1.2
 -6 0 -7 -0.8 1.2
 6 0 7 1.2 1.3
 7 0 7 83.49 6.5
 -7 0 -7 81.59 5.3
 -7 0 -7 90.39 6.5
 -7 0 -7 83.79 4.9
 -7 0 -7 83.89 3.6
 7 0 7 84.89 4.9
 -8 0 -7 8.1 2
 -8 0 -7 10.4 3
 -8 0 -7 11.4 2.5
 8 0 7 8.1 2.2
 -8 0 -7 8.8 1.4
 8 0 7 4 2.1
 -9 0 -7 849.41 29.2
 9 0 7 863.51 29.7
 9 0 7 868.81 26
 -9 0 -7 808.42 23.2
 -9 0 -7 855.21 27.4
 10 0 7 6.3 3.1
 10 0 7 4.6 1.9
 -10 0 -7 3 1.9
 -10 0 -7 4.5 3.1
 -11 0 -7 2.7 1.8
 11 0 7 7.5 3.4
 11 0 7 3.1 1.9
 -11 0 -7 -0.7 1.7
 12 0 7 32.1 4.4
 12 0 7 28.7 6.1
 -12 0 -7 30.2 5.1
 13 0 7 36.8 7.3
 -13 0 -7 41.9 6
 13 0 7 46 4.7
 -14 0 -7 1.8 2.9
 14 0 7 1.8 3.1
 14 0 7 3.3 2.1
 16 -1 -7 74.39 5.8
 16 -1 -7 67.79 6.1
 16 -1 -7 59.59 8.9
 16 1 -7 70.99 9.4
 16 1 -7 72.79 7.3
 16 1 -7 66.79 4.6
 16 1 -7 61.19 4.7
 16 1 -7 57.29 6.2
 15 -1 -7 52.89 5.2
 -15 -1 7 66.29 8.9
 15 -1 -7 62.79 5.2
 15 -1 -7 45.9 9.5
 15 1 -7 57.99 5.9
 15 1 -7 58.99 7.1
 15 1 -7 54.59 4.2
 15 1 -7 49.5 4.4
 15 1 -7 52.29 3.9
 14 -1 -7 49.5 6.1
 -14 -1 7 35.6 6.9
 14 -1 -7 46.3 4.8
 14 1 -7 42 3.4
 14 1 -7 49.9 5.4
 14 1 -7 46.4 7
 14 1 -7 53.39 4
 14 1 -7 39.1 3.8
 -13 -1 7 837.62 31.3
 13 -1 -7 906.11 26.8
 13 -1 -7 853.61 27.2
 13 -1 -7 862.91 30.8
 13 1 -7 828.02 24.4
 13 1 -7 882.21 29.8
 13 1 -7 849.22 28.3
 13 1 -7 859.51 25
 13 1 -7 802.42 25.1
 -13 1 7 850.01 32.6
 12 -1 -7 308.07 15
 -12 -1 7 292.87 15.1
 -12 -1 7 305.87 13.7
 12 -1 -7 307.37 12
 12 -1 -7 281.47 11.8
 12 -1 -7 313.67 12.5
 12 1 -7 309.67 13.3
 12 1 -7 308.97 11.1
 12 1 -7 299.77 10.7
 -12 1 7 306.67 16.2
 12 1 -7 318.77 14.2
 -11 -1 7 18.6 4.2
 11 -1 -7 14.3 3.7
 11 -1 -7 14.4 2.8
 11 -1 -7 22.3 3.4
 11 -1 -7 18 3.1
 11 1 -7 14.2 3.4
 11 1 -7 18.3 2.6
 -11 1 7 21.6 3.9
 11 1 -7 19.5 2.6
 11 1 -7 16.6 3.5
 11 1 -7 19.6 2.3
 -11 1 7 15.5 3.9
 10 -1 -7 342.27 12.5
 10 -1 -7 356.86 12.8
 10 -1 -7 346.47 15.1
 10 -1 -7 351.36 12.6
 -10 -1 7 328.27 14.9
 -10 -1 7 334.67 12.5
 10 1 -7 340.27 11.8
 -10 1 7 342.47 13.4
 10 1 -7 346.27 13.6
 10 1 -7 355.26 11.4
 10 1 -7 353.06 14.2
 -10 1 7 352.86 16.2
 9 -1 -7 113.69 5.9
 9 -1 -7 117.69 6
 9 -1 -7 120.99 7.9
 -9 -1 7 122.59 6.1
 -9 -1 7 123.89 7.7
 9 -1 -7 130.09 6.3
 9 1 -7 116.69 7.2
 9 1 -7 121.29 4.8
 -9 1 7 113.69 6.4
 9 1 -7 126.69 6.9
 9 1 -7 118.89 5.3
 -9 1 7 116.29 8.2
 -9 1 7 130.49 6.8
 9 1 -7 118.39 5.1
 -8 -1 7 16.6 3
 8 -1 -7 20.2 2.7
 8 -1 -7 16.9 2.4
 -8 -1 7 20.3 2.1
 -8 -1 7 20.3 2.6
 8 1 -7 22.4 3.3
 -8 1 7 19.7 3
 8 1 -7 20.5 1.9
 -8 1 7 19.4 2.5
 8 1 -7 20.2 3.1
 8 1 -7 17.1 1.8
 -8 1 7 27.5 4.8
 -8 1 7 19.7 3.1
 8 1 -7 17 1.5
 -7 -1 7 93.19 4.5
 7 -1 -7 93.89 6.2
 -7 -1 7 86.89 5.5
 -7 -1 7 80.39 5.5
 -7 -1 7 96.99 4.4
 7 -1 -7 89.49 4.7
 7 -1 -7 92.89 4.7
 7 1 -7 87.39 3.5
 -7 1 7 89.39 4.8
 -7 1 7 87.99 6.4
 7 1 -7 91.39 5.3
 -7 1 7 82.89 4.5
 7 1 -7 92.09 3.9
 7 1 -7 92.49 5.2
 -7 1 7 89.39 5.1
 7 1 -7 91.99 3.9
 -6 -1 7 95.99 5.4
 -6 -1 7 88.29 4.2
 -6 -1 7 96.29 4.2
 6 -1 -7 90.19 4.6
 6 -1 -7 89.29 4.5
 6 -1 -7 95.59 5.9
 -6 -1 7 88.39 5.4
 6 1 -7 87.39 3.4
 6 1 -7 95.09 3.7
 -6 1 7 95.49 5
 6 1 -7 97.09 5
 6 1 -7 93.89 5
 6 1 -7 89.79 3.7
 -6 1 7 91.49 4.5
 -6 1 7 84.09 6
 -6 1 7 91.69 4.6
 -6 1 7 85.99 4.5
 5 -1 -7 193.68 7.1
 5 -1 -7 188.28 7
 5 -1 -7 188.48 4.9
 -5 -1 7 171.38 7.6
 -5 -1 7 183.98 6.5
 -5 -1 7 185.18 6.4
 5 -1 -7 184.38 8.5
 -5 -1 7 185.98 7.9
 5 1 -7 176.48 7.6
 5 1 -7 171.58 7.2
 5 1 -7 185.58 6.1
 -5 1 7 182.78 6.8
 5 1 -7 173.48 5.6
 -5 1 7 193.78 7
 -5 1 7 189.98 7.5
 5 1 -7 189.38 5.8
 5 1 -7 181.08 7.3
 5 1 -7 177.98 5.8
 -5 1 7 183.58 6.8
 -5 1 7 171.88 8.7
 -4 -1 7 120.99 3.9
 -4 -1 7 122.49 5.8
 -4 -1 7 121.59 4.6
 4 -1 -7 123.09 6.2
 4 -1 -7 126.49 6.5
 -4 -1 7 125.19 5.8
 -4 -1 7 121.29 4.6
 4 -1 -7 116.39 5.2
 4 -1 -7 112.59 5
 4 -1 -7 121.99 5.2
 -4 1 7 127.39 5.1
 -4 1 7 119.39 6.7
 -4 1 7 126.79 5.1
 4 1 -7 118.49 5.3
 4 1 -7 125.79 4.4
 4 1 -7 120.19 3.9
 4 1 -7 127.79 5.4
 -4 1 7 125.69 5
 4 1 -7 126.89 4
 4 1 -7 124.49 5.4
 4 1 -7 120.89 5.7
 4 1 -7 127.19 4
 -4 1 7 120.69 5.5
 3 -1 -7 2488.35 64.69
 -3 -1 7 2407.76 63.89
 -3 -1 7 2487.95 62.19
 3 -1 -7 2374.66 63.09
 3 -1 -7 2492.65 65.39
 3 1 -7 2468.15 63.99
 -3 1 7 2448.46 63.59
 -3 1 7 2319.77 63.29
 3 1 -7 2397.96 63.19
 -2 -1 7 7.6 1.1
 2 -1 -7 8.5 1.4
 -2 -1 7 8.1 1
 -2 -1 7 7.7 1.7
 2 -1 -7 6.5 1.5
 2 -1 -7 9.5 2
 -2 -1 7 11.4 0.8
 2 -1 -7 4.6 1.4
 -2 -1 7 7.6 0.8
 2 -1 -7 6.5 1.3
 -2 -1 7 12.9 1.8
 2 -1 -7 7.3 1.2
 -2 1 7 8.3 1.5
 -2 1 7 8.2 1.8
 -2 1 7 9.9 1.4
 2 1 -7 7.7 0.7
 -2 1 7 8.9 0.6
 2 1 -7 7.7 0.8
 2 1 -7 5.8 1.1
 2 1 -7 8.9 0.7
 2 1 -7 7 1.4
 -2 1 7 7.5 1.3
 2 1 -7 6.6 1.4
 2 1 -7 8.3 1.4
 -1 -1 7 135.29 4.5
 1 -1 -7 132.99 5.5
 -1 -1 7 138.99 5.6
 -1 -1 7 134.99 4.5
 1 -1 -7 140.29 5.1
 1 -1 -7 137.39 3.9
 1 -1 -7 139.29 5.2
 -1 -1 7 147.09 5
 1 -1 -7 138.99 6.4
 -1 -1 7 136.69 4.2
 -1 1 7 140.49 5.7
 1 1 -7 133.79 5.3
 1 1 -7 134.29 4.2
 -1 1 7 140.79 5.3
 1 1 -7 136.29 6
 1 1 -7 132.39 4.1
 -1 1 7 123.99 5.1
 -1 1 7 139.49 6.4
 1 1 -7 134.19 4.4
 0 -1 7 1395.56 36.3
 0 -1 -7 1300.67 35.5
 0 -1 7 1340.87 34.8
 0 -1 7 1340.17 34.6
 0 -1 -7 1345.97 37.3
 0 -1 7 1334.17 35.4
 0 -1 -7 1330.27 35.4
 0 1 -7 1283.47 36.9
 0 1 7 1322.97 37.3
 0 1 -7 1335.57 35.9
 0 1 -7 1370.46 35.1
 0 1 7 1363.46 35.6
 0 1 7 1385.46 36.2
 0 1 7 1344.47 35.9
 0 1 -7 1322.77 34.6
 1 -1 7 3 0.8
 1 -1 7 3.2 0.7
 -1 -1 -7 3.8 1.2
 1 -1 7 3.3 1.3
 -1 -1 -7 3.9 1
 -1 -1 -7 3 1
 -1 -1 -7 4 1.2
 1 1 7 3.2 0.6
 1 1 7 2.6 1
 1 1 7 4.6 1.2
 -1 1 -7 3.1 0.8
 1 1 7 3.5 1.5
 -1 1 -7 3 1
 -1 1 -7 5.4 0.7
 -1 1 -7 3.5 1.3
 -2 -1 -7 12.2 2.2
 -2 -1 -7 13.4 1.9
 2 -1 7 13.9 1.3
 2 -1 7 11.9 1.5
 2 -1 7 9 1.6
 -2 -1 -7 12.1 1.6
 -2 1 -7 16 2.3
 2 1 7 17 2.8
 -2 1 -7 14.1 1.1
 2 1 7 18.6 2.4
 -2 1 -7 13.5 1.4
 2 1 7 14.6 1.8
 3 -1 7 973.8 26.7
 -3 -1 -7 981 26.8
 3 -1 7 947.01 28.4
 -3 -1 -7 956.9 28.7
 -3 -1 -7 1019.1 27.7
 3 -1 7 976.2 26.2
 3 1 7 977.4 27.8
 3 1 7 968 26.8
 -3 1 -7 980.5 26
 -3 1 -7 949.8 28.1
 -3 1 -7 978.3 26.5
 3 1 7 979.8 29.1
 4 -1 7 991 27.7
 -4 -1 -7 992.7 28.7
 -4 -1 -7 1026.4 27.8
 -4 -1 -7 1016.3 27.7
 -4 -1 -7 1008.2 29.8
 4 -1 7 1027.3 29.9
 -4 1 -7 996.2 27.1
 4 1 7 982.6 28.7
 -4 1 -7 982.4 27.5
 4 1 7 993.4 27.7
 4 1 7 982.8 30
 -4 1 -7 975.9 29.4
 -5 -1 -7 211.08 8.8
 -5 -1 -7 199.18 9.3
 -5 -1 -7 207.78 7.7
 5 -1 7 208.28 8
 5 -1 7 201.68 9.5
 -5 -1 -7 203.48 7.9
 -5 1 -7 210.68 7.7
 5 1 7 230.28 10.1
 -5 1 -7 205.58 7.8
 5 1 7 205.38 7.8
 5 1 7 198.78 8.7
 -5 1 -7 201.48 9.3
 -6 -1 -7 45.1 3.4
 6 -1 7 46.2 3.5
 -6 -1 -7 47.6 4.1
 6 -1 7 43.7 4.4
 -6 -1 -7 49.5 4.4
 -6 -1 -7 48.2 3.1
 6 1 7 47 3.4
 -6 1 -7 53.29 3.6
 6 1 7 48.7 5.7
 -6 1 -7 41.8 4.3
 -6 1 -7 47.4 3.3
 -7 -1 -7 540.65 16.8
 7 -1 7 559.84 20.5
 -7 -1 -7 575.94 19.3
 -7 -1 -7 559.84 17.8
 -7 -1 -7 567.54 20.1
 7 -1 7 554.54 17.8
 -7 1 -7 540.75 17.6
 -7 1 -7 556.74 20.2
 7 1 7 583.94 20.7
 -7 1 -7 542.85 17.8
 7 1 7 551.34 17.5
 8 -1 7 10.6 3
 -8 -1 -7 14.7 2.5
 -8 -1 -7 13.8 3.2
 8 -1 7 10.3 2.3
 -8 -1 -7 15.3 2.2
 -8 -1 -7 19.3 3.5
 8 1 7 13.2 2.4
 8 1 7 15.2 3.9
 -8 1 -7 10.2 2.2
 -8 1 -7 11.1 2.8
 -8 1 -7 12.3 2.4
 -9 -1 -7 0.2 1
 9 -1 7 5.8 2.9
 -9 -1 -7 3.1 1.8
 -9 -1 -7 3.5 2.1
 -9 -1 -7 5.3 1.7
 9 -1 7 3.7 1.8
 9 1 7 6.8 1.9
 -9 1 -7 4.4 2.3
 -9 1 -7 6.8 2.3
 -9 1 -7 8.8 2.3
 9 1 7 6 2.7
 -10 -1 -7 38.7 5.3
 -10 -1 -7 32 2.8
 10 -1 7 33.1 5.9
 -10 -1 -7 31.1 5.6
 10 -1 7 29.8 4
 -10 1 -7 32 5.6
 -10 1 -7 33 4.6
 10 1 7 36.3 6.1
 10 1 7 37.5 3.7
 -11 -1 -7 115.19 8.8
 11 -1 7 104.59 6.9
 -11 -1 -7 125.09 8.6
 -11 -1 -7 90.19 5.1
 11 -1 7 160.88 12.9
 11 1 7 117.49 6.7
 -11 1 -7 120.29 7.7
 11 1 7 99.59 9.5
 12 -1 7 38 7
 -12 1 -7 17.4 3.8
 12 1 7 32.1 4.2
 12 1 7 35.2 6.1
 13 -1 7 64.79 9.8
 13 -1 7 59.19 5.4
 -13 -1 -7 59.49 8.4
 13 1 7 43.8 6
 -13 1 -7 52.19 6.6
 14 -1 7 12.7 3.4
 -14 -1 -7 17.4 4.5
 14 -1 7 18 5.5
 -14 1 -7 16.4 4.3
 14 1 7 23.3 9.8
 14 1 7 9.5 3
 -16 -2 7 359.96 20
 -15 -2 7 37.3 6.6
 15 -2 -7 37.3 4.3
 15 -2 -7 36.3 6.3
 -15 -2 7 38.8 6.9
 15 2 -7 47 6.8
 15 2 -7 38 2.8
 15 2 -7 38.4 3.5
 15 2 -7 49.99 7.2
 15 2 -7 38.7 5
 15 2 -7 34.7 4.1
 14 -2 -7 10.3 2.7
 14 -2 -7 4.4 3
 14 -2 -7 8 2.5
 -14 -2 7 2.8 2.4
 14 2 -7 7.5 1.8
 14 2 -7 6.1 2.5
 14 2 -7 6 1.6
 14 2 -7 8.6 3.3
 14 2 -7 5.1 2.3
 14 2 -7 7 1.9
 -13 -2 7 52.39 7.4
 13 -2 -7 53.59 6.6
 13 -2 -7 48.5 4.7
 13 -2 -7 48.1 4.4
 13 2 -7 54.79 3.7
 13 2 -7 44.9 3.1
 13 2 -7 59.19 6.3
 13 2 -7 44.6 4.4
 13 2 -7 48.7 5.4
 12 -2 -7 24.8 3.8
 12 -2 -7 19.3 3.4
 -12 -2 7 25 5.9
 12 -2 -7 19.6 4.6
 -12 -2 7 15.1 3
 12 2 -7 25.9 4.7
 12 2 -7 16.9 3
 12 2 -7 16.6 3.5
 12 2 -7 16.2 2.5
 -12 2 7 24.9 5.6
 12 2 -7 18.5 2
 12 2 -7 17.3 1.8
 11 -2 -7 215.18 9.6
 11 -2 -7 210.88 11.9
 11 -2 -7 217.68 9.3
 -11 -2 7 212.98 9.2
 -11 -2 7 227.08 11.7
 11 2 -7 208.68 7.3
 11 2 -7 210.88 10.4
 11 2 -7 214.68 8.2
 11 2 -7 207.08 10.6
 -11 2 7 246.08 16.9
 11 2 -7 209.28 7.1
 11 2 -7 203.48 9
 10 -2 -7 481.15 16.6
 10 -2 -7 502.05 16.7
 -10 -2 7 484.55 16
 10 -2 -7 484.35 16.2
 -10 -2 7 476.75 18.5
 10 -2 -7 490.85 19.6
 10 2 -7 468.55 17.9
 -10 2 7 445.56 16.2
 10 2 -7 512.15 16.1
 10 2 -7 497.15 13.7
 10 2 -7 480.65 13.8
 10 2 -7 477.35 17.3
 -10 2 7 474.15 20.6
 10 2 -7 501.55 14.9
 -10 2 7 482.85 16.2
 9 -2 -7 387.36 13.9
 -9 -2 7 410.36 15.5
 9 -2 -7 389.36 16.5
 -9 -2 7 406.36 13.2
 9 -2 -7 394.26 13.9
 9 2 -7 393.26 12.3
 9 2 -7 396.26 11.2
 9 2 -7 397.16 11.1
 9 2 -7 393.46 14.3
 -9 2 7 400.96 17.6
 -9 2 7 372.26 14.5
 -9 2 7 373.56 13.3
 9 2 -7 382.16 14.9
 9 2 -7 406.96 13.3
 8 -2 -7 331.27 12.1
 8 -2 -7 324.17 12
 -8 -2 7 356.96 11.4
 -8 -2 7 349.67 13.3
 8 -2 -7 343.97 14.6
 -8 -2 7 376.96 12
 8 2 -7 330.67 9.3
 8 2 -7 340.17 11.4
 8 2 -7 321.37 12.9
 8 2 -7 343.47 12.4
 -8 2 7 347.87 11.8
 -8 2 7 331.47 15.3
 8 2 -7 325.77 10.6
 -8 2 7 334.87 12.9
 8 2 -7 324.87 9.7
 -8 2 7 331.27 11.6
 -7 -2 7 91.39 4.2
 7 -2 -7 91.39 3.3
 7 -2 -7 87.39 4.9
 -7 -2 7 93.69 5.5
 7 -2 -7 79.39 4.8
 7 -2 -7 87.79 6.4
 -7 -2 7 99.59 4.2
 7 2 -7 91.39 4
 7 2 -7 86.69 5.5
 -7 2 7 83.49 4.4
 -7 2 7 88.29 5.3
 7 2 -7 85.79 4.3
 -7 2 7 83.39 4.5
 -7 2 7 91.79 4.8
 7 2 -7 89.59 4.8
 -7 2 7 91.29 6.9
 6 -2 -7 37.8 3
 -6 -2 7 38.7 2.3
 -6 -2 7 32.9 3.3
 6 -2 -7 32.5 2.9
 6 -2 -7 24.1 4
 -6 -2 7 33.8 3
 -6 -2 7 36.1 2.3
 6 -2 -7 34.8 1.6
 -6 2 7 41.7 3.4
 -6 2 7 32.9 2.6
 -6 2 7 35 4.2
 -6 2 7 35.2 2.4
 -6 2 7 28.1 2.6
 6 2 -7 36.4 2.5
 6 2 -7 36.3 2.2
 6 2 -7 36.3 2.7
 6 2 -7 32.4 3.2
 6 2 -7 37.7 3.6
 5 -2 -7 178.48 5.1
 5 -2 -7 168.78 8.6
 5 -2 -7 180.88 7.2
 -5 -2 7 149.39 8.2
 -5 -2 7 175.58 7.9
 5 -2 -7 146.79 8.7
 -5 -2 7 176.18 5.7
 -5 -2 7 174.88 5.7
 -5 2 7 171.08 9
 -5 2 7 170.58 7.5
 5 2 -7 143.29 7
 5 2 -7 174.58 5.8
 5 2 -7 175.68 6.4
 5 2 -7 174.98 6.3
 -5 2 7 171.28 6.7
 5 2 -7 171.48 7.5
 5 2 -7 172.28 7.8
 -5 2 7 173.48 6
 -5 2 7 172.78 6.7
 -4 -2 7 147.19 4.7
 -4 -2 7 144.69 4.7
 4 -2 -7 137.59 5.9
 -4 -2 7 142.59 6.8
 4 -2 -7 137.59 7.2
 -4 -2 7 145.79 5.9
 4 -2 -7 154.08 6.4
 4 -2 -7 152.48 7.8
 4 -2 -7 148.99 4.4
 -4 -2 7 147.39 5.1
 4 2 -7 141.89 5
 4 2 -7 142.29 6.8
 4 2 -7 141.69 5.4
 4 2 -7 146.19 5.3
 -4 2 7 143.69 6.5
 -4 2 7 137.29 7.9
 -4 2 7 147.59 6
 -4 2 7 137.29 5.8
 4 2 -7 145.89 6.4
 -4 2 7 146.19 5
 -3 -2 7 1330.07 33.7
 -3 -2 7 1327.07 36.9
 3 -2 -7 1307.67 35.6
 -3 -2 7 1305.57 34.5
 -3 -2 7 1330.07 33.8
 -3 -2 7 1298.87 34.4
 3 -2 -7 1341.37 35.3
 3 -2 -7 1342.07 33.9
 3 -2 -7 1395.36 36.3
 3 -2 -7 1330.77 37.6
 -3 2 7 1320.57 35.6
 3 2 -7 1240.48 34.6
 3 2 -7 1356.36 34.4
 -3 2 7 1290.97 36.2
 -3 2 7 1328.57 35.5
 3 2 -7 1292.67 34.8
 -3 2 7 1330.57 33.7
 3 2 -7 1316.57 34.3
 3 2 -7 1310.27 35.9
 3 2 -7 1276.77 36.7
 2 -2 -7 2103.79 58.89
 2 -2 -7 2146.89 57.59
 -2 -2 7 2185.18 55.29
 -2 -2 7 2170.98 58.39
 2 -2 -7 2221.18 59.99
 2 -2 -7 2191.38 55.59
 -2 -2 7 2328.07 56.29
 -2 2 7 2207.88 56.89
 -2 2 7 2139.39 57.59
 -2 2 7 2193.58 58.69
 -2 2 7 2115.49 57.19
 2 2 -7 2224.28 58.29
 2 2 -7 2143.79 55.59
 1 -2 -7 660.73 19.2
 1 -2 -7 680.93 21.2
 -1 -2 7 683.03 18.4
 -1 -2 7 661.83 18.4
 1 -2 -7 681.33 19.4
 1 -2 -7 677.43 20
 -1 -2 7 682.13 18.1
 -1 -2 7 668.63 17.7
 -1 -2 7 700.53 19
 1 -2 -7 666.73 18
 -1 2 7 664.43 19.8
 -1 2 7 689.43 21
 1 2 -7 665.43 18.3
 -1 2 7 687.73 19.3
 -1 2 7 675.13 19.7
 1 2 -7 660.33 19.1
 1 2 -7 642.54 18.3
 1 2 -7 718.43 20.7
 -1 2 7 690.63 18.2
 0 -2 -7 163.28 6.2
 0 -2 -7 164.68 7.6
 0 -2 7 170.28 4.9
 0 -2 -7 189.28 7.2
 0 -2 7 174.98 6.4
 0 -2 7 168.58 5.3
 0 -2 -7 162.58 5.3
 0 -2 7 169.38 5.6
 0 -2 -7 155.68 6.4
 0 2 -7 156.68 5.9
 0 2 7 175.28 7
 0 2 7 167.48 7.7
 0 2 -7 176.88 7.5
 0 2 7 162.18 5.3
 0 2 -7 166.28 6.4
 0 2 7 167.38 6.3
 1 -2 7 4.3 0.9
 -1 -2 -7 3.2 1.2
 -1 -2 -7 5.5 1.3
 1 -2 7 3.4 1.2
 -1 -2 -7 2.3 1.1
 -1 -2 -7 4.3 0.8
 1 -2 7 4.1 0.5
 -1 -2 -7 2 1
 -1 2 -7 3.8 0.8
 -1 2 -7 3.3 0.9
 -1 2 -7 3.9 0.7
 1 2 7 4.1 1.1
 -1 2 -7 2.4 1
 1 2 7 5 0.9
 1 2 7 2.4 1.2
 1 2 7 2.6 1.2
 -2 -2 -7 -0.2 0.7
 2 -2 7 1 1
 2 -2 7 0.7 0.7
 -2 -2 -7 0.2 0.7
 -2 -2 -7 1 1
 -2 2 -7 2.7 1.1
 2 2 7 1.5 1.2
 2 2 7 1.8 1.3
 -2 2 -7 1.7 0.6
 2 2 7 1.4 0.8
 2 2 7 1.3 0.6
 -2 2 -7 1.4 0.6
 3 -2 7 470.55 14.4
 3 -2 7 496.25 16.1
 -3 -2 -7 498.95 16.7
 -3 -2 -7 484.95 14.6
 -3 -2 -7 484.85 15.8
 -3 2 -7 479.65 14.1
 3 2 7 478.55 13.9
 -3 2 -7 468.25 15.6
 3 2 7 490.65 14.7
 -3 2 -7 493.35 12.6
 3 2 7 472.35 16
 3 2 7 468.45 16.7
 4 -2 7 323.67 11.1
 -4 -2 -7 333.87 11
 -4 -2 -7 334.07 12.3
 4 -2 7 322.27 12.6
 -4 -2 -7 330.77 11.7
 -4 -2 -7 338.87 13
 4 2 7 357.06 10.5
 4 2 7 332.97 11
 -4 2 -7 326.87 10.7
 -4 2 -7 333.07 12.5
 4 2 7 340.57 12.6
 4 2 7 322.17 13
 -4 2 -7 340.87 9.6
 5 -2 7 334.77 13.2
 -5 -2 -7 315.47 11.1
 -5 -2 -7 329.37 12.7
 -5 -2 -7 331.57 13.2
 5 -2 7 337.87 11.4
 -5 -2 -7 321.67 11.6
 5 2 7 319.87 11.1
 5 2 7 341.67 13.6
 -5 2 -7 338.77 13.1
 5 2 7 325.97 12.8
 5 2 7 329.47 10.6
 -5 2 -7 332.77 10.1
 6 -2 7 189.38 9.5
 -6 -2 -7 173.88 7.5
 -6 -2 -7 194.28 9.1
 -6 -2 -7 183.48 9.3
 6 -2 7 188.88 7.9
 6 2 7 180.78 7.4
 -6 2 -7 182.48 9.2
 6 2 7 175.88 9.5
 -6 2 -7 173.38 7.4
 -6 2 -7 177.28 6.8
 6 2 7 182.08 7
 7 -2 7 103.79 5.8
 -7 -2 -7 104.89 5.6
 -7 -2 -7 107.29 7.2
 -7 -2 -7 104.19 5.7
 -7 -2 -7 107.49 6.9
 7 -2 7 116.19 7.6
 7 2 7 117.39 7.7
 7 2 7 109.69 5.6
 -7 2 -7 102.39 7.1
 -7 2 -7 102.29 5.6
 -7 2 -7 111.09 5.4
 8 -2 7 2 1.6
 8 -2 7 -0.2 1.6
 -8 -2 -7 -1.2 1.5
 -8 -2 -7 2.6 1.9
 -8 -2 -7 1.6 1.2
 -8 -2 -7 2 1.4
 -8 2 -7 0.4 1
 -8 2 -7 1.1 1.8
 8 2 7 2.1 1.9
 8 2 7 0.2 1.2
 -8 2 -7 1.8 1.3
 -9 -2 -7 152.28 9.7
 9 -2 7 153.28 7.9
 -9 -2 -7 150.68 7.7
 9 -2 7 164.98 10.3
 -9 -2 -7 174.88 9.9
 -9 2 -7 160.38 9.9
 -9 2 -7 157.98 8.1
 9 2 7 162.78 7.6
 -9 2 -7 181.58 8.1
 9 2 7 165.28 10.2
 -10 -2 -7 54.69 5.8
 10 -2 7 54.39 6.4
 10 -2 7 53.49 4.7
 -10 -2 -7 53.19 5.8
 10 2 7 61.29 4.5
 -10 2 -7 62.09 4.8
 10 2 7 56.39 6.6
 -11 -2 -7 134.79 14.6
 -11 -2 -7 192.28 11.4
 11 -2 7 173.48 9.1
 11 -2 7 170.08 13.1
 -11 2 -7 170.88 9
 11 2 7 189.68 8.6
 11 2 7 161.78 11.2
 12 -2 7 109.79 7.3
 -12 -2 -7 117.39 9.2
 -12 -2 -7 95.79 8.6
 12 -2 7 118.59 13
 12 2 7 118.59 9.9
 -12 2 -7 113.49 7.5
 12 2 7 108.69 6.6
 12 2 7 98.69 6.6
 -13 -2 -7 71.69 7.7
 13 -2 7 73.39 6.1
 13 -2 7 74.39 8.6
 13 2 7 72.49 5.5
 13 2 7 67.39 8.3
 -13 2 -7 70.09 6.3
 13 2 7 60.99 5.3
 -14 -2 -7 53.29 10.2
 14 -2 7 49.6 5.4
 14 -2 7 75.19 8.3
 14 2 7 46.8 7.6
 14 2 7 65.39 5.6
 14 2 7 50.29 5
 -14 2 -7 62.89 6.6
 15 -3 -7 48.1 4.6
 15 -3 -7 56.19 8.7
 -15 -3 7 59.79 9
 15 -3 -7 52.59 5.3
 15 3 -7 60.99 6.7
 15 3 -7 49.7 4.2
 15 3 -7 55.99 6.4
 15 3 -7 64.39 5.7
 14 -3 -7 46.4 3.2
 14 -3 -7 59.09 4.8
 -14 -3 7 50.59 7.1
 -14 -3 7 49.7 8.1
 14 -3 -7 61.99 5.5
 14 -3 -7 60.39 8.7
 14 3 -7 53.59 5.2
 14 3 -7 48.3 5.5
 14 3 -7 51.99 4.2
 14 3 -7 50.19 7.4
 13 -3 -7 12.4 3.9
 13 -3 -7 12 3.1
 13 -3 -7 12.5 2.7
 -13 -3 7 14.7 4.3
 -13 -3 7 16.8 4.1
 13 -3 -7 10.5 1.6
 13 3 -7 7.1 2.5
 13 3 -7 14.2 3.6
 13 3 -7 15.7 4.2
 13 3 -7 13.6 2.4
 12 -3 -7 95.79 4.3
 -12 -3 7 105.79 8
 12 -3 -7 103.79 6.8
 12 -3 -7 100.49 6
 12 -3 -7 93.89 8.5
 -12 -3 7 98.09 6
 12 3 -7 109.19 7.1
 12 3 -7 118.39 6.8
 12 3 -7 102.59 5.6
 12 3 -7 97.69 7.6
 -11 -3 7 29.5 3.3
 11 -3 -7 33.4 4.3
 11 -3 -7 31.3 5.3
 -11 -3 7 30.5 4.7
 11 -3 -7 30.8 2.2
 -11 3 7 22 4.3
 11 3 -7 39.5 5.8
 11 3 -7 39.2 4
 -11 3 7 53.49 10
 11 3 -7 27.1 3.7
 11 3 -7 31.6 2.9
 10 -3 -7 54.39 2.9
 -10 -3 7 56.29 5
 10 -3 -7 54.09 4.7
 -10 -3 7 60.69 4.1
 10 -3 -7 51.19 6
 10 3 -7 59.69 4.5
 -10 3 7 58.89 4.3
 10 3 -7 62.09 4.6
 10 3 -7 61.19 3.8
 -10 3 7 63.79 6.4
 10 3 -7 61.19 5.6
 -10 3 7 65.69 6.9
 -9 -3 7 283.37 11.8
 9 -3 -7 279.47 13.8
 9 -3 -7 271.17 11.1
 9 -3 -7 281.27 8.7
 -9 -3 7 280.17 9.9
 9 3 -7 271.67 10.6
 -9 3 7 285.47 14.8
 9 3 -7 292.97 10.8
 -9 3 7 274.17 10.6
 -9 3 7 263.17 9.9
 -8 -3 7 9.3 1.8
 -8 -3 7 8.3 2
 8 -3 -7 8.2 1.2
 8 -3 -7 5 2.4
 8 -3 -7 7.1 2.1
 8 -3 -7 9.9 2.2
 -8 3 7 9 1.7
 -8 3 7 10.2 3.5
 -8 3 7 12.5 2.9
 8 3 -7 6.5 2.2
 -8 3 7 6.4 1.6
 8 3 -7 9.2 2
 8 3 -7 8.7 1.9
 8 3 -7 5.3 1.4
 7 -3 -7 17.3 1.5
 -7 -3 7 18.4 1.8
 -7 -3 7 16.9 2
 7 -3 -7 15.9 2.7
 7 -3 -7 16.6 2.6
 -7 -3 7 22.7 4.7
 7 -3 -7 20.7 4.4
 -7 3 7 19.4 1.8
 -7 3 7 17.5 3.1
 7 3 -7 14.6 3
 7 3 -7 18.9 2
 -7 3 7 17 2.4
 -7 3 7 11.7 3.2
 7 3 -7 23.1 2.8
 -7 3 7 21.3 2.8
 6 -3 -7 68.99 4.4
 6 -3 -7 71.99 5.9
 -6 -3 7 65.39 3
 6 -3 -7 70.29 3
 -6 -3 7 74.99 3.2
 6 -3 -7 75.09 4.7
 -6 -3 7 70.69 4
 6 3 -7 76.89 4.2
 -6 3 7 75.39 4.3
 6 3 -7 71.29 5
 -6 3 7 74.39 5
 -6 3 7 72.59 4.3
 6 3 -7 70.49 3.7
 6 3 -7 68.69 5.1
 6 3 -7 68.09 3.3
 6 3 -7 74.49 3.6
 -6 3 7 71.59 3.1
 -6 3 7 72.19 6.3
 -5 -3 7 46.8 2.2
 5 -3 -7 55.69 3.7
 -5 -3 7 43.2 2.8
 -5 -3 7 48.1 2.8
 5 -3 -7 49.4 2.4
 5 -3 -7 49.7 4.7
 5 -3 -7 47.3 3.8
 5 -3 -7 48 4.7
 -5 -3 7 46.6 4.1
 -5 -3 7 45.1 2.2
 -5 -3 7 49.7 3.6
 -5 3 7 52.99 4
 -5 3 7 47.9 5
 5 3 -7 50.19 4.2
 5 3 -7 49.3 2.9
 5 3 -7 47.9 2
 5 3 -7 48.9 3.2
 -5 3 7 49.8 3.4
 5 3 -7 52.59 4.1
 -5 3 7 50.19 3.3
[truncated: 831,095 more chars]
